# Supplementary material for: Pyrosequencing of Haliotis diversicolor Transcriptomes: Insights into Early Developmental Molluscan Gene Expression
Source: PLoS One. 2012 Dec 7;7(12):e51279. doi: 10.1371/journal.pone.0051279 (PMC3517415; doi:10.1371/journal.pone.0051279)
Supplement: Table S1 — Information for the GO annotations of the unigenes. (XLS) [file pone.0051279.s001.xls]

## Sheet: Table S2
SeqID	Accession in Database	GO annotation
scaffold1	AY145418
scaffold2	A0AUT1	GO:0005737,GO:0005737,GO:0005856,GO:0005856
scaffold3	A0JPP8
scaffold4	A1A4R9	GO:0003677,GO:0003677,GO:0003677,GO:0003700, GO:0003700,GO:0003700,GO:0005515,GO:0005515,GO:0005634, GO:0005634,GO:0005634,GO:0005634,GO:0005634,GO:0006350, GO:0006355,GO:0006355,GO:0006355,GO:0006357,GO:0021506, GO:0045449,GO:0046983,GO:0048701,GO:0048705
scaffold5	P30628	GO:0000003,GO:0000003,GO:0001666,GO:0002119, GO:0006810,GO:0006811,GO:0006898,GO:0007271,GO:0009792, GO:0009792,GO:0009792,GO:0009792,GO:0015078,GO:0015986, GO:0015986,GO:0015992,GO:0016020,GO:0016020,GO:0016021, GO:0016021,GO:0016471,GO:0033177,GO:0040010,GO:0040011, GO:0040011,GO:0040013,GO:0040035,GO:0040039,GO:0043068
scaffold6	A1L520	GO:0000139,GO:0000139,GO:0005096,GO:0005737, GO:0005737,GO:0005794,GO:0006810,GO:0008060,GO:0008270, GO:0015031,GO:0016020,GO:0016192,GO:0032312,GO:0046872
scaffold7	P0C6B8	GO:0003682,GO:0003682,GO:0005509,GO:0005509, GO:0005576,GO:0005576,GO:0005737,GO:0005737,GO:0007155, GO:0016020,GO:0016020
scaffold8	A2BH40	GO:0003677,GO:0003677,GO:0003677,GO:0005515, GO:0005622,GO:0005634,GO:0005634,GO:0005634,GO:0006325, GO:0006350,GO:0007399,GO:0016514,GO:0016514,GO:0016514, GO:0016563,GO:0016563,GO:0016568,GO:0030520,GO:0030520, GO:0030521,GO:0030521,GO:0042921,GO:0045449,GO:0071564, GO:0071565
scaffold9	Q9Z277	GO:0000166,GO:0000166,GO:0000793,GO:0003007, GO:0003682,GO:0003682,GO:0004713,GO:0004713,GO:0004713, GO:0004715,GO:0005515,GO:0005515,GO:0005515,GO:0005515, GO:0005515,GO:0005524,GO:0005634,GO:0005634,GO:0005634, GO:0005721,GO:0006302,GO:0006333,GO:0006338,GO:0006350, GO:0006355,GO:0006974,GO:0006974,GO:0006974,GO:0008270, GO:0008270,GO:0008270,GO:0016301,GO:0016572,GO:0016572, GO:0016585,GO:0016…
scaffold10	A2CG63	GO:0000785,GO:0000785,GO:0003676,GO:0003677, GO:0003677,GO:0003682,GO:0005622,GO:0005634,GO:0005634, GO:0005634,GO:0006333,GO:0006350,GO:0045449
scaffold11	A2VDN6	GO:0000398,GO:0000398,GO:0003723,GO:0003723, GO:0003723,GO:0005515,GO:0005634,GO:0005634,GO:0005634, GO:0005681,GO:0005681,GO:0005684,GO:0005684,GO:0006396, GO:0006397,GO:0006397,GO:0008380
scaffold12	Q8VE38	GO:0005739,GO:0005739,GO:0016491,GO:0016491, GO:0016491,GO:0055114,GO:0055114,GO:0055114,GO:0055114
scaffold13	A4FU69
scaffold14	A4IGK4	GO:0000166,GO:0000166,GO:0000245,GO:0000381, GO:0003676,GO:0003676,GO:0003723,GO:0003729,GO:0005622, GO:0005622,GO:0005622,GO:0005622,GO:0005634,GO:0005634, GO:0005634,GO:0005681,GO:0006397,GO:0008270,GO:0008270, GO:0008270,GO:0008380,GO:0043065,GO:0046872
scaffold15	A4QNI8	GO:0000166,GO:0000166,GO:0003676,GO:0003723, GO:0003723,GO:0003723,GO:0007275,GO:0030529
scaffold16	A5D785	GO:0005488,GO:0005488,GO:0005488,GO:0005515, GO:0005634,GO:0005634,GO:0005634,GO:0005737,GO:0005737, GO:0005737,GO:0006810,GO:0006886,GO:0006886,GO:0008262, GO:0008283,GO:0008565,GO:0015031
scaffold17	A5PJN8	GO:0003676,GO:0003676,GO:0003676,GO:0005622, GO:0005634,GO:0005634,GO:0005634,GO:0005681,GO:0005681, GO:0006397,GO:0006397,GO:0008270,GO:0008270,GO:0008270, GO:0008380,GO:0046872
scaffold18	Q6DIB5	GO:0005886,GO:0005886,GO:0005886,GO:0006909, GO:0007155,GO:0016020,GO:0016021,GO:0016323
scaffold19	A6QM03	GO:0000139,GO:0000139,GO:0005794,GO:0006810, GO:0008643,GO:0016020,GO:0016021,GO:0030259
scaffold20	A6QPR6	GO:0000166,GO:0000166,GO:0003676,GO:0003714, GO:0003714,GO:0003723,GO:0003723,GO:0003723,GO:0005515, GO:0005515,GO:0005634,GO:0005634,GO:0005634,GO:0005634, GO:0005737,GO:0005737,GO:0006397,GO:0008134,GO:0008134, GO:0008380,GO:0016481,GO:0016481,GO:0030520,GO:0030520
scaffold21	A7MBF6	GO:0005488,GO:0005488,GO:0005488
scaffold22	A7Y2W8	GO:0005283,GO:0005283,GO:0005328,GO:0005887, GO:0005887,GO:0006810,GO:0006836,GO:0006836,GO:0006836, GO:0006865,GO:0015293,GO:0016020,GO:0016020,GO:0016020, GO:0016020,GO:0016021
scaffold23	A8K2U0	GO:0004866,GO:0004866,GO:0004866,GO:0004867, GO:0005515,GO:0005576,GO:0005576,GO:0005576,GO:0005615, GO:0005615,GO:0030414,GO:0030414,GO:0030414,GO:0052548
scaffold24	A8TX70	GO:0005576,GO:0005576,GO:0005578,GO:0005578, GO:0007155
scaffold25	A8WH18	GO:0016226,GO:0016226,GO:0046872,GO:0051536, GO:0051539
scaffold26	A9JS71	GO:0003824,GO:0003824,GO:0005739,GO:0005739, GO:0008152
scaffold27	ABE72949
scaffold28	ABH09251
scaffold29	ABN58713
scaffold30	ABU41060
scaffold31	ABY87366
scaffold32	ACJ12607
scaffold33	ACX37422
scaffold34	ACX37423
scaffold35	ACX37426
scaffold36	ACX37439
scaffold37	ACX37442
scaffold38	B1AZI6	GO:0000346,GO:0000346,GO:0000347,GO:0000445, GO:0003723,GO:0005515,GO:0005634,GO:0005634,GO:0006397, GO:0006406,GO:0006810,GO:0008380,GO:0046784,GO:0051028
scaffold39	B1WAP7	GO:0004871,GO:0004871,GO:0004871,GO:0004871, GO:0004871,GO:0005515,GO:0005622,GO:0005737,GO:0005737, GO:0007275,GO:0007275,GO:0007275,GO:0007275,GO:0007275, GO:0008013,GO:0016055,GO:0030030,GO:0032053,GO:0042384
scaffold40	B2RY56	GO:0000166,GO:0000166,GO:0000381,GO:0000381, GO:0003676,GO:0003723,GO:0003729,GO:0003729,GO:0005515, GO:0005634,GO:0005737,GO:0005737,GO:0006397,GO:0006397, GO:0006915,GO:0006915,GO:0006915,GO:0008380,GO:0016607, GO:0016607,GO:0016607
scaffold41	BAB92088
scaffold42	CAA53027
scaffold43	CAL36910
scaffold44	CBY15240
scaffold45	EFA02765
scaffold46	NP_001191507
scaffold47	NP_001191657
scaffold48	O00311	GO:0000082,GO:0000082,GO:0000166,GO:0004672, GO:0004672,GO:0004672,GO:0004674,GO:0004674,GO:0005515, GO:0005515,GO:0005515,GO:0005515,GO:0005515,GO:0005515, GO:0005515,GO:0005524,GO:0005524,GO:0005524,GO:0005524, GO:0005634,GO:0005634,GO:0005634,GO:0005654,GO:0005654, GO:0005654,GO:0005737,GO:0006260,GO:0006468,GO:0006468, GO:0006468,GO:0006468,GO:0007049,GO:0008284,GO:0016301, GO:0016301,GO:0016…
scaffold49	O00410	GO:0005095,GO:0005095,GO:0005488,GO:0005488, GO:0005515,GO:0005634,GO:0005634,GO:0005634,GO:0005643, GO:0005730,GO:0005737,GO:0005737,GO:0005737,GO:0006607, GO:0006810,GO:0006886,GO:0008536,GO:0008565,GO:0015031, GO:0044419
scaffold50	O00468	GO:0005200,GO:0005200,GO:0005515,GO:0005515, GO:0005515,GO:0005576,GO:0005578,GO:0005578,GO:0005604, GO:0005604,GO:0005605,GO:0005605,GO:0005605,GO:0005615, GO:0007009,GO:0007165,GO:0007213,GO:0007213,GO:0007268, GO:0007268,GO:0007416,GO:0007528,GO:0008582,GO:0009986, GO:0030548,GO:0043113,GO:0043113,GO:0043113,GO:0043113, GO:0043113,GO:0043236,GO:0043236,GO:0045162,GO:0045202, GO:0045213,GO:0045…
scaffold51	O00628	GO:0001764,GO:0001764,GO:0001958,GO:0005053, GO:0005737,GO:0005737,GO:0005777,GO:0005777,GO:0005777, GO:0005829,GO:0006625,GO:0006635,GO:0006810,GO:0007601, GO:0008611,GO:0008611,GO:0015031,GO:0016558,GO:0016558, GO:0016558,GO:0050896
scaffold52	O01761	GO:0004672,GO:0004672,GO:0004672,GO:0005021, GO:0005089,GO:0005089,GO:0005515,GO:0005524,GO:0005524, GO:0005524,GO:0005622,GO:0005887,GO:0006468,GO:0006468, GO:0006468,GO:0016301,GO:0016740,GO:0017048,GO:0030241, GO:0031034,GO:0031672,GO:0035023,GO:0040011,GO:0040011, GO:0048010
scaffold53	O08658	GO:0005634,GO:0005634,GO:0005643,GO:0005643, GO:0005643,GO:0006810,GO:0015031,GO:0051028,GO:0055085
scaffold54	O08863	GO:0004842,GO:0004842,GO:0005515,GO:0005515, GO:0005515,GO:0005515,GO:0005515,GO:0005622,GO:0005622, GO:0005634,GO:0005737,GO:0005737,GO:0005737,GO:0006915, GO:0007283,GO:0008270,GO:0042981,GO:0043234,GO:0045121, GO:0046872,GO:0051291
scaffold55	O15213	GO:0003674,GO:0003674,GO:0005575,GO:0008150
scaffold56	O15484	GO:0001541,GO:0001541,GO:0001553,GO:0004197, GO:0004198,GO:0004198,GO:0005622,GO:0006508,GO:0006508, GO:0007165,GO:0008233,GO:0008234,GO:0016787,GO:0060014
scaffold57	Q4G0S4	GO:0004497,GO:0004497,GO:0004497,GO:0004497, GO:0005506,GO:0005506,GO:0009055,GO:0016020,GO:0016020, GO:0016491,GO:0020037,GO:0020037,GO:0046872,GO:0055114, GO:0055114
scaffold58	O15992	GO:0000166,GO:0000166,GO:0003824,GO:0004054, GO:0005524,GO:0016301,GO:0016301,GO:0016301,GO:0016301, GO:0016301,GO:0016740,GO:0016772,GO:0016772,GO:0016772, GO:0016772
scaffold59	O18373	GO:0000166,GO:0000166,GO:0003824,GO:0003824, GO:0004756,GO:0004756,GO:0005515,GO:0005515,GO:0005515, GO:0005524,GO:0005524,GO:0007049,GO:0007275,GO:0007444, GO:0008283,GO:0016260,GO:0016260,GO:0016301,GO:0016740, GO:0004756,GO:0004756
scaffold60	O42130	GO:0000166,GO:0000166,GO:0003677,GO:0003677, GO:0003677,GO:0003677,GO:0003677,GO:0003677,GO:0003677, GO:0003677,GO:0003677,GO:0003677,GO:0003677,GO:0003677, GO:0003916,GO:0003918,GO:0003918,GO:0003918,GO:0003918, GO:0003918,GO:0003918,GO:0003918,GO:0003918,GO:0003918, GO:0003918,GO:0003918,GO:0003918,GO:0005524,GO:0005524, GO:0005524,GO:0005524,GO:0005524,GO:0005524,GO:0005524, GO:0005524,GO:0005…
scaffold61	O42184	GO:0003676,GO:0003676,GO:0005515,GO:0005737, GO:0005737,GO:0005856,GO:0005856,GO:0005874,GO:0008270
scaffold62	O46629	GO:0003824,GO:0003824,GO:0003988,GO:0003988, GO:0005739,GO:0005739,GO:0005743,GO:0005759,GO:0006629, GO:0006631,GO:0008152,GO:0008152,GO:0008152,GO:0008152, GO:0008152,GO:0008152,GO:0008152,GO:0008415,GO:0016740, GO:0016747,GO:0016747,GO:0016747,GO:0016747,GO:0016747, GO:0016747,GO:0042645
scaffold63	O54904	GO:0000139,GO:0000139,GO:0000139,GO:0005794, GO:0006486,GO:0008378,GO:0008499,GO:0009312,GO:0016020, GO:0016020,GO:0016021,GO:0016740,GO:0016757
scaffold64	O60264	GO:0000166,GO:0000166,GO:0000183,GO:0000793, GO:0003676,GO:0003676,GO:0003677,GO:0003677,GO:0003677, GO:0003702,GO:0004386,GO:0004386,GO:0004386,GO:0005515, GO:0005515,GO:0005515,GO:0005515,GO:0005515,GO:0005515, GO:0005515,GO:0005524,GO:0005524,GO:0005524,GO:0005524, GO:0005524,GO:0005634,GO:0005634,GO:0005634,GO:0005634, GO:0005634,GO:0005654,GO:0005677,GO:0005730,GO:0006333, GO:0006334,GO:0006…
scaffold65	O60494	GO:0001701,GO:0001701,GO:0001894,GO:0004872, GO:0004872,GO:0004872,GO:0005215,GO:0005509,GO:0005509, GO:0005515,GO:0005624,GO:0005737,GO:0005764,GO:0005765, GO:0005768,GO:0005768,GO:0005783,GO:0005794,GO:0005886, GO:0005903,GO:0005905,GO:0006629,GO:0006810,GO:0006897, GO:0006898,GO:0006898,GO:0007584,GO:0008202,GO:0008203, GO:0010008,GO:0015031,GO:0015889,GO:0016020,GO:0016020, GO:0016324,GO:0030…
scaffold66	O60508	GO:0005634,GO:0005634,GO:0005634,GO:0005681, GO:0005681,GO:0006397,GO:0008380,GO:0008380,GO:0008380
scaffold67	O60762	GO:0004169,GO:0004169,GO:0004582,GO:0004582, GO:0004582,GO:0004582,GO:0005515,GO:0005515,GO:0005515, GO:0005515,GO:0005624,GO:0005783,GO:0005783,GO:0005783, GO:0005789,GO:0005789,GO:0006506,GO:0006506,GO:0006506, GO:0006506,GO:0016740,GO:0016757,GO:0019348,GO:0019348, GO:0033185,GO:0033185,GO:0035268,GO:0035269
scaffold68	O60921	GO:0000077,GO:0000077,GO:0000077,GO:0000724, GO:0004674,GO:0005515,GO:0005515,GO:0005515,GO:0005515, GO:0005515,GO:0005515,GO:0005515,GO:0005515,GO:0005634, GO:0005634,GO:0005634,GO:0005737,GO:0005737,GO:0006260, GO:0006281,GO:0006281,GO:0006468,GO:0006974,GO:0006974, GO:0006974,GO:0008156,GO:0009411,GO:0009790,GO:0031575
scaffold69	O61213	GO:0002119,GO:0002119,GO:0002119,GO:0002119, GO:0002119,GO:0004601,GO:0004601,GO:0004601,GO:0004601, GO:0005506,GO:0005509,GO:0005509,GO:0005882,GO:0006979, GO:0006979,GO:0006979,GO:0006979,GO:0009055,GO:0009792, GO:0010171,GO:0010171,GO:0010171,GO:0016020,GO:0016020, GO:0016021,GO:0016021,GO:0016174,GO:0016491,GO:0016491, GO:0016491,GO:0018149,GO:0018996,GO:0018996,GO:0018996, GO:0020037,GO:0020…
scaffold70	O62703	GO:0005488,GO:0005488,GO:0005488,GO:0005515, GO:0005515,GO:0005634,GO:0005634,GO:0005634,GO:0006915, GO:0016445,GO:0019899,GO:0043065
scaffold71	O62742	GO:0003824,GO:0003824,GO:0003824,GO:0005515, GO:0005515,GO:0005737,GO:0005737,GO:0005739,GO:0005739, GO:0005739,GO:0005777,GO:0005777,GO:0006810,GO:0006869, GO:0007031,GO:0008152,GO:0008152,GO:0008152,GO:0008152, GO:0008152,GO:0008152,GO:0008152,GO:0008289,GO:0016491, GO:0016740,GO:0016747,GO:0016747,GO:0016747,GO:0016747, GO:0032934,GO:0033814
scaffold72	O70196	GO:0004175,GO:0004175,GO:0004175,GO:0004252, GO:0004252,GO:0004252,GO:0005634,GO:0005737,GO:0005737, GO:0005737,GO:0005829,GO:0006508,GO:0006508,GO:0006508, GO:0006508,GO:0006508,GO:0008233,GO:0008236,GO:0016787, GO:0042277
scaffold73	O75096	GO:0004872,GO:0004872,GO:0005509,GO:0005509, GO:0005509,GO:0005575,GO:0006897,GO:0008150,GO:0016020, GO:0016020,GO:0016020,GO:0016021
scaffold74	O75400	GO:0005515,GO:0005515,GO:0005515,GO:0005515, GO:0005634,GO:0005694,GO:0006397,GO:0008380,GO:0016363, GO:0016363,GO:0016607
scaffold75	O75534	GO:0003676,GO:0003676,GO:0003677,GO:0003723, GO:0005515,GO:0005515,GO:0005737,GO:0005737,GO:0006355, GO:0008584
scaffold76	O88379	GO:0000228,GO:0000228,GO:0000228,GO:0005515, GO:0005515,GO:0005634,GO:0005634,GO:0006338,GO:0006350, GO:0008270,GO:0008270,GO:0008270,GO:0045449,GO:0046872
scaffold77	O88563	GO:0000166,GO:0000166,GO:0000166,GO:0005215, GO:0005524,GO:0005524,GO:0005524,GO:0005524,GO:0005524, GO:0006810,GO:0006810,GO:0006810,GO:0006810,GO:0006855, GO:0008559,GO:0010033,GO:0010243,GO:0014070,GO:0015238, GO:0015432,GO:0015722,GO:0015893,GO:0016020,GO:0016020, GO:0016021,GO:0016021,GO:0016021,GO:0016021,GO:0016323, GO:0016887,GO:0016887,GO:0017111,GO:0032355,GO:0032496, GO:0042626,GO:0042…
scaffold78	O88884	GO:0003676,GO:0003676,GO:0003723,GO:0003723, GO:0003723,GO:0003723,GO:0005515,GO:0005515,GO:0005737, GO:0005739,GO:0005739,GO:0005739,GO:0005741,GO:0005741, GO:0005743,GO:0005759,GO:0005811,GO:0008017,GO:0010614, GO:0010738,GO:0016020,GO:0016021,GO:0019901,GO:0019903, GO:0019904,GO:0030061,GO:0030346,GO:0031594,GO:0032869, GO:0032947,GO:0034237,GO:0035308,GO:0045211,GO:0048487, GO:0051534,GO:0070…
scaffold79	O93279	GO:0004867,GO:0004867,GO:0004867,GO:0005488, GO:0005488,GO:0005488,GO:0005488,GO:0005488,GO:0016020, GO:0016020,GO:0016021,GO:0016021,GO:0016021,GO:0016021, GO:0016021,GO:0016021,GO:0030414,GO:0046872
scaffold80	O93308	GO:0000075,GO:0000075,GO:0000166,GO:0000776, GO:0003682,GO:0005515,GO:0005515,GO:0005515,GO:0005515, GO:0005524,GO:0005524,GO:0005524,GO:0005634,GO:0005634, GO:0005634,GO:0005694,GO:0005694,GO:0006281,GO:0006974, GO:0007049,GO:0007067,GO:0007126,GO:0009314,GO:0042770, GO:0051276,GO:0051301
scaffold81	O94762	GO:0000166,GO:0000166,GO:0003676,GO:0003676, GO:0003676,GO:0003678,GO:0003678,GO:0004386,GO:0004386, GO:0005524,GO:0005524,GO:0005524,GO:0005524,GO:0005634, GO:0005654,GO:0005654,GO:0005737,GO:0005737,GO:0005737, GO:0006259,GO:0006281,GO:0006310,GO:0006310,GO:0008026, GO:0008026,GO:0008026,GO:0008026,GO:0016787
scaffold82	O94913	GO:0005634,GO:0005634,GO:0005634,GO:0005849, GO:0006379,GO:0006397,GO:0008380
scaffold83	O95235	GO:0000166,GO:0000166,GO:0003774,GO:0003777, GO:0003777,GO:0005215,GO:0005515,GO:0005524,GO:0005524, GO:0005524,GO:0005654,GO:0005794,GO:0005794,GO:0005794, GO:0005874,GO:0006810,GO:0007018,GO:0007018,GO:0015031, GO:0016192
scaffold84	O95436	GO:0001701,GO:0001701,GO:0005436,GO:0005436, GO:0005436,GO:0005887,GO:0005903,GO:0006810,GO:0006811, GO:0006814,GO:0006817,GO:0006817,GO:0006817,GO:0006817, GO:0006817,GO:0006817,GO:0007568,GO:0009750,GO:0015293, GO:0015321,GO:0015321,GO:0015321,GO:0015321,GO:0015321, GO:0015321,GO:0016020,GO:0016020,GO:0016020,GO:0016021, GO:0016021,GO:0016021,GO:0016324,GO:0016324,GO:0016324, GO:0030643,GO:0031…
scaffold85	O95619	GO:0003677,GO:0003677,GO:0003700,GO:0005200, GO:0005515,GO:0005515,GO:0005515,GO:0005634,GO:0005634, GO:0005634,GO:0005634,GO:0005654,GO:0005654,GO:0006350, GO:0006355,GO:0007067,GO:0008022,GO:0016363,GO:0016568, GO:0035267,GO:0040008,GO:0043967,GO:0043968,GO:0045449, GO:0045893
scaffold86	O95671	GO:0005575,GO:0005575,GO:0005737,GO:0008171, GO:0017096,GO:0030187
scaffold87	O95985	GO:0000166,GO:0000166,GO:0000793,GO:0003676, GO:0003677,GO:0003677,GO:0003677,GO:0003677,GO:0003677, GO:0003677,GO:0003677,GO:0003677,GO:0003916,GO:0003916, GO:0003916,GO:0003916,GO:0003916,GO:0003916,GO:0003916, GO:0003917,GO:0003917,GO:0005515,GO:0005524,GO:0005634, GO:0005694,GO:0005694,GO:0005694,GO:0005694,GO:0005694, GO:0005694,GO:0006259,GO:0006265,GO:0006265,GO:0006265, GO:0006265,GO:0006…
scaffold88	O96028	GO:0003677,GO:0003677,GO:0003677,GO:0005515, GO:0005515,GO:0005634,GO:0005634,GO:0005634,GO:0005634, GO:0005634,GO:0005730,GO:0005737,GO:0005737,GO:0006350, GO:0008168,GO:0008270,GO:0008270,GO:0008270,GO:0009653, GO:0016568,GO:0016740,GO:0018024,GO:0018024,GO:0031965, GO:0045449,GO:0046872
scaffold89	O97125	GO:0000166,GO:0000166,GO:0005524,GO:0005524, GO:0005875,GO:0006950,GO:0008340
scaffold90	O97159	GO:0000166,GO:0000166,GO:0000785,GO:0003676, GO:0003676,GO:0003677,GO:0003677,GO:0003677,GO:0003677, GO:0003677,GO:0003682,GO:0004386,GO:0004386,GO:0005515, GO:0005515,GO:0005515,GO:0005524,GO:0005524,GO:0005524, GO:0005524,GO:0005524,GO:0005524,GO:0005634,GO:0005634, GO:0005634,GO:0005634,GO:0005634,GO:0005700,GO:0006333, GO:0006350,GO:0007517,GO:0008026,GO:0008270,GO:0008270, GO:0008270,GO:0008…
scaffold91	O97594	GO:0000166,GO:0000166,GO:0000785,GO:0000800, GO:0000922,GO:0000922,GO:0005515,GO:0005515,GO:0005515, GO:0005524,GO:0005524,GO:0005524,GO:0005634,GO:0005634, GO:0005634,GO:0005694,GO:0005694,GO:0005737,GO:0005737, GO:0006281,GO:0006974,GO:0007049,GO:0007052,GO:0007052, GO:0007067,GO:0007126,GO:0007126,GO:0007126,GO:0007126, GO:0007165,GO:0007165,GO:0016363,GO:0016363,GO:0032876, GO:0045502,GO:0045…
scaffold92	P00522	GO:0000166,GO:0000166,GO:0000287,GO:0002009, GO:0004672,GO:0004672,GO:0004672,GO:0004713,GO:0004713, GO:0004713,GO:0004713,GO:0004713,GO:0004713,GO:0004715, GO:0004715,GO:0004715,GO:0005515,GO:0005515,GO:0005515, GO:0005515,GO:0005515,GO:0005515,GO:0005515,GO:0005515, GO:0005524,GO:0005524,GO:0005524,GO:0005524,GO:0005524, GO:0005524,GO:0005524,GO:0005737,GO:0005737,GO:0005737, GO:0005829,GO:0005…
scaffold93	XP_002939561
scaffold94	P04184	GO:0000166,GO:0000166,GO:0004797,GO:0004797, GO:0004797,GO:0004797,GO:0005524,GO:0005524,GO:0005524, GO:0005737,GO:0005737,GO:0006260,GO:0016301,GO:0016740
scaffold95	P04412	GO:0000086,GO:0000086,GO:0000166,GO:0001654, GO:0001709,GO:0001709,GO:0001709,GO:0001742,GO:0001745, GO:0001751,GO:0001751,GO:0001752,GO:0002009,GO:0004672, GO:0004672,GO:0004672,GO:0004713,GO:0004713,GO:0004713, GO:0004714,GO:0004714,GO:0004872,GO:0004888,GO:0005006, GO:0005515,GO:0005515,GO:0005515,GO:0005524,GO:0005524, GO:0005524,GO:0005524,GO:0005524,GO:0005524,GO:0005886, GO:0006468,GO:0006…
scaffold96	P06731	GO:0005886,GO:0005886,GO:0005886,GO:0005887, GO:0016020,GO:0016323,GO:0031225
scaffold97	P06868	GO:0003824,GO:0003824,GO:0004252,GO:0004252, GO:0004252,GO:0004252,GO:0004252,GO:0005509,GO:0005515, GO:0005576,GO:0005576,GO:0005615,GO:0006508,GO:0006508, GO:0006508,GO:0006508,GO:0006915,GO:0006917,GO:0007596, GO:0007596,GO:0007596,GO:0007596,GO:0008233,GO:0008236, GO:0016787,GO:0034185,GO:0042246,GO:0042730,GO:0045445, GO:0046716,GO:0048771,GO:0051918,GO:0051919,GO:0060707, GO:0060716
scaffold98	P07768	GO:0003824,GO:0003824,GO:0004553,GO:0004574, GO:0004575,GO:0005886,GO:0005975,GO:0008152,GO:0016020, GO:0016020,GO:0016021,GO:0016324,GO:0016787,GO:0016798
scaffold99	P07942	GO:0005198,GO:0005198,GO:0005198,GO:0005201, GO:0005576,GO:0005576,GO:0005578,GO:0005578,GO:0005604, GO:0005604,GO:0005604,GO:0005604,GO:0005604,GO:0005606, GO:0005606,GO:0005606,GO:0005607,GO:0005607,GO:0005615, GO:0007155,GO:0007155,GO:0030335,GO:0031175,GO:0034446, GO:0042476,GO:0043257,GO:0043257,GO:0043259,GO:0043259, GO:0048471,GO:0050679
scaffold100	P08021	GO:0005576,GO:0005576,GO:0005576,GO:0007218, GO:0007218
scaffold101	P08736	GO:0000166,GO:0000166,GO:0003746,GO:0003746, GO:0003924,GO:0005515,GO:0005515,GO:0005525,GO:0005525, GO:0005525,GO:0005525,GO:0005525,GO:0005737,GO:0005737, GO:0005737,GO:0005811,GO:0005875,GO:0006412,GO:0006414, GO:0008340
scaffold102	P10039	GO:0005102,GO:0005102,GO:0005102,GO:0005576, GO:0005576,GO:0005578,GO:0005578,GO:0005604,GO:0007155, GO:0007165,GO:0007165,GO:0007528,GO:0009611,GO:0060739, GO:0060740
scaffold103	P10041	GO:0001708,GO:0001708,GO:0001708,GO:0001736, GO:0004871,GO:0005102,GO:0005112,GO:0005112,GO:0005112, GO:0005112,GO:0005509,GO:0005509,GO:0005515,GO:0005515, GO:0005515,GO:0005886,GO:0005912,GO:0007015,GO:0007154, GO:0007155,GO:0007219,GO:0007219,GO:0007219,GO:0007219, GO:0007219,GO:0007219,GO:0007275,GO:0007275,GO:0007298, GO:0007314,GO:0007398,GO:0007399,GO:0007399,GO:0007419, GO:0007422,GO:0007…
scaffold104	P10351	GO:0003824,GO:0003824,GO:0003824,GO:0003824, GO:0004854,GO:0004854,GO:0004854,GO:0004854,GO:0004855, GO:0005488,GO:0005506,GO:0005777,GO:0005777,GO:0005875, GO:0006144,GO:0006206,GO:0006525,GO:0006568,GO:0006650, GO:0008340,GO:0009055,GO:0009055,GO:0009115,GO:0016491, GO:0016491,GO:0016491,GO:0016491,GO:0016491,GO:0016491, GO:0043546,GO:0043546,GO:0046872,GO:0046872,GO:0048072, GO:0050660,GO:0050…
scaffold105	P10587	GO:0000166,GO:0000166,GO:0001725,GO:0003774, GO:0003774,GO:0003774,GO:0003774,GO:0003774,GO:0003779, GO:0005516,GO:0005524,GO:0005524,GO:0005524,GO:0005737, GO:0005859,GO:0006939,GO:0006939,GO:0008307,GO:0016459, GO:0016459,GO:0016459,GO:0016459,GO:0016459,GO:0030016, GO:0030241,GO:0030485,GO:0032982,GO:0048251,GO:0048739
scaffold106	P10619	GO:0004180,GO:0004180,GO:0004180,GO:0004185, GO:0004185,GO:0005515,GO:0005739,GO:0005764,GO:0005764, GO:0005764,GO:0005783,GO:0006508,GO:0006508,GO:0006886, GO:0008047,GO:0008233,GO:0016787
scaffold107	P11533	GO:0003779,GO:0003779,GO:0003779,GO:0005509, GO:0005515,GO:0005515,GO:0005626,GO:0005737,GO:0005792, GO:0005856,GO:0005856,GO:0005886,GO:0005886,GO:0007517, GO:0007519,GO:0008270,GO:0008307,GO:0009986,GO:0016010, GO:0016020,GO:0021629,GO:0030018,GO:0030055,GO:0042383, GO:0042383,GO:0043034,GO:0043043,GO:0045121,GO:0045202, GO:0045213,GO:0045449,GO:0046716,GO:0046872,GO:0050998
scaffold108	P12370	GO:0000166,GO:0000166,GO:0004672,GO:0004672, GO:0004672,GO:0004674,GO:0004674,GO:0004674,GO:0004674, GO:0004674,GO:0004691,GO:0005515,GO:0005515,GO:0005515, GO:0005524,GO:0005524,GO:0005524,GO:0005524,GO:0005524, GO:0005524,GO:0005886,GO:0006468,GO:0006468,GO:0006468, GO:0006468,GO:0006468,GO:0006468,GO:0006468,GO:0006468, GO:0007228,GO:0007314,GO:0007314,GO:0007317,GO:0007448, GO:0007476,GO:0007…
scaffold109	Q13813	GO:0003779,GO:0003779,GO:0003779,GO:0005200, GO:0005509,GO:0005509,GO:0005515,GO:0005515,GO:0005515, GO:0005515,GO:0005515,GO:0005516,GO:0005624,GO:0005737, GO:0005829,GO:0005829,GO:0005856,GO:0005856,GO:0005938, GO:0008091,GO:0015630,GO:0051693
scaffold110	P14198	GO:0016020,GO:0016020,GO:0016020,GO:0016021
scaffold111	P15505	GO:0003824,GO:0003824,GO:0004375,GO:0004375, GO:0005739,GO:0005739,GO:0006520,GO:0006544,GO:0016491, GO:0016829,GO:0030170,GO:0055114,GO:0055114
scaffold112	P51174	GO:0001659,GO:0001659,GO:0003995,GO:0003995, GO:0003995,GO:0004466,GO:0004466,GO:0005737,GO:0005739, GO:0005739,GO:0005739,GO:0005739,GO:0005759,GO:0005759, GO:0006629,GO:0006631,GO:0008152,GO:0008152,GO:0016401, GO:0016491,GO:0016491,GO:0016627,GO:0016627,GO:0016627, GO:0016627,GO:0019254,GO:0031966,GO:0033539,GO:0042413, GO:0044242,GO:0045717,GO:0046322,GO:0050660,GO:0055114, GO:0055114,GO:0055…
scaffold113	P15684	GO:0001525,GO:0001525,GO:0004177,GO:0004177, GO:0004177,GO:0004177,GO:0004177,GO:0005625,GO:0005625, GO:0005793,GO:0006508,GO:0006508,GO:0006508,GO:0006725, GO:0007275,GO:0008233,GO:0008237,GO:0008237,GO:0008270, GO:0012506,GO:0016020,GO:0016020,GO:0016021,GO:0016787, GO:0030154,GO:0031983,GO:0042277,GO:0042277,GO:0042277, GO:0046872
scaffold114	P15771	GO:0000166,GO:0000166,GO:0001525,GO:0003676, GO:0003677,GO:0003723,GO:0003723,GO:0005515,GO:0005515, GO:0005634,GO:0005634,GO:0005654,GO:0005730,GO:0005730, GO:0005730,GO:0005938,GO:0008022,GO:0030529,GO:0042162
scaffold115	P17972	GO:0005216,GO:0005216,GO:0005216,GO:0005244, GO:0005249,GO:0005249,GO:0005249,GO:0005249,GO:0005249, GO:0005267,GO:0005515,GO:0005515,GO:0006810,GO:0006811, GO:0006811,GO:0006813,GO:0006813,GO:0006813,GO:0006813, GO:0006813,GO:0006813,GO:0008076,GO:0008076,GO:0008076, GO:0008076,GO:0008076,GO:0016020,GO:0016020,GO:0016020, GO:0016020,GO:0016021,GO:0055085
scaffold116	P18503	GO:0005576,GO:0005576,GO:0005578,GO:0005578
scaffold117	P18754	GO:0000082,GO:0000082,GO:0000790,GO:0000794, GO:0003682,GO:0005085,GO:0005087,GO:0005515,GO:0005515, GO:0005515,GO:0005515,GO:0005634,GO:0005634,GO:0005737, GO:0005737,GO:0007049,GO:0007052,GO:0007067,GO:0007088, GO:0007090,GO:0042393,GO:0051301
scaffold118	P20483	GO:0000086,GO:0000086,GO:0000086,GO:0000086, GO:0000086,GO:0000087,GO:0004721,GO:0004725,GO:0004725, GO:0004725,GO:0005515,GO:0005622,GO:0005634,GO:0005694, GO:0006470,GO:0006470,GO:0006470,GO:0007049,GO:0007049, GO:0007067,GO:0007099,GO:0007346,GO:0007369,GO:0007369, GO:0007422,GO:0007424,GO:0007498,GO:0008138,GO:0009987, GO:0016787,GO:0051301
scaffold119	P20664	GO:0003896,GO:0003896,GO:0003896,GO:0003899, GO:0005515,GO:0005658,GO:0006260,GO:0006269,GO:0006269, GO:0006269,GO:0006350,GO:0016740,GO:0016779,GO:0046872
scaffold120	P20825	GO:0003676,GO:0003676,GO:0003677,GO:0003723, GO:0003964,GO:0003964,GO:0003964,GO:0004190,GO:0004190, GO:0004518,GO:0004519,GO:0006278,GO:0006508,GO:0008233, GO:0015074,GO:0016740,GO:0016779,GO:0016787
scaffold121	P21613	GO:0000166,GO:0000166,GO:0003774,GO:0003777, GO:0003777,GO:0005524,GO:0005524,GO:0005524,GO:0005874, GO:0007018,GO:0007018
scaffold122	P22304	GO:0003824,GO:0003824,GO:0003824,GO:0004423, GO:0004423,GO:0005515,GO:0005764,GO:0005764,GO:0008152, GO:0008152,GO:0008152,GO:0008484,GO:0016787,GO:0046872
scaffold123	P23128	GO:0000166,GO:0000166,GO:0000932,GO:0000932, GO:0003676,GO:0003676,GO:0003676,GO:0003723,GO:0003723, GO:0004004,GO:0004386,GO:0004386,GO:0005515,GO:0005515, GO:0005515,GO:0005515,GO:0005524,GO:0005524,GO:0005524, GO:0005524,GO:0005875,GO:0008026,GO:0008026,GO:0016787, GO:0033962
scaffold124	P24928	GO:0003677,GO:0003677,GO:0003677,GO:0003677, GO:0003677,GO:0003677,GO:0003677,GO:0003677,GO:0003677, GO:0003677,GO:0003677,GO:0003677,GO:0003677,GO:0003677, GO:0003899,GO:0003899,GO:0003899,GO:0003899,GO:0003899, GO:0003899,GO:0003899,GO:0003899,GO:0003899,GO:0003899, GO:0003899,GO:0003899,GO:0003968,GO:0005515,GO:0005515, GO:0005515,GO:0005515,GO:0005515,GO:0005515,GO:0005515, GO:0005515,GO:0005…
scaffold125	P26225	GO:0000272,GO:0000272,GO:0003824,GO:0003824, GO:0004553,GO:0004553,GO:0004553,GO:0004553,GO:0005975, GO:0005975,GO:0005975,GO:0005975,GO:0005975,GO:0005975, GO:0008152,GO:0008810,GO:0016787,GO:0016798,GO:0030245, GO:0030246,GO:0030246,GO:0030246,GO:0030246
scaffold126	P29400	GO:0005201,GO:0005201,GO:0005488,GO:0005515, GO:0005576,GO:0005578,GO:0005581,GO:0005587,GO:0005604, GO:0005604
scaffold127	P27641	GO:0000166,GO:0000166,GO:0000784,GO:0003677, GO:0003677,GO:0003677,GO:0003677,GO:0003691,GO:0004003, GO:0004003,GO:0004003,GO:0004386,GO:0005488,GO:0005515, GO:0005524,GO:0005634,GO:0005634,GO:0005634,GO:0005634, GO:0005634,GO:0005694,GO:0005737,GO:0006281,GO:0006302, GO:0006303,GO:0006303,GO:0006303,GO:0006303,GO:0006310, GO:0006974,GO:0008022,GO:0008283,GO:0010843,GO:0016787, GO:0042162,GO:0043…
scaffold128	P28666	GO:0004866,GO:0004866,GO:0004866,GO:0004867, GO:0005515,GO:0005576,GO:0005576,GO:0005576,GO:0005615, GO:0030414,GO:0030414
scaffold129	P29742	GO:0005198,GO:0005198,GO:0005198,GO:0005198, GO:0005488,GO:0005488,GO:0005515,GO:0005515,GO:0005515, GO:0005515,GO:0005515,GO:0005886,GO:0005905,GO:0005905, GO:0005905,GO:0006886,GO:0006886,GO:0006886,GO:0006886, GO:0007269,GO:0007291,GO:0008021,GO:0016020,GO:0016183, GO:0016192,GO:0016192,GO:0016192,GO:0016192,GO:0030125, GO:0030130,GO:0030130,GO:0030130,GO:0030132,GO:0030132, GO:0030132,GO:0030…
scaffold130	P29845	GO:0000166,GO:0000166,GO:0005524,GO:0005524, GO:0005524,GO:0005875,GO:0006457,GO:0006950,GO:0051082
scaffold131	P30153	GO:0000159,GO:0000159,GO:0000159,GO:0000159, GO:0000159,GO:0000188,GO:0000775,GO:0000775,GO:0000775, GO:0003823,GO:0003823,GO:0005488,GO:0005488,GO:0005515, GO:0005515,GO:0005515,GO:0005515,GO:0005515,GO:0005515, GO:0005515,GO:0005515,GO:0005515,GO:0005515,GO:0005515, GO:0005515,GO:0005515,GO:0005515,GO:0005515,GO:0005515, GO:0005515,GO:0005515,GO:0005515,GO:0005515,GO:0005625, GO:0005634,GO:0005…
scaffold132	P30432	GO:0004252,GO:0004252,GO:0004252,GO:0004252, GO:0004714,GO:0005515,GO:0005515,GO:0005524,GO:0006468, GO:0006508,GO:0006508,GO:0007169,GO:0008233,GO:0008236, GO:0016020,GO:0016020,GO:0016020,GO:0016021,GO:0016787
scaffold133	P31029	GO:0003824,GO:0003824,GO:0004760,GO:0005515, GO:0005739,GO:0005759,GO:0005777,GO:0005777,GO:0005777, GO:0006625,GO:0008152,GO:0008453,GO:0008453,GO:0008483, GO:0016740,GO:0030170,GO:0030170,GO:0042803,GO:0046487, GO:0046724
scaffold134	P31646	GO:0005328,GO:0005328,GO:0005332,GO:0005332, GO:0005887,GO:0005887,GO:0006810,GO:0006836,GO:0006836, GO:0006836,GO:0006836,GO:0015293,GO:0016020,GO:0016020, GO:0016020,GO:0016020,GO:0016021,GO:0042165
scaffold135	P33224	GO:0003677,GO:0003677,GO:0003995,GO:0003995, GO:0005515,GO:0006307,GO:0006950,GO:0008152,GO:0008470, GO:0016491,GO:0016491,GO:0016627,GO:0016627,GO:0016627, GO:0055114,GO:0055114,GO:0055114,GO:0055114,GO:0055114, GO:0055114,GO:0055114
scaffold136	P34416	GO:0003674,GO:0003674,GO:0005575,GO:0008150, GO:0008270,GO:0046872
scaffold137	P34943	GO:0003824,GO:0003824,GO:0003954,GO:0005488, GO:0005515,GO:0005739,GO:0005739,GO:0005743,GO:0005747, GO:0005759,GO:0005759,GO:0006810,GO:0008152,GO:0022900, GO:0031966,GO:0070469
scaffold138	Q7QHW5	GO:0005488,GO:0005488,GO:0005488,GO:0005737, GO:0005737,GO:0005886,GO:0005886,GO:0005912,GO:0007155, GO:0007275,GO:0007367,GO:0016020,GO:0016055,GO:0030054
scaffold139	P35556	GO:0005201,GO:0005201,GO:0005201,GO:0005488, GO:0005509,GO:0005509,GO:0005509,GO:0005576,GO:0005578, GO:0005578,GO:0005578,GO:0005578,GO:0009653,GO:0030326, GO:0035108
scaffold140	P35604	GO:0000139,GO:0000139,GO:0003674,GO:0005515, GO:0005737,GO:0005737,GO:0005794,GO:0006810,GO:0006810, GO:0006886,GO:0006890,GO:0006891,GO:0015031,GO:0016020, GO:0016192,GO:0016192,GO:0030117,GO:0030126,GO:0030126, GO:0030663,GO:0031410
scaffold141	P35626	GO:0000166,GO:0000166,GO:0004672,GO:0004672, GO:0004672,GO:0004672,GO:0004674,GO:0004674,GO:0004674, GO:0004674,GO:0004674,GO:0004703,GO:0004703,GO:0004871, GO:0005524,GO:0005524,GO:0005524,GO:0005524,GO:0005524, GO:0005524,GO:0005524,GO:0005524,GO:0006468,GO:0006468, GO:0006468,GO:0006468,GO:0006468,GO:0006468,GO:0006468, GO:0007165,GO:0007165,GO:0016301,GO:0016310,GO:0016740, GO:0047696
scaffold142	P37276	GO:0000166,GO:0000166,GO:0000166,GO:0000776, GO:0003774,GO:0003774,GO:0003777,GO:0003777,GO:0005524, GO:0005524,GO:0005737,GO:0005737,GO:0005737,GO:0005794, GO:0005874,GO:0005875,GO:0005875,GO:0006886,GO:0007018, GO:0007018,GO:0007051,GO:0007052,GO:0007052,GO:0007067, GO:0007098,GO:0007282,GO:0007294,GO:0007294,GO:0007301, GO:0007312,GO:0007349,GO:0007405,GO:0008088,GO:0008298, GO:0016319,GO:0016…
scaffold143	P37287	GO:0000506,GO:0000506,GO:0005515,GO:0005783, GO:0005789,GO:0005789,GO:0006506,GO:0006506,GO:0006506, GO:0009058,GO:0009893,GO:0016020,GO:0016021,GO:0016254, GO:0016740,GO:0016757,GO:0017176,GO:0017176
scaffold144	P38942	GO:0003824,GO:0003824,GO:0006084,GO:0016740
scaffold145	P39057	GO:0000166,GO:0000166,GO:0003774,GO:0003774, GO:0003777,GO:0005524,GO:0005524,GO:0005874,GO:0005929, GO:0007018,GO:0016887,GO:0019861,GO:0019861,GO:0030030, GO:0030286,GO:0030286,GO:0042995
scaffold146	P40927	GO:0003824,GO:0003824,GO:0004470,GO:0004473, GO:0005488,GO:0005737,GO:0005737,GO:0006108,GO:0008152, GO:0016491,GO:0016491,GO:0016616,GO:0016616,GO:0046872, GO:0046872,GO:0051287,GO:0055114,GO:0055114
scaffold147	P41044	GO:0005509,GO:0005509,GO:0005509,GO:0005509
scaffold148	P41823	GO:0000149,GO:0000149,GO:0005215,GO:0005509, GO:0006810,GO:0008021,GO:0016020,GO:0016020,GO:0016021, GO:0016079,GO:0030054,GO:0030285,GO:0030672,GO:0031410, GO:0045202,GO:0045202,GO:0045955,GO:0046872
scaffold149	P42325	GO:0005509,GO:0005509,GO:0005509,GO:0005509, GO:0005509,GO:0005515,GO:0005515,GO:0005515,GO:0005515, GO:0005515
scaffold150	P46825	GO:0003774,GO:0003774,GO:0003777,GO:0005488, GO:0005871,GO:0005874
scaffold151	P46871	GO:0000166,GO:0000166,GO:0003774,GO:0003777, GO:0003777,GO:0005524,GO:0005524,GO:0005524,GO:0005874, GO:0007018,GO:0007018
scaffold152	P47791	GO:0004362,GO:0004362,GO:0004362,GO:0004362, GO:0004362,GO:0004362,GO:0004362,GO:0005625,GO:0005737, GO:0005737,GO:0005737,GO:0005739,GO:0005739,GO:0005739, GO:0005739,GO:0005739,GO:0005829,GO:0006749,GO:0006749, GO:0006749,GO:0007283,GO:0009897,GO:0016491,GO:0016491, GO:0016491,GO:0016491,GO:0016491,GO:0042803,GO:0043295, GO:0045454,GO:0050660,GO:0050660,GO:0050660,GO:0050660, GO:0050660,GO:0050…
scaffold153	P48380	GO:0003677,GO:0003677,GO:0003677,GO:0003677, GO:0003677,GO:0003700,GO:0003705,GO:0005515,GO:0005515, GO:0005634,GO:0005634,GO:0005634,GO:0005634,GO:0005634, GO:0006350,GO:0006355,GO:0006355,GO:0006355,GO:0007275, GO:0007368,GO:0010843,GO:0010843,GO:0016481,GO:0016563, GO:0016564,GO:0030154,GO:0030528,GO:0030528,GO:0031018, GO:0031018,GO:0045449,GO:0045449,GO:0045941,GO:0050796, GO:0050796,GO:0060…
scaffold154	P48643	GO:0000166,GO:0000166,GO:0005515,GO:0005515, GO:0005515,GO:0005524,GO:0005524,GO:0005524,GO:0005524, GO:0005634,GO:0005730,GO:0005737,GO:0005737,GO:0005737, GO:0005815,GO:0005829,GO:0005832,GO:0005856,GO:0006457, GO:0006457,GO:0009615,GO:0044267,GO:0051082,GO:0051082
scaffold155	P49010	GO:0000272,GO:0000272,GO:0003824,GO:0004553, GO:0004563,GO:0004563,GO:0004563,GO:0004563,GO:0005575, GO:0005975,GO:0005975,GO:0005975,GO:0005975,GO:0006032, GO:0006032,GO:0008152,GO:0016787,GO:0016798,GO:0043169
scaffold156	P49736	GO:0000166,GO:0000166,GO:0000785,GO:0003677, GO:0003677,GO:0003677,GO:0003677,GO:0003677,GO:0003688, GO:0005515,GO:0005515,GO:0005515,GO:0005515,GO:0005515, GO:0005515,GO:0005515,GO:0005515,GO:0005515,GO:0005515, GO:0005515,GO:0005515,GO:0005515,GO:0005515,GO:0005515, GO:0005515,GO:0005515,GO:0005524,GO:0005524,GO:0005524, GO:0005524,GO:0005634,GO:0005634,GO:0005634,GO:0005634, GO:0005634,GO:0005…
scaffold157	P49916	GO:0000166,GO:0000166,GO:0003677,GO:0003677, GO:0003677,GO:0003909,GO:0003909,GO:0003910,GO:0003910, GO:0003910,GO:0003910,GO:0003910,GO:0005515,GO:0005515, GO:0005515,GO:0005515,GO:0005515,GO:0005515,GO:0005515, GO:0005515,GO:0005524,GO:0005524,GO:0005524,GO:0005622, GO:0005634,GO:0005634,GO:0005634,GO:0005634,GO:0005654, GO:0006260,GO:0006260,GO:0006260,GO:0006260,GO:0006260, GO:0006281,GO:0006…
scaffold158	P50416	GO:0004095,GO:0004095,GO:0004095,GO:0004095, GO:0005515,GO:0005739,GO:0005739,GO:0005739,GO:0005739, GO:0005739,GO:0005741,GO:0005741,GO:0005741,GO:0005743, GO:0005792,GO:0006006,GO:0006629,GO:0006631,GO:0006635, GO:0006641,GO:0006810,GO:0008415,GO:0008415,GO:0014070, GO:0016020,GO:0016021,GO:0016021,GO:0016740,GO:0032000, GO:0042493,GO:0042755,GO:0042802,GO:0046320,GO:0050796, GO:0051260
scaffold159	O59701	GO:0003824,GO:0003824,GO:0004124,GO:0004124, GO:0005739,GO:0006535,GO:0008152,GO:0008652,GO:0016740, GO:0019344,GO:0019344,GO:0030170
scaffold160	P51123	GO:0000117,GO:0000117,GO:0000166,GO:0003676, GO:0003677,GO:0003677,GO:0003677,GO:0004674,GO:0005524, GO:0005634,GO:0005634,GO:0005669,GO:0005669,GO:0006350, GO:0006352,GO:0006355,GO:0007049,GO:0008270,GO:0016301, GO:0016573,GO:0016740,GO:0035174,GO:0043565,GO:0045449, GO:0045944,GO:0051123,GO:0060261,GO:0010843,GO:0016986
scaffold161	P52183	GO:0003810,GO:0003810,GO:0003810,GO:0005886, GO:0005886,GO:0008415,GO:0016020,GO:0016740,GO:0018149, GO:0018149,GO:0018149,GO:0046872
scaffold162	P52434	GO:0003899,GO:0003899,GO:0003899,GO:0005515, GO:0005515,GO:0005634,GO:0005634,GO:0005654,GO:0005654, GO:0005654,GO:0005654,GO:0005654,GO:0005654,GO:0005654, GO:0005654,GO:0005654,GO:0005654,GO:0005665,GO:0005730, GO:0006350,GO:0006350,GO:0006366,GO:0006367,GO:0006368, GO:0008270,GO:0008380,GO:0004672
scaffold163	P54357	GO:0003774,GO:0003774,GO:0005509,GO:0005509, GO:0005515,GO:0008092,GO:0016459,GO:0017022,GO:0032036, GO:0032036
scaffold164	P54779	GO:0003677,GO:0003677,GO:0003677,GO:0003700, GO:0003700,GO:0003700,GO:0003700,GO:0003707,GO:0003707, GO:0004872,GO:0004879,GO:0005634,GO:0005634,GO:0005634, GO:0005634,GO:0005634,GO:0005634,GO:0006350,GO:0006355, GO:0006355,GO:0006355,GO:0006355,GO:0006355,GO:0008270, GO:0008270,GO:0043565,GO:0045449,GO:0046872
scaffold165	P54939	GO:0001726,GO:0001726,GO:0001726,GO:0003779, GO:0005158,GO:0005200,GO:0005488,GO:0005515,GO:0005515, GO:0005515,GO:0005515,GO:0005515,GO:0005737,GO:0005829, GO:0005856,GO:0005856,GO:0005856,GO:0005886,GO:0005925, GO:0005925,GO:0007016,GO:0016020,GO:0032587,GO:0042995
scaffold166	P54985	GO:0003755,GO:0003755,GO:0003755,GO:0003755, GO:0003755,GO:0005737,GO:0005737,GO:0006457,GO:0006457, GO:0006457,GO:0016853,GO:0042277
scaffold167	P55180	GO:0003824,GO:0003824,GO:0003824,GO:0003978, GO:0003978,GO:0005488,GO:0005975,GO:0005975,GO:0006012, GO:0006012,GO:0008152,GO:0016853,GO:0016857,GO:0044237, GO:0050662
scaffold168	P55861	GO:0000166,GO:0000166,GO:0000785,GO:0000785, GO:0003677,GO:0003677,GO:0003677,GO:0003677,GO:0005515, GO:0005524,GO:0005524,GO:0005524,GO:0005524,GO:0005634, GO:0005634,GO:0005634,GO:0006260,GO:0006260,GO:0006260, GO:0006268,GO:0006270,GO:0006350,GO:0007049,GO:0030174, GO:0030174,GO:0042555,GO:0042555,GO:0042555,GO:0042555, GO:0045449,GO:0046872,GO:0003682,GO:0003682,GO:0016887
scaffold169	P56701	GO:0000502,GO:0000502,GO:0000502,GO:0005488, GO:0005515,GO:0005515,GO:0030234,GO:0042176
scaffold170	Q5G265	GO:0003824,GO:0003824,GO:0004252,GO:0004252, GO:0004252,GO:0005044,GO:0005044,GO:0005576,GO:0005576, GO:0006508,GO:0006508,GO:0006508,GO:0008233,GO:0008236, GO:0016020,GO:0016020,GO:0016787
scaffold171	P57721	GO:0003677,GO:0003677,GO:0003723,GO:0003723, GO:0003723,GO:0003723,GO:0003723,GO:0005634,GO:0005737, GO:0005737,GO:0005829,GO:0016071,GO:0030529
scaffold172	P58389	GO:0000166,GO:0000166,GO:0003755,GO:0005524, GO:0005524,GO:0005634,GO:0005634,GO:0005737,GO:0005737, GO:0008160,GO:0008601,GO:0016853,GO:0019211,GO:0032515, GO:0032516,GO:0035307,GO:0035308,GO:0042803,GO:0043666, GO:0051721,GO:0016887
scaffold173
scaffold174	Q6AYU1	GO:0000785,GO:0000785,GO:0003682,GO:0005634, GO:0005634,GO:0005634,GO:0005634,GO:0006281,GO:0006333, GO:0006350,GO:0006974,GO:0016568,GO:0016575,GO:0016580, GO:0035267,GO:0040008,GO:0043967,GO:0043968,GO:0045449
scaffold175	P61221	GO:0000166,GO:0000166,GO:0000166,GO:0005524, GO:0005524,GO:0005524,GO:0005737,GO:0005737,GO:0005737, GO:0005739,GO:0005739,GO:0005739,GO:0006401,GO:0008428, GO:0009055,GO:0009055,GO:0009615,GO:0016887,GO:0016887, GO:0017111,GO:0044419,GO:0051536,GO:0051536
scaffold176	P61962	GO:0005515,GO:0005515,GO:0005515,GO:0005634, GO:0005634,GO:0005737,GO:0005737,GO:0005737,GO:0007275, GO:0016567,GO:0080008
scaffold177	P70582	GO:0005487,GO:0005487,GO:0005515,GO:0005515, GO:0005515,GO:0005634,GO:0005643,GO:0005643,GO:0005643, GO:0005643,GO:0006605,GO:0006810,GO:0006913,GO:0015031, GO:0016020,GO:0031965,GO:0051028,GO:0055085
scaffold178	P78312
scaffold179	P78316	GO:0000447,GO:0000447,GO:0000462,GO:0000472, GO:0000480,GO:0005634,GO:0005730,GO:0005730,GO:0005739, GO:0006364,GO:0006364,GO:0030515,GO:0030686,GO:0030692, GO:0032040,GO:0042254,GO:0042274
scaffold180	P82094	GO:0000139,GO:0000139,GO:0003677,GO:0003702, GO:0003712,GO:0005515,GO:0005515,GO:0005634,GO:0005634, GO:0005737,GO:0005737,GO:0005794,GO:0006350,GO:0006355, GO:0006366,GO:0016020,GO:0045449
scaffold181	P82251	GO:0005886,GO:0005886,GO:0005886,GO:0005886, GO:0005887,GO:0006461,GO:0006520,GO:0006810,GO:0006810, GO:0006810,GO:0006865,GO:0006865,GO:0006865,GO:0006865, GO:0015171,GO:0015171,GO:0015171,GO:0015175,GO:0015184, GO:0015804,GO:0016020,GO:0016020,GO:0016020,GO:0016020, GO:0016021,GO:0042605,GO:0055085,GO:0055085
scaffold182	P83871	GO:0000398,GO:0000398,GO:0000398,GO:0003677, GO:0003700,GO:0005634,GO:0005634,GO:0005681,GO:0005686, GO:0005686,GO:0006350,GO:0006397,GO:0008380,GO:0016363, GO:0045449,GO:0045893,GO:0045941
scaffold183	P84173	GO:0005739,GO:0005739,GO:0005743,GO:0005743, GO:0006260,GO:0016020,GO:0016020
scaffold184	Q86XW9	GO:0004550,GO:0004550,GO:0005524,GO:0005737, GO:0005737,GO:0005856,GO:0005856,GO:0006183,GO:0006228, GO:0006241,GO:0045454,GO:0045454
scaffold185	P97363	GO:0003824,GO:0003824,GO:0004758,GO:0004758, GO:0004758,GO:0005739,GO:0005783,GO:0005789,GO:0006686, GO:0008152,GO:0008415,GO:0009058,GO:0016020,GO:0016021, GO:0016740,GO:0016740,GO:0016769,GO:0017059,GO:0030170, GO:0030170,GO:0046511,GO:0046512,GO:0046513
scaffold186	Q91ZX7	GO:0002020,GO:0002020,GO:0004872,GO:0005509, GO:0005509,GO:0005515,GO:0005515,GO:0005515,GO:0005515, GO:0005515,GO:0005515,GO:0005515,GO:0005624,GO:0005634, GO:0005634,GO:0005737,GO:0005737,GO:0005768,GO:0005886, GO:0005886,GO:0005905,GO:0005905,GO:0006897,GO:0006898, GO:0007205,GO:0007275,GO:0007568,GO:0008283,GO:0010875, GO:0016020,GO:0016020,GO:0016021,GO:0030136,GO:0030178, GO:0030425,GO:0032…
scaffold187	P98160	GO:0001525,GO:0001525,GO:0005515,GO:0005576, GO:0005578,GO:0005604,GO:0005604,GO:0005615,GO:0007155, GO:0008022,GO:0031012,GO:0031012
scaffold188	Q00547	GO:0005540,GO:0005540,GO:0005737,GO:0005737, GO:0009986
scaffold189	Q00899	GO:0003676,GO:0003676,GO:0003677,GO:0003677, GO:0003677,GO:0003677,GO:0003700,GO:0005515,GO:0005622, GO:0005622,GO:0005634,GO:0005634,GO:0005634,GO:0005634, GO:0005667,GO:0005667,GO:0005886,GO:0006350,GO:0006355, GO:0006355,GO:0008270,GO:0008270,GO:0009952,GO:0010553, GO:0016363,GO:0016566,GO:0016566,GO:0031519,GO:0045449, GO:0046872,GO:0048593
scaffold190	Q01105	GO:0004864,GO:0004864,GO:0005515,GO:0005515, GO:0005515,GO:0005515,GO:0005515,GO:0005515,GO:0005634, GO:0005634,GO:0005634,GO:0005654,GO:0005737,GO:0005737, GO:0005783,GO:0005783,GO:0005783,GO:0005829,GO:0006260, GO:0006334,GO:0006334,GO:0006337,GO:0006913,GO:0008601, GO:0035067,GO:0042393,GO:0043234,GO:0048471
scaffold191	Q01241	GO:0005198,GO:0005198,GO:0005882
scaffold192	Q01345	GO:0005886,GO:0005886,GO:0006810,GO:0006811, GO:0006812,GO:0006812,GO:0006814,GO:0006814,GO:0006814, GO:0006814,GO:0006814,GO:0006885,GO:0006885,GO:0006885, GO:0006885,GO:0015297,GO:0015299,GO:0015299,GO:0015385, GO:0015385,GO:0015385,GO:0015385,GO:0016020,GO:0016021, GO:0016021,GO:0016021,GO:0016021,GO:0016021,GO:0016021, GO:0016021,GO:0016323,GO:0055085,GO:0055085
scaffold193	Q01406	GO:0001726,GO:0001726,GO:0005515,GO:0005737, GO:0005737,GO:0005783,GO:0005783,GO:0005856,GO:0005856, GO:0005886,GO:0005886,GO:0005938,GO:0016020,GO:0030027
scaffold194	Q02040	GO:0003723,GO:0003723,GO:0005515,GO:0005515, GO:0005575,GO:0005634,GO:0005681,GO:0006355,GO:0006397, GO:0007165,GO:0008380,GO:0016607,GO:0042113
scaffold195	Q02053	GO:0000166,GO:0000166,GO:0003824,GO:0003824, GO:0005488,GO:0005515,GO:0005524,GO:0005524,GO:0006464, GO:0006464,GO:0008152,GO:0008641,GO:0008641,GO:0016874
scaffold196	Q02241	GO:0000022,GO:0000022,GO:0000166,GO:0003774, GO:0003777,GO:0003777,GO:0003777,GO:0005515,GO:0005515, GO:0005515,GO:0005515,GO:0005515,GO:0005524,GO:0005524, GO:0005524,GO:0005634,GO:0005634,GO:0005634,GO:0005654, GO:0005737,GO:0005819,GO:0005819,GO:0005819,GO:0005856, GO:0005871,GO:0005874,GO:0007018,GO:0007018,GO:0007049, GO:0007067,GO:0030496,GO:0051301
scaffold197	Q02318	GO:0004497,GO:0004497,GO:0004497,GO:0004497, GO:0005506,GO:0005506,GO:0005739,GO:0005739,GO:0005739, GO:0005740,GO:0005743,GO:0005759,GO:0008203,GO:0008395, GO:0008395,GO:0009055,GO:0016020,GO:0016491,GO:0020037, GO:0020037,GO:0030343,GO:0031073,GO:0031966,GO:0046872, GO:0047749,GO:0055114,GO:0055114
scaffold198	Q61543	GO:0000139,GO:0000139,GO:0000139,GO:0000139, GO:0005515,GO:0005794,GO:0005797,GO:0005886,GO:0005886, GO:0016020,GO:0016020,GO:0016021
scaffold199	Q02401	GO:0000016,GO:0000016,GO:0000016,GO:0001666, GO:0003824,GO:0003824,GO:0004553,GO:0004553,GO:0005886, GO:0005903,GO:0005975,GO:0005975,GO:0005975,GO:0007584, GO:0008152,GO:0009725,GO:0009744,GO:0010033,GO:0010045, GO:0010288,GO:0016020,GO:0016021,GO:0016324,GO:0016740, GO:0016787,GO:0016798,GO:0017042,GO:0042493,GO:0042594, GO:0043169,GO:0043627,GO:0045471
scaffold200	Q03468	GO:0000166,GO:0000166,GO:0000303,GO:0003676, GO:0003677,GO:0003677,GO:0003677,GO:0003677,GO:0003677, GO:0003682,GO:0003711,GO:0004386,GO:0004386,GO:0005515, GO:0005515,GO:0005515,GO:0005515,GO:0005515,GO:0005515, GO:0005524,GO:0005524,GO:0005524,GO:0005524,GO:0005524, GO:0005625,GO:0005634,GO:0005634,GO:0005634,GO:0005654, GO:0005654,GO:0005730,GO:0006281,GO:0006281,GO:0006283, GO:0006283,GO:0006…
scaffold201	Q04727	GO:0003674,GO:0003674,GO:0005634,GO:0005634, GO:0005634,GO:0005634,GO:0006350,GO:0008150,GO:0016055, GO:0045449,GO:0045449
scaffold202	Q9JI18	GO:0004872,GO:0004872,GO:0005041,GO:0005509, GO:0005509,GO:0005515,GO:0005515,GO:0005624,GO:0006897, GO:0016020,GO:0016020,GO:0016020,GO:0016021,GO:0050750
scaffold203	Q05793	GO:0001525,GO:0001525,GO:0001958,GO:0002062, GO:0005515,GO:0005576,GO:0005578,GO:0005578,GO:0005604, GO:0005604,GO:0005604,GO:0005604,GO:0005604,GO:0005604, GO:0005604,GO:0005604,GO:0005604,GO:0005604,GO:0005604, GO:0005605,GO:0007155,GO:0007420,GO:0008104,GO:0030198, GO:0031012,GO:0031012,GO:0048704,GO:0048738,GO:0060351
scaffold204	Q05975	GO:0000139,GO:0000139,GO:0000166,GO:0005525, GO:0005525,GO:0005525,GO:0005525,GO:0005783,GO:0005789, GO:0005794,GO:0006810,GO:0007264,GO:0007264,GO:0015031, GO:0015031,GO:0016020,GO:0016192,GO:0033116
scaffold205	Q06AT3	GO:0000502,GO:0000502,GO:0004221,GO:0004843, GO:0005622,GO:0005634,GO:0005634,GO:0005634,GO:0005737, GO:0005737,GO:0005829,GO:0006511,GO:0008233,GO:0008234, GO:0016579,GO:0016787,GO:0031011
scaffold206	O62742	GO:0003824,GO:0003824,GO:0003824,GO:0005515, GO:0005515,GO:0005737,GO:0005737,GO:0005739,GO:0005739, GO:0005739,GO:0005777,GO:0005777,GO:0006810,GO:0006869, GO:0007031,GO:0008152,GO:0008152,GO:0008152,GO:0008152, GO:0008152,GO:0008152,GO:0008152,GO:0008289,GO:0016491, GO:0016740,GO:0016747,GO:0016747,GO:0016747,GO:0016747, GO:0032934,GO:0033814
scaffold207	Q08D69	GO:0005634,GO:0005634,GO:0005634,GO:0006350, GO:0045449
scaffold208	Q0III3	GO:0003774,GO:0003774,GO:0003774,GO:0005737, GO:0005737,GO:0005874,GO:0006810,GO:0030286
scaffold209	Q0V9S9
scaffold210	Q0VFN8
scaffold211	Q12955	GO:0005515,GO:0005515,GO:0005515,GO:0005515, GO:0005737,GO:0005856,GO:0005856,GO:0007165,GO:0016323, GO:0045184
scaffold212	Q13144	GO:0001541,GO:0001541,GO:0003743,GO:0003743, GO:0005085,GO:0005085,GO:0005085,GO:0005488,GO:0005515, GO:0005515,GO:0005515,GO:0005634,GO:0005634,GO:0005737, GO:0005737,GO:0005851,GO:0005851,GO:0006412,GO:0006413, GO:0006417,GO:0006950,GO:0009408,GO:0009408,GO:0009408, GO:0009408,GO:0009749,GO:0009749,GO:0014002,GO:0014003, GO:0016740,GO:0031369,GO:0031369,GO:0032057,GO:0032057, GO:0042552,GO:0042…
scaffold213	Q13231	GO:0000272,GO:0000272,GO:0003824,GO:0004553, GO:0004553,GO:0004568,GO:0004568,GO:0004568,GO:0004568, GO:0005576,GO:0005576,GO:0005576,GO:0005615,GO:0005615, GO:0005615,GO:0005764,GO:0005764,GO:0005975,GO:0005975, GO:0005975,GO:0005975,GO:0006030,GO:0006032,GO:0006032, GO:0006032,GO:0006032,GO:0006955,GO:0008061,GO:0008061, GO:0008061,GO:0008152,GO:0008843,GO:0009617,GO:0016787, GO:0016798,GO:0043…
scaffold214	Q13257	GO:0000776,GO:0000776,GO:0000776,GO:0000777, GO:0005515,GO:0005515,GO:0005515,GO:0005515,GO:0005515, GO:0005515,GO:0005515,GO:0005515,GO:0005515,GO:0005515, GO:0005515,GO:0005515,GO:0005634,GO:0005634,GO:0005634, GO:0005694,GO:0005737,GO:0005737,GO:0005829,GO:0005829, GO:0005829,GO:0005829,GO:0005829,GO:0005829,GO:0005829, GO:0007049,GO:0007067,GO:0007067,GO:0007093,GO:0031145, GO:0042803,GO:0048…
scaffold215	Q13813	GO:0003779,GO:0003779,GO:0003779,GO:0005200, GO:0005509,GO:0005509,GO:0005515,GO:0005515,GO:0005515, GO:0005515,GO:0005515,GO:0005516,GO:0005624,GO:0005737, GO:0005829,GO:0005829,GO:0005856,GO:0005856,GO:0005938, GO:0008091,GO:0015630,GO:0051693
scaffold216	Q13825	GO:0003723,GO:0003723,GO:0003723,GO:0003730, GO:0003824,GO:0003824,GO:0004300,GO:0004490,GO:0005739, GO:0005739,GO:0005739,GO:0005739,GO:0006402,GO:0008152, GO:0008152,GO:0009083,GO:0016829
scaffold217	Q14149	GO:0005524,GO:0005524,GO:0006468,GO:0007569, GO:0008270,GO:0016605,GO:0018105,GO:0046872,GO:0048147, GO:0050821,GO:0051457
scaffold218	P21333	GO:0001948,GO:0001948,GO:0001948,GO:0003779, GO:0003779,GO:0004871,GO:0005080,GO:0005515,GO:0005515, GO:0005515,GO:0005515,GO:0005515,GO:0005515,GO:0005515, GO:0005515,GO:0005515,GO:0005515,GO:0005515,GO:0005515, GO:0005515,GO:0005515,GO:0005515,GO:0005515,GO:0005515, GO:0005515,GO:0005515,GO:0005515,GO:0005576,GO:0005576, GO:0005634,GO:0005737,GO:0005737,GO:0005737,GO:0005802, GO:0005829,GO:0005…
scaffold219	Q14683	GO:0000070,GO:0000070,GO:0000075,GO:0000166, GO:0000776,GO:0000776,GO:0000776,GO:0000777,GO:0000794, GO:0003682,GO:0003777,GO:0005515,GO:0005515,GO:0005515, GO:0005515,GO:0005515,GO:0005515,GO:0005515,GO:0005515, GO:0005515,GO:0005515,GO:0005515,GO:0005515,GO:0005515, GO:0005515,GO:0005515,GO:0005524,GO:0005524,GO:0005524, GO:0005634,GO:0005634,GO:0005634,GO:0005634,GO:0005694, GO:0005694,GO:0005…
scaffold220	Q15024	GO:0000175,GO:0000175,GO:0000175,GO:0000175, GO:0000178,GO:0000178,GO:0003723,GO:0003723,GO:0003723, GO:0003723,GO:0004518,GO:0004527,GO:0005515,GO:0005515, GO:0005515,GO:0005515,GO:0005634,GO:0005730,GO:0006364, GO:0006364,GO:0006396,GO:0006396,GO:0006401,GO:0016787
scaffold221	Q15061	GO:0005634,GO:0005634,GO:0005730
scaffold222	Q15643	GO:0003713,GO:0003713,GO:0005515,GO:0005634, GO:0005737,GO:0005794,GO:0005794,GO:0005794,GO:0005856, GO:0005856,GO:0006366,GO:0016020
scaffold223	Q15811	GO:0005085,GO:0005085,GO:0005085,GO:0005085, GO:0005089,GO:0005509,GO:0005509,GO:0005509,GO:0005515, GO:0005515,GO:0005515,GO:0005622,GO:0005829,GO:0005886, GO:0006897,GO:0006915,GO:0007264,GO:0008624,GO:0012505, GO:0016020,GO:0019209,GO:0019717,GO:0019717,GO:0030027, GO:0030027,GO:0030054,GO:0030139,GO:0035023,GO:0042995, GO:0043524,GO:0045202,GO:0048488,GO:0051897
scaffold224	Q16932	GO:0005484,GO:0005484,GO:0005515,GO:0006810, GO:0006836,GO:0006886,GO:0016020,GO:0016020,GO:0016020, GO:0016020,GO:0016020,GO:0016021,GO:0016192
scaffold225	Q17M80	GO:0004491,GO:0004491,GO:0004491,GO:0004491, GO:0005739,GO:0005739,GO:0006573,GO:0006573,GO:0008152, GO:0008152,GO:0008152,GO:0008152,GO:0016491,GO:0016491, GO:0016491,GO:0016491,GO:0016491,GO:0018478,GO:0018478, GO:0019859,GO:0055114,GO:0055114,GO:0055114,GO:0055114, GO:0055114,GO:0055114
scaffold226	Q17R09	GO:0000166,GO:0000166,GO:0003676,GO:0003676, GO:0003676,GO:0004386,GO:0004386,GO:0004386,GO:0005524, GO:0005524,GO:0005524,GO:0005524,GO:0005634,GO:0005634, GO:0005681,GO:0006397,GO:0008026,GO:0008026,GO:0008380, GO:0016787
scaffold227	Q1ENI8	GO:0004601,GO:0004601,GO:0004601,GO:0004601, GO:0004601,GO:0004601,GO:0005576,GO:0005576,GO:0006979, GO:0006979,GO:0006979,GO:0016491,GO:0020037,GO:0020037, GO:0020037,GO:0042744,GO:0046872,GO:0055114,GO:0055114, GO:0055114,GO:0055114
scaffold228	Q1HPK6	GO:0000166,GO:0000166,GO:0003674,GO:0003746, GO:0003924,GO:0005525,GO:0005525,GO:0005525,GO:0005525, GO:0005525,GO:0005575,GO:0005737,GO:0005737,GO:0006412, GO:0008150
scaffold229	Q1JP61	GO:0003674,GO:0003674,GO:0005575,GO:0008150
scaffold230	Q1JPX3	GO:0000049,GO:0000049,GO:0000166,GO:0000166, GO:0000166,GO:0004812,GO:0004812,GO:0004826,GO:0004826, GO:0004826,GO:0005524,GO:0005524,GO:0005524,GO:0005524, GO:0005737,GO:0005737,GO:0005737,GO:0005737,GO:0005737, GO:0006412,GO:0006412,GO:0006412,GO:0006418,GO:0006432, GO:0006432,GO:0016874
scaffold231	Q1MTN8	GO:0005488,GO:0005488,GO:0005634,GO:0005634, GO:0005730,GO:0005730,GO:0043234
scaffold232	Q21313	GO:0005578,GO:0005578,GO:0005604,GO:0007155, GO:0007155,GO:0031012
scaffold233	Q23356	GO:0000003,GO:0000003,GO:0000166,GO:0002119, GO:0004672,GO:0004672,GO:0004672,GO:0004674,GO:0004674, GO:0004674,GO:0004871,GO:0005083,GO:0005515,GO:0005515, GO:0005515,GO:0005515,GO:0005515,GO:0005524,GO:0005524, GO:0005524,GO:0005524,GO:0005524,GO:0006468,GO:0006468, GO:0006468,GO:0006468,GO:0006468,GO:0006898,GO:0007165, GO:0010171,GO:0016301,GO:0016477,GO:0016740,GO:0019915, GO:0033563,GO:0040…
scaffold234	Q96JQ0	GO:0005509,GO:0005509,GO:0005509,GO:0005886, GO:0005886,GO:0005886,GO:0007155,GO:0007155,GO:0007156, GO:0016020,GO:0016020,GO:0016020,GO:0016020,GO:0016021, GO:0016339
scaffold235	Q24423	GO:0002121,GO:0002121,GO:0003677,GO:0005515, GO:0005515,GO:0005515,GO:0005575,GO:0005622,GO:0005622, GO:0007219,GO:0007275,GO:0007420,GO:0007424,GO:0007430, GO:0008056,GO:0008270,GO:0008270,GO:0008283,GO:0035214, GO:0035218,GO:0035220,GO:0046872
scaffold236	Q26534	GO:0004197,GO:0004197,GO:0005764,GO:0005764, GO:0006508,GO:0006508,GO:0008233,GO:0008234,GO:0008234, GO:0008234,GO:0016787
scaffold237	Q27128	GO:0000103,GO:0000103,GO:0000103,GO:0000103, GO:0000103,GO:0000166,GO:0003824,GO:0004020,GO:0004020, GO:0004781,GO:0004781,GO:0004781,GO:0004781,GO:0005524, GO:0005524,GO:0005524,GO:0016301,GO:0016301,GO:0016740, GO:0016772,GO:0016779,GO:0016779
scaffold238	Q27580	GO:0003824,GO:0003824,GO:0004013,GO:0004013, GO:0004013,GO:0005488,GO:0005515,GO:0005515,GO:0006730, GO:0006730,GO:0006730,GO:0008152,GO:0016787
scaffold239	Q28479	GO:0000287,GO:0000287,GO:0000287,GO:0004449, GO:0004449,GO:0005739,GO:0005739,GO:0005739,GO:0006099, GO:0006099,GO:0016491,GO:0016616,GO:0016616,GO:0046872, GO:0051287,GO:0051287,GO:0055114,GO:0055114,GO:0055114, GO:0055114
scaffold240	Q28983	GO:0005515,GO:0005515,GO:0005886,GO:0005886, GO:0007155,GO:0016020,GO:0016020,GO:0016021
scaffold241	Q6IQS6	GO:0003824,GO:0003824,GO:0003824,GO:0005488, GO:0005634,GO:0005634,GO:0006464,GO:0008152,GO:0008641, GO:0016874,GO:0016925,GO:0019948
scaffold242	Q29092	GO:0000166,GO:0000166,GO:0005524,GO:0005524, GO:0005524,GO:0005524,GO:0005783,GO:0005783,GO:0005788, GO:0006457,GO:0006457,GO:0006950,GO:0006950,GO:0030433, GO:0042470,GO:0044459,GO:0051082,GO:0051082
scaffold243	Q29RU9	GO:0005777,GO:0005777,GO:0005777,GO:0005777, GO:0008115,GO:0008115,GO:0016491,GO:0016491,GO:0046653, GO:0050031,GO:0055114,GO:0055114
scaffold244	Q2HJH1	GO:0003725,GO:0003725,GO:0004177,GO:0004177, GO:0005515,GO:0005622,GO:0005737,GO:0005737,GO:0005773, GO:0006508,GO:0008233,GO:0008237,GO:0008270,GO:0016787, GO:0046872
scaffold245	Q2HJH6	GO:0005634,GO:0005634,GO:0005634,GO:0005681, GO:0006397,GO:0008380
scaffold246	Q2KIM0	GO:0003824,GO:0003824,GO:0004560,GO:0004560, GO:0004560,GO:0004560,GO:0005764,GO:0005764,GO:0005975, GO:0005975,GO:0005975,GO:0006004,GO:0008152,GO:0016787, GO:0016798,GO:0043169
scaffold247	Q2KJC1	GO:0003677,GO:0003677,GO:0003677,GO:0003677, GO:0003723,GO:0005515,GO:0005634,GO:0005681,GO:0005730, GO:0005737,GO:0005737,GO:0006350,GO:0006397,GO:0007049, GO:0008380,GO:0016607,GO:0016607,GO:0045449,GO:0045449
scaffold248	Q2KJG3	GO:0000166,GO:0000166,GO:0000166,GO:0000166, GO:0000166,GO:0000166,GO:0000166,GO:0003676,GO:0004812, GO:0004812,GO:0004812,GO:0004812,GO:0004815,GO:0004816, GO:0004816,GO:0005515,GO:0005524,GO:0005524,GO:0005524, GO:0005524,GO:0005524,GO:0005524,GO:0005737,GO:0005737, GO:0005737,GO:0005737,GO:0005737,GO:0005737,GO:0005737, GO:0005739,GO:0006412,GO:0006412,GO:0006412,GO:0006412, GO:0006412,GO:0006…
scaffold249	Q2KJI2	GO:0004576,GO:0004576,GO:0004579,GO:0005624, GO:0005783,GO:0005789,GO:0006486,GO:0008250,GO:0016020, GO:0016020,GO:0016021,GO:0016740,GO:0018279
scaffold250	Q2PC93	GO:0005576,GO:0005576,GO:0005615,GO:0007155, GO:0007155
scaffold251	Q2PW47	GO:0005634,GO:0005634,GO:0005634,GO:0006350, GO:0007275,GO:0007399,GO:0030154,GO:0045449,GO:0046549, GO:0048484,GO:0048538
scaffold252	Q2TA16
scaffold253	Q2TL32	GO:0004842,GO:0004842,GO:0005488,GO:0005516, GO:0005634,GO:0005634,GO:0005737,GO:0005737,GO:0005856, GO:0005856,GO:0008270,GO:0016020,GO:0016020,GO:0016021, GO:0016874,GO:0046872
scaffold254	Q2YDC9	GO:0003677,GO:0003677,GO:0005515,GO:0005634, GO:0005634,GO:0005737,GO:0006915,GO:0008270,GO:0046872
scaffold255	Q6AYP3	GO:0005488,GO:0005488
scaffold256	Q32PI1	GO:0000166,GO:0000166,GO:0004672,GO:0004672, GO:0004672,GO:0004674,GO:0004674,GO:0004674,GO:0004674, GO:0005515,GO:0005524,GO:0005524,GO:0005524,GO:0005524, GO:0005634,GO:0005634,GO:0005634,GO:0005634,GO:0005634, GO:0005730,GO:0005737,GO:0005737,GO:0005819,GO:0005856, GO:0006468,GO:0006468,GO:0006468,GO:0006468,GO:0006468, GO:0006468,GO:0016301,GO:0016740,GO:0043231,GO:0046777, GO:0046777
scaffold257	Q32TF8	GO:0005509,GO:0005509,GO:0005509
scaffold258	Q3MHL7	GO:0000166,GO:0000166,GO:0005515,GO:0005524, GO:0005524,GO:0005524,GO:0005524,GO:0005737,GO:0005737, GO:0006457,GO:0006457,GO:0044267,GO:0051082,GO:0051082
scaffold259	Q3MIS4
scaffold260	Q61550	GO:0000228,GO:0000228,GO:0005515,GO:0005634, GO:0005634,GO:0006281,GO:0006915,GO:0006974,GO:0007049, GO:0007059,GO:0007067,GO:0010551,GO:0051301
scaffold261	Q3SYT7	GO:0000502,GO:0000502,GO:0005838,GO:0006508
scaffold262	Q3SYU9	GO:0005634,GO:0005634,GO:0005634,GO:0005737, GO:0005737,GO:0005737,GO:0030529,GO:0043231
scaffold263	A6SNX1	GO:0000166,GO:0000166,GO:0003676,GO:0003676, GO:0003723,GO:0004386,GO:0004386,GO:0005524,GO:0005524, GO:0005524,GO:0005634,GO:0005730,GO:0006364,GO:0008026, GO:0016787,GO:0042254
scaffold264	Q3SZB4	GO:0003995,GO:0003995,GO:0003995,GO:0003995, GO:0003995,GO:0003995,GO:0005739,GO:0005759,GO:0006629, GO:0006631,GO:0006635,GO:0008152,GO:0008152,GO:0016491, GO:0016491,GO:0016627,GO:0016627,GO:0016627,GO:0016627, GO:0050660,GO:0055114,GO:0055114,GO:0055114,GO:0055114, GO:0055114,GO:0055114,GO:0055114,GO:0055114,GO:0055114
scaffold265	Q3T0J9	GO:0000166,GO:0000166,GO:0005525,GO:0005525, GO:0005525,GO:0005622,GO:0005634,GO:0005730,GO:0042254
scaffold266	Q3T0Q3	GO:0003677,GO:0003677,GO:0003677,GO:0003899, GO:0003899,GO:0003899,GO:0003899,GO:0003899,GO:0003899, GO:0004672,GO:0005515,GO:0005634,GO:0005634,GO:0005634, GO:0005634,GO:0005634,GO:0005665,GO:0005665,GO:0005737, GO:0006350,GO:0006350,GO:0006350,GO:0006350,GO:0006350, GO:0006350,GO:0006366,GO:0006366,GO:0046983,GO:0046983, GO:0004672
scaffold267	Q3U3W5	GO:0005488,GO:0005488,GO:0005737,GO:0006479, GO:0008168,GO:0008276,GO:0016740
scaffold268	Q3UGF1
scaffold269	Q3ULF4	GO:0000166,GO:0000166,GO:0000166,GO:0004222, GO:0004222,GO:0004222,GO:0005524,GO:0005524,GO:0005524, GO:0005524,GO:0005739,GO:0005739,GO:0005739,GO:0005739, GO:0006508,GO:0007005,GO:0007155,GO:0008089,GO:0008233, GO:0008237,GO:0008270,GO:0016020,GO:0016020,GO:0016021, GO:0016021,GO:0016787,GO:0017111,GO:0030155,GO:0030163, GO:0031966,GO:0046872
scaffold270	Q3UMM4	GO:0000166,GO:0000166,GO:0004672,GO:0004672, GO:0004672,GO:0004674,GO:0004674,GO:0004674,GO:0004693, GO:0005515,GO:0005524,GO:0005524,GO:0005524,GO:0005524, GO:0005524,GO:0006468,GO:0006468,GO:0006468,GO:0006468, GO:0006468,GO:0016301,GO:0016740
scaffold271	Q3UQ28	GO:0004601,GO:0004601,GO:0004601,GO:0004601, GO:0004601,GO:0004601,GO:0004601,GO:0004601,GO:0005201, GO:0005515,GO:0005576,GO:0005578,GO:0005578,GO:0005615, GO:0005615,GO:0006979,GO:0006979,GO:0006979,GO:0016491, GO:0020037,GO:0020037,GO:0020037,GO:0020037,GO:0020037, GO:0030198,GO:0030198,GO:0031012,GO:0031012,GO:0042744, GO:0042744,GO:0042744,GO:0046872,GO:0055114,GO:0055114, GO:0055114,GO:0055…
scaffold272	Q3V096
scaffold273	Q42395	GO:0009507,GO:0009507,GO:0009523,GO:0009535, GO:0009536,GO:0009579,GO:0009765,GO:0015979,GO:0016020, GO:0016020,GO:0016021,GO:0016168,GO:0018298,GO:0030076
scaffold274	Q460N3	GO:0003950,GO:0003950,GO:0003950,GO:0005634, GO:0005634,GO:0006350,GO:0016740,GO:0016757,GO:0045449
scaffold275	Q4G0P3
scaffold276	Q4KLH6	GO:0005515,GO:0005515,GO:0005634,GO:0005634, GO:0005737,GO:0005815,GO:0005819,GO:0005856,GO:0007049, GO:0007067,GO:0051301
scaffold277	Q4QY64	GO:0000166,GO:0000166,GO:0000166,GO:0005524, GO:0005524,GO:0005634,GO:0005634,GO:0006974,GO:0017111
scaffold278	Q4R4U1	GO:0000166,GO:0000166,GO:0004594,GO:0004594, GO:0004594,GO:0004594,GO:0005524,GO:0005524,GO:0005524, GO:0005737,GO:0005737,GO:0015937,GO:0015937,GO:0015937, GO:0015937,GO:0016301,GO:0016740
scaffold279	Q4R6T7
scaffold280	Q4R708	GO:0005737,GO:0005737,GO:0005737,GO:0005737, GO:0048659
scaffold281	Q4R8N7	GO:0005488,GO:0005488,GO:0005634,GO:0005634, GO:0005737,GO:0005737
scaffold282	Q4V8D9	GO:0005515,GO:0005515
scaffold283	Q4V8K1	GO:0000139,GO:0000139,GO:0003824,GO:0005488, GO:0005506,GO:0005794,GO:0005886,GO:0005886,GO:0005886, GO:0005886,GO:0006810,GO:0006811,GO:0006826,GO:0008152, GO:0009055,GO:0016020,GO:0016021,GO:0016021,GO:0016491, GO:0016491,GO:0045444,GO:0045444,GO:0046872,GO:0050660, GO:0055114
scaffold284	Q4VGL6	GO:0003676,GO:0003676,GO:0003723,GO:0005515, GO:0005737,GO:0005737,GO:0005737,GO:0008270,GO:0008270, GO:0045623,GO:0046872
scaffold285	Q501J6	GO:0000166,GO:0000166,GO:0003676,GO:0003676, GO:0003676,GO:0003723,GO:0004386,GO:0004386,GO:0005524, GO:0005524,GO:0005524,GO:0005524,GO:0005634,GO:0005634, GO:0008026,GO:0008026,GO:0016787
scaffold286	Q5ZIH0	GO:0005634,GO:0005634,GO:0005634,GO:0016180, GO:0016787,GO:0016787,GO:0032039
scaffold287	Q504N2	GO:0005215,GO:0005215,GO:0006810,GO:0006810, GO:0006811,GO:0016020,GO:0016020,GO:0016021,GO:0016021, GO:0055085
scaffold288	Q53FA7	GO:0003824,GO:0003824,GO:0003960,GO:0005488, GO:0005575,GO:0006739,GO:0008152,GO:0008270,GO:0008270, GO:0008631,GO:0016491,GO:0016491,GO:0016491,GO:0016491, GO:0042803,GO:0048038,GO:0055114,GO:0055114,GO:0055114, GO:0070402
scaffold289	Q53GS9	GO:0000245,GO:0000245,GO:0004221,GO:0005515, GO:0005622,GO:0005634,GO:0005634,GO:0006397,GO:0006397, GO:0006511,GO:0008270,GO:0008270,GO:0008380,GO:0008380, GO:0046872
scaffold290	Q54KD0	GO:0000166,GO:0000166,GO:0005488,GO:0017111
scaffold291	Q54TR1	GO:0004197,GO:0004197,GO:0005515,GO:0005576, GO:0005576,GO:0005576,GO:0006508,GO:0006508,GO:0008234, GO:0008234,GO:0008285,GO:0031288,GO:0031410,GO:0006508, GO:0008234
scaffold292	Q561P5	GO:0000166,GO:0000166,GO:0000278,GO:0000785, GO:0003677,GO:0003677,GO:0003677,GO:0003677,GO:0005524, GO:0005524,GO:0005524,GO:0005524,GO:0005634,GO:0005634, GO:0005634,GO:0006260,GO:0006260,GO:0006260,GO:0006268, GO:0006270,GO:0006350,GO:0007049,GO:0030174,GO:0042555, GO:0043066,GO:0045449,GO:0003682,GO:0016887
scaffold293	P14550	GO:0004032,GO:0004032,GO:0004032,GO:0005515, GO:0005829,GO:0006006,GO:0006081,GO:0008106,GO:0009055, GO:0016324,GO:0016491,GO:0016491,GO:0016491,GO:0016491, GO:0019853,GO:0042840,GO:0046185,GO:0047939,GO:0055114, GO:0055114,GO:0055114,GO:0055114
scaffold294	Q56A10	GO:0005622,GO:0005622,GO:0005622,GO:0008270, GO:0008270,GO:0046872
scaffold295	Q58CR3	GO:0003723,GO:0003723,GO:0003743,GO:0005515, GO:0006413,GO:0016020,GO:0016020
scaffold296	Q58D55	GO:0003824,GO:0003824,GO:0004553,GO:0004553, GO:0004565,GO:0004565,GO:0005515,GO:0005764,GO:0005764, GO:0005975,GO:0005975,GO:0005975,GO:0008152,GO:0016787, GO:0016798,GO:0043169
scaffold297	Q58DA0	GO:0000502,GO:0000502
scaffold298	Q5E9K0	GO:0000502,GO:0000502,GO:0004175,GO:0004298, GO:0004298,GO:0005634,GO:0005634,GO:0005737,GO:0005737, GO:0005839,GO:0005839,GO:0008233,GO:0016787,GO:0051603, GO:0051603
scaffold299	Q5F201	GO:0005737,GO:0005737,GO:0005737
scaffold300	Q9I9E0	GO:0000165,GO:0000165,GO:0000165,GO:0000166, GO:0004672,GO:0004672,GO:0004672,GO:0004674,GO:0004674, GO:0004674,GO:0004674,GO:0005524,GO:0005524,GO:0005524, GO:0005524,GO:0005524,GO:0005737,GO:0005737,GO:0005739, GO:0006468,GO:0006468,GO:0006468,GO:0006468,GO:0006468, GO:0006468,GO:0016301,GO:0016740,GO:0016740,GO:0016740, GO:0046329,GO:0046329,GO:0046330,GO:0046330,GO:0046777, GO:0046777
scaffold301	Q5F359	GO:0005783,GO:0005783,GO:0005783,GO:0005794, GO:0005794,GO:0006810,GO:0016192
scaffold302	Q5F371	GO:0003674,GO:0003674,GO:0003677,GO:0005524, GO:0005575,GO:0008150,GO:0016787
scaffold303	Q5F418	GO:0000502,GO:0000502,GO:0000502,GO:0005488, GO:0005488,GO:0030234,GO:0042176
scaffold304	Q5FVG2	GO:0005488,GO:0005488,GO:0005737,GO:0005737, GO:0005737,GO:0005856,GO:0005912,GO:0008092,GO:0019898, GO:0030054
scaffold305	Q5G266	GO:0003824,GO:0003824,GO:0004252,GO:0004252, GO:0004252,GO:0005044,GO:0005044,GO:0005576,GO:0005576, GO:0006508,GO:0006508,GO:0006508,GO:0008233,GO:0008236, GO:0016020,GO:0016020,GO:0016787
scaffold306	Q5H8C1	GO:0005488,GO:0005488,GO:0005488,GO:0005488, GO:0005529,GO:0005576,GO:0005578,GO:0005604,GO:0005604, GO:0007154,GO:0007155,GO:0007275,GO:0016021,GO:0046872
scaffold307	Q96RL7	GO:0005515,GO:0005515,GO:0005515,GO:0005515, GO:0005515,GO:0005515,GO:0005622,GO:0006810,GO:0006895, GO:0008104,GO:0008104,GO:0015031
scaffold308	Q5I0A0	GO:0004177,GO:0004177,GO:0004177,GO:0004177, GO:0006508,GO:0006508,GO:0008233,GO:0008235,GO:0008235, GO:0009987,GO:0016787,GO:0046872
scaffold309	Q5I2W8	GO:0000781,GO:0000781,GO:0000781,GO:0005622, GO:0005634,GO:0005634,GO:0005694,GO:0006281,GO:0006974, GO:0007049,GO:0007126
scaffold310	Q5NVI3	GO:0005634,GO:0005634,GO:0005634,GO:0005634
scaffold311	Q5PPV3
scaffold312	Q5QNQ9	GO:0005198,GO:0005198,GO:0005201,GO:0005576, GO:0005578,GO:0005578,GO:0005581,GO:0007155
scaffold313	Q5R7G6	GO:0004177,GO:0004177,GO:0004177,GO:0005622, GO:0006508,GO:0008233,GO:0016787,GO:0046872
scaffold314	Q5R890	GO:0003993,GO:0003993,GO:0004446,GO:0005783, GO:0005788,GO:0016787,GO:0034417
scaffold315	P35998	GO:0000166,GO:0000166,GO:0000166,GO:0000502, GO:0000502,GO:0005515,GO:0005515,GO:0005515,GO:0005515, GO:0005515,GO:0005515,GO:0005515,GO:0005515,GO:0005524, GO:0005524,GO:0005524,GO:0005634,GO:0005634,GO:0005737, GO:0005737,GO:0005737,GO:0005737,GO:0006511,GO:0016787, GO:0016887,GO:0017111,GO:0030163,GO:0031145,GO:0044419, GO:0051436,GO:0051437
scaffold316	Q5R8Y6	GO:0005768,GO:0005768,GO:0010008,GO:0016020, GO:0016021,GO:0016021
scaffold317	Q9HE04	GO:0000166,GO:0000166,GO:0003924,GO:0005525, GO:0005525,GO:0005525,GO:0005525,GO:0005525,GO:0005622, GO:0005634,GO:0005829,GO:0005886,GO:0005886,GO:0005886, GO:0007264,GO:0007264,GO:0007264,GO:0016020,GO:0016049, GO:0031520,GO:0031520,GO:0032153,GO:0032995,GO:0051286
scaffold318	Q5RBD5	GO:0003995,GO:0003995,GO:0003995,GO:0003995, GO:0005739,GO:0005739,GO:0005759,GO:0008152,GO:0008152, GO:0008470,GO:0016491,GO:0016491,GO:0016627,GO:0016627, GO:0016627,GO:0016627,GO:0050660,GO:0055114,GO:0055114, GO:0055114,GO:0055114,GO:0055114,GO:0055114,GO:0055114, GO:0055114,GO:0055114
scaffold319	Q5RBM1	GO:0004579,GO:0004579,GO:0004579,GO:0005783, GO:0005789,GO:0005789,GO:0008250,GO:0016020,GO:0016021, GO:0016740,GO:0018279
scaffold320	Q5RBM6	GO:0003837,GO:0003837,GO:0005737,GO:0005737, GO:0006807,GO:0016787,GO:0016810,GO:0046872
scaffold321	Q5RE88
scaffold322	Q5REC2	GO:0004175,GO:0004175,GO:0004252,GO:0004252, GO:0004252,GO:0004252,GO:0005515,GO:0005615,GO:0005615, GO:0005625,GO:0006508,GO:0006508,GO:0006508,GO:0006508, GO:0007399,GO:0008233,GO:0008236,GO:0016020,GO:0016486, GO:0016540,GO:0016787,GO:0030070,GO:0030133,GO:0031410, GO:0034230,GO:0051605
scaffold323	Q5RFE4	GO:0004180,GO:0004180,GO:0004185,GO:0004185, GO:0005515,GO:0006508,GO:0006508,GO:0008233,GO:0016787
scaffold324	Q5RG45	GO:0005737,GO:0005737,GO:0005814,GO:0005856
scaffold325	Q5SR76
scaffold326	Q5T1M5	GO:0003779,GO:0003779,GO:0005730,GO:0005737, GO:0005737,GO:0005737,GO:0005768,GO:0005769,GO:0005884, GO:0006457,GO:0006810,GO:0006897,GO:0030424,GO:0030424, GO:0030426,GO:0042995
scaffold327	Q5T2R2	GO:0000010,GO:0000010,GO:0005739,GO:0005739, GO:0005739,GO:0006744,GO:0006744,GO:0006744,GO:0008299, GO:0008299,GO:0008299,GO:0008299,GO:0016740,GO:0046872, GO:0046982,GO:0046982,GO:0050347,GO:0051290,GO:0000010
scaffold328	Q5T655
scaffold329	Q5TZA2	GO:0005198,GO:0005198,GO:0005198,GO:0005515, GO:0005737,GO:0005737,GO:0005813,GO:0005814,GO:0005814, GO:0005814,GO:0005856,GO:0005886,GO:0007049,GO:0008104, GO:0015629,GO:0019894,GO:0019894,GO:0030030,GO:0035253, GO:0035253,GO:0051297
scaffold330	Q5U4C9	GO:0000166,GO:0000166,GO:0000287,GO:0000287, GO:0004672,GO:0004672,GO:0004672,GO:0004674,GO:0004674, GO:0004674,GO:0004674,GO:0004674,GO:0004713,GO:0004713, GO:0004713,GO:0005524,GO:0005524,GO:0005524,GO:0005524, GO:0005524,GO:0005524,GO:0005524,GO:0005634,GO:0005634, GO:0005634,GO:0005634,GO:0005737,GO:0005737,GO:0005737, GO:0005737,GO:0006468,GO:0006468,GO:0006468,GO:0006468, GO:0006468,GO:0006…
scaffold331	Q5VZK9	GO:0005737,GO:0005737,GO:0005737
scaffold332	Q5W041	GO:0005488,GO:0005488,GO:0005488
scaffold333	Q5XG71	GO:0005488,GO:0005488,GO:0005634,GO:0005730, GO:0005730,GO:0006364,GO:0006364
scaffold334	Q2T9M0
scaffold335	Q8LI34	GO:0000785,GO:0000785,GO:0003682,GO:0004402, GO:0005622,GO:0005634,GO:0005634,GO:0005634,GO:0005634, GO:0006333,GO:0006350,GO:0008270,GO:0008415,GO:0016568, GO:0016740,GO:0016747,GO:0045449,GO:0045449,GO:0046872
scaffold336	Q5XJS5	GO:0003723,GO:0003723,GO:0006397,GO:0006810, GO:0008380,GO:0051028
scaffold337	Q5XXB5	GO:0000166,GO:0000166,GO:0003677,GO:0005524, GO:0005524,GO:0005524,GO:0005524,GO:0005524,GO:0005524, GO:0005524,GO:0005634,GO:0005634,GO:0006281,GO:0006298, GO:0006298,GO:0006298,GO:0006298,GO:0006298,GO:0006298, GO:0006974,GO:0007049,GO:0030983,GO:0030983,GO:0030983, GO:0030983,GO:0030983,GO:0030983,GO:0032301,GO:0032302
scaffold338	Q5ZHY5	GO:0000151,GO:0000151,GO:0000209,GO:0000209, GO:0000209,GO:0004842,GO:0004842,GO:0005488,GO:0005515, GO:0005515,GO:0005737,GO:0005737,GO:0005737,GO:0006515, GO:0016567,GO:0016874,GO:0019899,GO:0019900,GO:0030544, GO:0030579,GO:0030911,GO:0031398,GO:0031943,GO:0032436, GO:0034450,GO:0034450,GO:0042405,GO:0042803,GO:0042803, GO:0043161,GO:0046332,GO:0051787,GO:0051879,GO:0071218, GO:0090035
scaffold339	Q5ZIA5	GO:0000139,GO:0000139,GO:0005198,GO:0005488, GO:0005488,GO:0005515,GO:0005515,GO:0005515,GO:0005737, GO:0005737,GO:0005794,GO:0005794,GO:0006810,GO:0006886, GO:0006886,GO:0015031,GO:0016020,GO:0016192,GO:0016192, GO:0016192,GO:0030117,GO:0030126,GO:0030663,GO:0031410
scaffold340	Q5ZJ85	GO:0005634,GO:0005634,GO:0005681,GO:0006397, GO:0006397,GO:0008380,GO:0016607
scaffold341	Q5ZJF4	GO:0003824,GO:0003824,GO:0004601,GO:0004623, GO:0005634,GO:0005737,GO:0005737,GO:0005737,GO:0005764, GO:0005764,GO:0006979,GO:0009395,GO:0016023,GO:0016042, GO:0016209,GO:0016209,GO:0016491,GO:0016491,GO:0016787, GO:0031410,GO:0045454,GO:0051920,GO:0055114
scaffold342	Q5ZK03	GO:0000139,GO:0000139,GO:0005515,GO:0005515, GO:0005515,GO:0005783,GO:0005794,GO:0006810,GO:0006886, GO:0006886,GO:0006886,GO:0006888,GO:0006888,GO:0006888, GO:0008270,GO:0015031,GO:0016020,GO:0016192,GO:0030127, GO:0030127,GO:0030127,GO:0030868,GO:0043231,GO:0048471
scaffold343	Q5ZKC1	GO:0000049,GO:0000049,GO:0000049,GO:0003743, GO:0003743,GO:0003743,GO:0005737,GO:0005737,GO:0005850, GO:0005850,GO:0006412,GO:0006412,GO:0006417,GO:0006417, GO:0006417,GO:0006468,GO:0009967,GO:0032933,GO:0042255, GO:0042255,GO:0043022,GO:0043022
scaffold344	Q5ZKD5	GO:0005488,GO:0005488,GO:0005515,GO:0005634, GO:0005730,GO:0016020,GO:0016021,GO:0031965
scaffold345	Q5ZKS6	GO:0000139,GO:0000139,GO:0005737,GO:0005737, GO:0005794,GO:0006914,GO:0006914,GO:0009615,GO:0016020
scaffold346	Q5ZL67	GO:0003677,GO:0003677,GO:0003677,GO:0003700, GO:0003700,GO:0005634,GO:0005634,GO:0006350,GO:0006355, GO:0006355,GO:0043565,GO:0043565,GO:0045449,GO:0045449, GO:0046983
scaffold347	Q5ZL72	GO:0000166,GO:0000166,GO:0001530,GO:0001530, GO:0002039,GO:0002368,GO:0002755,GO:0002842,GO:0005515, GO:0005515,GO:0005524,GO:0005524,GO:0005524,GO:0005615, GO:0005737,GO:0005739,GO:0005739,GO:0005739,GO:0005743, GO:0005759,GO:0005769,GO:0005829,GO:0005905,GO:0006457, GO:0006919,GO:0006986,GO:0009986,GO:0019907,GO:0030135, GO:0030141,GO:0032727,GO:0032727,GO:0032729,GO:0032733, GO:0032735,GO:0032…
scaffold348	Q5ZLK1	GO:0005634,GO:0005634,GO:0005730,GO:0006364, GO:0030529,GO:0042254,GO:0080008,GO:0080008
scaffold349	Q5ZMD2	GO:0008270,GO:0008270,GO:0046872
scaffold350	O00754	GO:0003824,GO:0003824,GO:0003824,GO:0003824, GO:0004553,GO:0004559,GO:0004559,GO:0004559,GO:0004559, GO:0004559,GO:0005537,GO:0005625,GO:0005764,GO:0005764, GO:0005764,GO:0005975,GO:0005975,GO:0005975,GO:0005975, GO:0006013,GO:0006013,GO:0006464,GO:0006517,GO:0007611, GO:0008152,GO:0008270,GO:0015923,GO:0016787,GO:0016798, GO:0030246,GO:0043169,GO:0046872
scaffold351	Q61687	GO:0000166,GO:0000166,GO:0000228,GO:0000792, GO:0000792,GO:0000792,GO:0003676,GO:0003677,GO:0003677, GO:0003682,GO:0004386,GO:0004386,GO:0005515,GO:0005515, GO:0005515,GO:0005515,GO:0005515,GO:0005524,GO:0005524, GO:0005524,GO:0005634,GO:0005634,GO:0005634,GO:0006281, GO:0006974,GO:0008270,GO:0008270,GO:0016787,GO:0030900, GO:0046872,GO:0070087
scaffold352	Q62448	GO:0003743,GO:0003743,GO:0003743,GO:0003743, GO:0003743,GO:0005488,GO:0005515,GO:0005515,GO:0005515, GO:0005515,GO:0005737,GO:0006412,GO:0006417,GO:0006446, GO:0006446,GO:0006446,GO:0008135,GO:0008135,GO:0016070, GO:0016070,GO:0016281,GO:0016281
scaffold353	Q62599	GO:0003677,GO:0003677,GO:0003677,GO:0003677, GO:0003700,GO:0005515,GO:0005634,GO:0005634,GO:0005634, GO:0005634,GO:0005783,GO:0005783,GO:0005791,GO:0005794, GO:0005794,GO:0005794,GO:0006355,GO:0008270,GO:0016023, GO:0019899,GO:0031410,GO:0033363,GO:0043565,GO:0046872
scaffold354	Q62901	GO:0000118,GO:0000118,GO:0003677,GO:0003677, GO:0003700,GO:0005515,GO:0005634,GO:0005634,GO:0006338, GO:0006350,GO:0006355,GO:0007275,GO:0008270,GO:0043565, GO:0045449,GO:0046872
scaffold355	Q63008	GO:0005215,GO:0005215,GO:0005215,GO:0005886, GO:0006590,GO:0006810,GO:0006810,GO:0006810,GO:0006811, GO:0006814,GO:0006814,GO:0008507,GO:0008507,GO:0015293, GO:0015293,GO:0015705,GO:0016020,GO:0016020,GO:0016020, GO:0016020,GO:0016021,GO:0016021,GO:0055085
scaffold356	Q63625	GO:0005515,GO:0005515,GO:0005515,GO:0005634, GO:0006366,GO:0006397,GO:0008270,GO:0008270,GO:0019904, GO:0046872,GO:0070063
scaffold357	Q642F4	GO:0005783,GO:0005783,GO:0005789,GO:0006810, GO:0006810,GO:0006888,GO:0015031,GO:0016020,GO:0016021, GO:0016021,GO:0016021,GO:0016192,GO:0016192
scaffold358	Q64737	GO:0000166,GO:0000166,GO:0003824,GO:0003824, GO:0003824,GO:0003824,GO:0003824,GO:0003824,GO:0003824, GO:0003824,GO:0004637,GO:0004637,GO:0004637,GO:0004637, GO:0004637,GO:0004641,GO:0004641,GO:0004644,GO:0004644, GO:0004644,GO:0005515,GO:0005524,GO:0005524,GO:0005524, GO:0005524,GO:0005524,GO:0005524,GO:0005737,GO:0006164, GO:0006189,GO:0006189,GO:0008168,GO:0009058,GO:0009113, GO:0009113,GO:0009…
scaffold359	Q66H60
scaffold360	Q66H89
scaffold361	Q66HF1	GO:0003954,GO:0003954,GO:0005515,GO:0005739, GO:0005739,GO:0005743,GO:0005743,GO:0005747,GO:0005758, GO:0005758,GO:0006800,GO:0006800,GO:0006810,GO:0006915, GO:0006915,GO:0008137,GO:0008137,GO:0008137,GO:0009055, GO:0016020,GO:0016020,GO:0016491,GO:0016491,GO:0016651, GO:0016651,GO:0022900,GO:0042773,GO:0045333,GO:0045333, GO:0046034,GO:0046034,GO:0046872,GO:0051536,GO:0051536, GO:0051536,GO:0051…
scaffold362	Q66IZ5	GO:0005634,GO:0005634,GO:0005634,GO:0006350, GO:0045449
scaffold363	Q66J30	GO:0003774,GO:0003774,GO:0005737,GO:0005815, GO:0005856,GO:0005869,GO:0005874,GO:0007017,GO:0016020, GO:0016020,GO:0030286
scaffold364	Q66KE9
scaffold365	Q68CZ1	GO:0001701,GO:0001701,GO:0001822,GO:0001889, GO:0005737,GO:0005737,GO:0005737,GO:0005813,GO:0005815, GO:0005856,GO:0005929,GO:0005929,GO:0005932,GO:0005932, GO:0005932,GO:0007368,GO:0007382,GO:0007420,GO:0008589, GO:0021532,GO:0021537,GO:0021549,GO:0021670,GO:0021772, GO:0022038,GO:0031870,GO:0035085,GO:0035085,GO:0035108, GO:0035115,GO:0035116,GO:0042305,GO:0042384,GO:0042995, GO:0043010,GO:0043…
scaffold366	Q68EV6	GO:0003700,GO:0003700,GO:0003735,GO:0005622, GO:0005739,GO:0005739,GO:0005840,GO:0005840,GO:0006412, GO:0030529,GO:0045449
scaffold367	Q69ZN7	GO:0001778,GO:0001778,GO:0005515,GO:0005515, GO:0005543,GO:0005634,GO:0005813,GO:0005886,GO:0005886, GO:0005886,GO:0005901,GO:0016020,GO:0016021,GO:0016021, GO:0016021,GO:0016021,GO:0016021,GO:0030659,GO:0031410, GO:0031965,GO:0034605
scaffold368	Q6A078	GO:0000930,GO:0000930,GO:0005515,GO:0005515, GO:0005634,GO:0005634,GO:0005634,GO:0005634,GO:0005737, GO:0005737,GO:0005813,GO:0005813,GO:0005813,GO:0005815, GO:0005829,GO:0005856,GO:0005929,GO:0005929,GO:0006350, GO:0006810,GO:0009986,GO:0015031,GO:0015031,GO:0016563, GO:0016563,GO:0030030,GO:0030902,GO:0030916,GO:0032391, GO:0032391,GO:0042462,GO:0042995,GO:0045449,GO:0048793, GO:0051011,GO:0000…
scaffold369	Q6AXC6	GO:0000166,GO:0000166,GO:0003676,GO:0003677, GO:0003677,GO:0003723,GO:0004003,GO:0004003,GO:0004386, GO:0005524,GO:0005524,GO:0005524,GO:0005634,GO:0005730, GO:0006139,GO:0007049,GO:0008026,GO:0016787,GO:0016818, GO:0016818
scaffold370	Q6DDK3	GO:0005789,GO:0005789,GO:0006810,GO:0015031, GO:0015031,GO:0016020,GO:0016020,GO:0016021,GO:0016021
scaffold371	Q6DEU9	GO:0005488,GO:0005488
scaffold372	Q6DFC2
scaffold373	Q6DG99	GO:0005249,GO:0005249,GO:0005515,GO:0005515, GO:0006813,GO:0008076,GO:0016020
scaffold374	Q6DGP2	GO:0005634,GO:0005634,GO:0005634,GO:0006397, GO:0008380
scaffold375	Q6DHH7	GO:0007275,GO:0007275,GO:0007399,GO:0008013, GO:0030154,GO:0008013
scaffold376	Q29RR5	GO:0003676,GO:0003676,GO:0005578,GO:0005622, GO:0005634,GO:0005634,GO:0005681,GO:0005681,GO:0005681, GO:0005737,GO:0005737,GO:0006397,GO:0008380,GO:0016607, GO:0031214
scaffold377	Q6DIM3	GO:0000166,GO:0000166,GO:0003924,GO:0005198, GO:0005525,GO:0005525,GO:0005525,GO:0005525,GO:0005525, GO:0005634,GO:0005634,GO:0005737,GO:0005737,GO:0005814, GO:0005856,GO:0005874,GO:0005874,GO:0005874,GO:0005874, GO:0007017,GO:0007017,GO:0007018,GO:0043234,GO:0043234, GO:0051258,GO:0051258
scaffold378	Q6GNG3	GO:0003756,GO:0003756,GO:0005783,GO:0005789, GO:0016020,GO:0016021,GO:0016853,GO:0045454,GO:0045454, GO:0045454,GO:0045454
scaffold379	Q6GR10	GO:0003779,GO:0003779,GO:0005634,GO:0005737, GO:0005856,GO:0005856,GO:0005886,GO:0005886,GO:0007049, GO:0016020,GO:0016363,GO:0043249,GO:0051301
scaffold380	Q6IMI6	GO:0004027,GO:0004027,GO:0004027,GO:0004062, GO:0005737,GO:0005737,GO:0008146,GO:0016740
scaffold381	A5PLI4	GO:0005488,GO:0005488,GO:0005737,GO:0005737
scaffold382	Q6IR75	GO:0005634,GO:0005634,GO:0005634,GO:0005737, GO:0005737,GO:0008180
scaffold383	Q6KCD5	GO:0003007,GO:0003007,GO:0003151,GO:0005488, GO:0005515,GO:0005634,GO:0005634,GO:0005634,GO:0006974, GO:0007049,GO:0007064,GO:0007420,GO:0007507,GO:0007605, GO:0008022,GO:0010553,GO:0031065,GO:0032116,GO:0032116, GO:0034088,GO:0034088,GO:0034613,GO:0035117,GO:0035140, GO:0035261,GO:0040018,GO:0042471,GO:0042634,GO:0042826, GO:0045444,GO:0045778,GO:0045995,GO:0047485,GO:0048589, GO:0048592,GO:0048…
scaffold384	Q6N021	GO:0007049,GO:0007049,GO:0016491,GO:0016702, GO:0016706,GO:0046872,GO:0055114
scaffold385	Q6NRC9	GO:0005515,GO:0005515,GO:0005737,GO:0005814, GO:0005856,GO:0007049,GO:0007067,GO:0051301
scaffold386	XP_002588316
scaffold387	Q6NU94	GO:0000049,GO:0000049,GO:0003723,GO:0005634, GO:0005634,GO:0005634,GO:0006400,GO:0006400,GO:0008033, GO:0008168,GO:0008176,GO:0008176,GO:0008176,GO:0016740
scaffold388	Q6NUB3	GO:0005215,GO:0005215,GO:0006810,GO:0006810, GO:0006811,GO:0016020,GO:0016020,GO:0016021,GO:0016021, GO:0055085
scaffold389	Q6P0I8	GO:0000175,GO:0000175,GO:0000175,GO:0000178, GO:0003723,GO:0003723,GO:0003723,GO:0004518,GO:0004527, GO:0005634,GO:0005730,GO:0005737,GO:0005737,GO:0006364, GO:0006396,GO:0006396,GO:0016787
scaffold390	Q6P2X9	GO:0005886,GO:0005886,GO:0005886,GO:0006810, GO:0015293,GO:0016020,GO:0016021,GO:0055085
scaffold391	Q6P4S6	GO:0000166,GO:0000166,GO:0000287,GO:0004672, GO:0004672,GO:0004672,GO:0004674,GO:0004674,GO:0004674, GO:0004674,GO:0005524,GO:0005524,GO:0005524,GO:0005524, GO:0005524,GO:0005524,GO:0005737,GO:0005737,GO:0006468, GO:0006468,GO:0006468,GO:0006468,GO:0006468,GO:0006468, GO:0016301,GO:0016740,GO:0046872
scaffold392	Q6P6Y1	GO:0005488,GO:0005488,GO:0005488
scaffold393	Q6P963	GO:0004416,GO:0004416,GO:0004416,GO:0005737, GO:0005737,GO:0005739,GO:0005759,GO:0008270,GO:0016787, GO:0016787,GO:0046872
scaffold394	Q6PE87
scaffold395	Q6PFK1	GO:0005515,GO:0005515,GO:0005622,GO:0005622, GO:0008270,GO:0008270,GO:0008270,GO:0046872
scaffold396	Q6PFM0	GO:0005634,GO:0005634,GO:0005634,GO:0005634, GO:0006350,GO:0006397,GO:0006909,GO:0007275,GO:0008380, GO:0016491,GO:0016568,GO:0016702,GO:0018395,GO:0030154, GO:0033746,GO:0033749,GO:0045449,GO:0046872,GO:0055114, GO:0070815
scaffold397	Q6PGZ3	GO:0005515,GO:0005515,GO:0005737,GO:0005856, GO:0005856,GO:0042384,GO:0048793
scaffold398	Q6PIY5	GO:0005488,GO:0005488
scaffold399	Q6Q759	GO:0005515,GO:0005515,GO:0005737,GO:0005737, GO:0005856,GO:0005874,GO:0005929,GO:0019861,GO:0035086, GO:0042995
scaffold400	Q6RFH5	GO:0003674,GO:0003674,GO:0005634,GO:0005730, GO:0005730,GO:0008150
scaffold401	Q6TFL3
scaffold402	Q6ZMN7	GO:0005515,GO:0005515,GO:0005515,GO:0008270, GO:0046872
scaffold403	Q6ZPD9	GO:0016020,GO:0016020,GO:0016020,GO:0016021, GO:0016021
scaffold404	Q6ZQ88	GO:0000122,GO:0000122,GO:0001701,GO:0003682, GO:0003700,GO:0005515,GO:0005634,GO:0005634,GO:0005634, GO:0005634,GO:0005634,GO:0005667,GO:0006350,GO:0007275, GO:0008134,GO:0008134,GO:0008134,GO:0008134,GO:0008134, GO:0008134,GO:0008283,GO:0010553,GO:0010843,GO:0016491, GO:0016491,GO:0016491,GO:0016564,GO:0016568,GO:0016577, GO:0021983,GO:0030374,GO:0032452,GO:0032453,GO:0032454, GO:0033169,GO:0034…
scaffold405	Q92547	GO:0000794,GO:0000794,GO:0000922,GO:0001673, GO:0003677,GO:0005488,GO:0005515,GO:0005515,GO:0005515, GO:0005622,GO:0005634,GO:0005634,GO:0005634,GO:0005737, GO:0005815,GO:0005856,GO:0006259,GO:0006281,GO:0006281, GO:0006974,GO:0006974,GO:0008022,GO:0010212,GO:0016605
scaffold406	Q6ZQJ5	GO:0000166,GO:0000166,GO:0003677,GO:0003677, GO:0004003,GO:0004386,GO:0005524,GO:0005524,GO:0005739, GO:0006260,GO:0006260,GO:0006264,GO:0006284,GO:0016787, GO:0016890,GO:0017108,GO:0043137,GO:0045740,GO:0005760
scaffold407	Q6ZU64	GO:0005198,GO:0005198,GO:0016020,GO:0016020, GO:0016021
scaffold408	Q6ZWJ8	GO:0005576,GO:0005576,GO:0005576
scaffold409	Q704S8	GO:0004092,GO:0004092,GO:0004092,GO:0005739, GO:0005739,GO:0005743,GO:0005743,GO:0005777,GO:0005777, GO:0005777,GO:0005783,GO:0005783,GO:0005783,GO:0006629, GO:0006631,GO:0006631,GO:0006810,GO:0008415,GO:0008415, GO:0016020,GO:0016740
scaffold410	Q70JS2	GO:0003779,GO:0003779,GO:0005515,GO:0005515, GO:0005515,GO:0005737,GO:0005856,GO:0005856
scaffold411	Q75WF2	GO:0004518,GO:0004518,GO:0004519,GO:0004531, GO:0004531,GO:0005576,GO:0005576,GO:0006259,GO:0006915, GO:0009405,GO:0016787
scaffold412	Q7SXM7	GO:0003723,GO:0003723,GO:0005634,GO:0005634, GO:0005681,GO:0006397,GO:0008380,GO:0030529,GO:0071339
scaffold413	Q7SY10	GO:0016020,GO:0016020,GO:0016020,GO:0016021
scaffold414	Q7T2P0	GO:0000166,GO:0000166,GO:0003924,GO:0003924, GO:0005525,GO:0005525,GO:0005525,GO:0005525,GO:0005737, GO:0005737
scaffold415	Q7TMY8	GO:0000209,GO:0000209,GO:0003677,GO:0003677, GO:0004842,GO:0005488,GO:0005622,GO:0005634,GO:0005634, GO:0005634,GO:0005737,GO:0005737,GO:0006464,GO:0016574, GO:0016874,GO:0016881,GO:0030154
scaffold416	Q7TNC4	GO:0005515,GO:0005515,GO:0005515,GO:0019899, GO:0046872
scaffold417	Q7TP48	GO:0009058,GO:0009058,GO:0016020,GO:0016020, GO:0016021,GO:0016844
scaffold418	Q7TQM3	GO:0000139,GO:0000139,GO:0001501,GO:0003179, GO:0004872,GO:0005794,GO:0005886,GO:0005886,GO:0005886, GO:0008285,GO:0016020,GO:0016021,GO:0017134,GO:0030658, GO:0031410,GO:0060412,GO:0060539
scaffold419	Q7TSQ8	GO:0004047,GO:0004047,GO:0005737,GO:0005739, GO:0005739,GO:0005759,GO:0006546,GO:0016491
scaffold420	Q7YR26	GO:0000166,GO:0000166,GO:0003677,GO:0003677, GO:0003677,GO:0003677,GO:0003677,GO:0003677,GO:0003677, GO:0003677,GO:0003677,GO:0003677,GO:0003677,GO:0003677, GO:0003682,GO:0003916,GO:0003917,GO:0003917,GO:0003917, GO:0003917,GO:0003917,GO:0003917,GO:0003917,GO:0003917, GO:0003917,GO:0003917,GO:0003918,GO:0005524,GO:0005634, GO:0005634,GO:0005654,GO:0005654,GO:0005694,GO:0005694, GO:0005694,GO:0005…
scaffold421	Q7Z4S6	GO:0000166,GO:0000166,GO:0003774,GO:0003777, GO:0003777,GO:0005524,GO:0005524,GO:0005524,GO:0005874, GO:0007018,GO:0007018
scaffold422	Q7Z6Z7	GO:0000209,GO:0000209,GO:0003677,GO:0003677, GO:0004842,GO:0005488,GO:0005515,GO:0005515,GO:0005622, GO:0005634,GO:0005634,GO:0005634,GO:0005634,GO:0005737, GO:0005737,GO:0005737,GO:0006464,GO:0016574,GO:0016874, GO:0016881,GO:0030154,GO:0005730
scaffold423	Q7ZU99	GO:0000166,GO:0000166,GO:0000166,GO:0005488, GO:0005524,GO:0005524,GO:0005524,GO:0005524,GO:0005524, GO:0005634,GO:0005634,GO:0005737,GO:0005829,GO:0006810, GO:0007049,GO:0008289,GO:0016787,GO:0016787,GO:0017111
scaffold424	Q7ZVN7	GO:0005634,GO:0005634,GO:0005634,GO:0005737, GO:0005737,GO:0006350,GO:0006357,GO:0016455,GO:0016592, GO:0045449
scaffold425	Q7ZVR8	GO:0000166,GO:0000166,GO:0003676,GO:0003723, GO:0003729,GO:0005634,GO:0005634,GO:0005634,GO:0006397, GO:0008380,GO:0043484
scaffold426	Q802R8	GO:0000166,GO:0000166,GO:0005524,GO:0005524, GO:0005634,GO:0005634,GO:0005694,GO:0005694,GO:0006281, GO:0006310,GO:0006974
scaffold427	Q802T2	GO:0005783,GO:0005783,GO:0005789,GO:0005789, GO:0016020,GO:0016021,GO:0016740,GO:0016757,GO:0016758
scaffold428	Q96KG7	GO:0005886,GO:0005886,GO:0005886,GO:0006909, GO:0007155,GO:0016020,GO:0016021,GO:0016323
scaffold429	Q80TP3	GO:0003723,GO:0003723,GO:0004842,GO:0005622, GO:0005634,GO:0005634,GO:0005634,GO:0006464,GO:0006974, GO:0008270,GO:0016874,GO:0016881,GO:0046872,GO:0050847
scaffold430	Q80TV8	GO:0000226,GO:0000226,GO:0000776,GO:0000776, GO:0000777,GO:0001578,GO:0005488,GO:0005488,GO:0005515, GO:0005515,GO:0005515,GO:0005515,GO:0005515,GO:0005515, GO:0005515,GO:0005694,GO:0005737,GO:0005794,GO:0005813, GO:0005815,GO:0005819,GO:0005856,GO:0005856,GO:0005874, GO:0005876,GO:0005881,GO:0005881,GO:0005938,GO:0007026, GO:0007026,GO:0007049,GO:0007067,GO:0008017,GO:0008017, GO:0010458,GO:0030…
scaffold431	Q80W93	GO:0007275,GO:0007275
scaffold432	Q14315	GO:0003779,GO:0003779,GO:0003779,GO:0005515, GO:0005515,GO:0005515,GO:0005515,GO:0005515,GO:0005515, GO:0005515,GO:0005515,GO:0005515,GO:0005515,GO:0005515, GO:0005737,GO:0005737,GO:0005737,GO:0005737,GO:0005829, GO:0005856,GO:0005856,GO:0005886,GO:0016020,GO:0016020, GO:0030018
scaffold433	Q80Z60	GO:0000139,GO:0000139,GO:0003824,GO:0004222, GO:0004222,GO:0004222,GO:0005794,GO:0006508,GO:0006508, GO:0006508,GO:0007420,GO:0007507,GO:0008152,GO:0008168, GO:0008168,GO:0008233,GO:0008237,GO:0008237,GO:0010002, GO:0016020,GO:0016021,GO:0016486,GO:0016740,GO:0016787, GO:0030659,GO:0046872
scaffold434	Q80ZG5	GO:0000375,GO:0000375,GO:0000375,GO:0000380, GO:0000380,GO:0000386,GO:0000386,GO:0000389,GO:0000389, GO:0003676,GO:0005634,GO:0005634,GO:0005681,GO:0005681, GO:0005681,GO:0005737,GO:0005737,GO:0006397,GO:0008270, GO:0008270,GO:0008270,GO:0008380,GO:0016607,GO:0016607, GO:0030532,GO:0030532,GO:0030628,GO:0030628,GO:0046872
scaffold435	Q5TZF3
scaffold436	Q812F8	GO:0000139,GO:0000139,GO:0005794,GO:0005975, GO:0008454,GO:0016020,GO:0016020,GO:0016021,GO:0016740, GO:0016757,GO:0016758,GO:0046872
scaffold437	Q86XH1	GO:0000166,GO:0000166,GO:0005524,GO:0005524
scaffold438	Q86XK2	GO:0000151,GO:0000151,GO:0000151,GO:0004842, GO:0004842,GO:0005515,GO:0005634,GO:0005634,GO:0005634, GO:0005737,GO:0006464,GO:0006511,GO:0008270,GO:0016274, GO:0016567,GO:0046872
scaffold439	Q86Y56	GO:0005488,GO:0005488,GO:0005488,GO:0005515, GO:0005515,GO:0005515,GO:0005515,GO:0005515,GO:0005515, GO:0005515,GO:0005515,GO:0005515,GO:0005515,GO:0005515, GO:0005515
scaffold440	Q5R6I6	GO:0006810,GO:0006810,GO:0006811,GO:0006829, GO:0016020,GO:0016020,GO:0016020,GO:0016021,GO:0030001, GO:0046873,GO:0055085
scaffold441	Q8BFV2
scaffold442	Q8BG32	GO:0000502,GO:0000502,GO:0005515
scaffold443	Q8BHB4	GO:0005634,GO:0005634,GO:0005730
scaffold444	Q8BI22
scaffold445	Q8BIE6	GO:0005488,GO:0005488,GO:0005737,GO:0005856, GO:0005856,GO:0005856
scaffold446	Q8BJ64	GO:0005739,GO:0005739,GO:0005739,GO:0005739, GO:0005743,GO:0005743,GO:0006066,GO:0008812,GO:0008812, GO:0008812,GO:0016491,GO:0016614,GO:0016614,GO:0016614, GO:0019285,GO:0050660,GO:0050660,GO:0055114,GO:0055114
scaffold447	Q8BKE9	GO:0016023,GO:0016023,GO:0031410
scaffold448	Q8BKN5	GO:0000226,GO:0000226,GO:0000922,GO:0005737, GO:0005815,GO:0005815,GO:0005856,GO:0005874,GO:0007020, GO:0008017,GO:0008274
scaffold449	Q8BLY1	GO:0005509,GO:0005509,GO:0005576,GO:0005578, GO:0005604,GO:0005604,GO:0005604,GO:0010811,GO:0030198, GO:0050840
scaffold450	Q8BMS1	GO:0000062,GO:0000062,GO:0003824,GO:0003824, GO:0003824,GO:0003824,GO:0003857,GO:0003857,GO:0003988, GO:0004300,GO:0004300,GO:0004300,GO:0004300,GO:0005488, GO:0005739,GO:0005739,GO:0005739,GO:0005739,GO:0005739, GO:0005739,GO:0005743,GO:0005759,GO:0006629,GO:0006631, GO:0006631,GO:0006631,GO:0006631,GO:0006635,GO:0006635, GO:0006635,GO:0008152,GO:0008152,GO:0008152,GO:0016491, GO:0016491,GO:0016…
scaffold451	Q8BND3
scaffold452	Q8BRF7	GO:0001666,GO:0001666,GO:0005515,GO:0005737, GO:0005737,GO:0005783,GO:0005789,GO:0005794,GO:0005798, GO:0005886,GO:0006810,GO:0006890,GO:0006892,GO:0006904, GO:0015031,GO:0016020,GO:0016192,GO:0016192,GO:0017119, GO:0032580,GO:0047485,GO:0051535,GO:0060628
scaffold453	Q8BSQ9	GO:0000776,GO:0000776,GO:0001890,GO:0003677, GO:0003677,GO:0003677,GO:0003682,GO:0005515,GO:0005634, GO:0005634,GO:0005634,GO:0005634,GO:0006350,GO:0007507, GO:0016568,GO:0045449
scaffold454	Q8BT60	GO:0004674,GO:0004674,GO:0004674,GO:0005829, GO:0005829
scaffold455	Q8BUZ3	GO:0000775,GO:0000775,GO:0003676,GO:0003677, GO:0003677,GO:0003677,GO:0003677,GO:0005634,GO:0005634, GO:0045449
scaffold456	Q8BVG4	GO:0004177,GO:0004177,GO:0005737,GO:0005829, GO:0006508,GO:0008233,GO:0008236,GO:0016020,GO:0016787
scaffold457	Q7Z2Z2	GO:0000166,GO:0000166,GO:0003746,GO:0003924, GO:0005525,GO:0005525,GO:0005525,GO:0005525,GO:0005525, GO:0006412
scaffold458	Q8C5L3	GO:0005515,GO:0005515,GO:0005634,GO:0005634, GO:0005634,GO:0005737,GO:0005737,GO:0006350,GO:0030528, GO:0045449,GO:0045449
scaffold459	Q8C9M2
scaffold460	Q8CDK3
scaffold461	Q8CES0	GO:0004596,GO:0004596,GO:0005737,GO:0005737, GO:0008080,GO:0008152,GO:0008415,GO:0016740
scaffold462	Q8CFI7	GO:0003677,GO:0003677,GO:0003677,GO:0003677, GO:0003677,GO:0003677,GO:0003677,GO:0003677,GO:0003677, GO:0003899,GO:0003899,GO:0003899,GO:0003899,GO:0003899, GO:0003899,GO:0003899,GO:0003899,GO:0003899,GO:0003899, GO:0003899,GO:0004672,GO:0005515,GO:0005634,GO:0005634, GO:0005634,GO:0005634,GO:0005665,GO:0005665,GO:0006350, GO:0006350,GO:0006350,GO:0006350,GO:0006350,GO:0006350, GO:0006350,GO:0006…
scaffold463	Q8CFY5	GO:0000266,GO:0000266,GO:0004129,GO:0004659, GO:0005739,GO:0005739,GO:0005739,GO:0006783,GO:0006783, GO:0006784,GO:0006784,GO:0006784,GO:0007005,GO:0008495, GO:0008495,GO:0008535,GO:0009060,GO:0016020,GO:0016021, GO:0016021,GO:0016021,GO:0016740,GO:0017004,GO:0031966, GO:0031966,GO:0045333,GO:0048034
scaffold464	Q8CGF7	GO:0005515,GO:0005515,GO:0005515,GO:0005634, GO:0005634,GO:0006350,GO:0045449
scaffold465	Q8CGY8	GO:0005488,GO:0005488,GO:0005515,GO:0005515, GO:0005515,GO:0005622,GO:0005634,GO:0005634,GO:0005634, GO:0005634,GO:0005737,GO:0005737,GO:0005737,GO:0005829, GO:0006493,GO:0006493,GO:0008080,GO:0008375,GO:0016262, GO:0016740,GO:0016757,GO:0042277,GO:0048029,GO:0070207, GO:0070688
scaffold466	Q8HZK2	GO:0004601,GO:0004601,GO:0004601,GO:0004601, GO:0004601,GO:0005506,GO:0005509,GO:0005509,GO:0005886, GO:0006979,GO:0006979,GO:0006979,GO:0009055,GO:0016020, GO:0016021,GO:0016021,GO:0016174,GO:0016324,GO:0016491, GO:0016491,GO:0016491,GO:0019221,GO:0020037,GO:0020037, GO:0020037,GO:0042335,GO:0042446,GO:0042744,GO:0050660, GO:0051591,GO:0055114,GO:0055114,GO:0055114,GO:0055114, GO:0055114,GO:0055…
scaffold467	Q8I1F4	GO:0001651,GO:0001651,GO:0003723,GO:0003723, GO:0003723,GO:0003723,GO:0005634,GO:0005730,GO:0006364, GO:0006364,GO:0006364,GO:0006396,GO:0008033,GO:0008033, GO:0008168,GO:0008168,GO:0008168,GO:0016740,GO:0030529
scaffold468	Q8IUS5	GO:0003824,GO:0003824,GO:0016020,GO:0016020, GO:0016021,GO:0016787
scaffold469	Q8IWY4	GO:0005509,GO:0005509,GO:0005509,GO:0005509, GO:0005576,GO:0005576,GO:0005615,GO:0005886,GO:0005886, GO:0006954,GO:0007512,GO:0007596,GO:0009791,GO:0009897, GO:0009986,GO:0016020,GO:0019897,GO:0042802,GO:0045446, GO:0046982,GO:0051260
scaffold470	Q8IX30	GO:0005509,GO:0005509,GO:0005509,GO:0005515, GO:0005576,GO:0005576,GO:0009986,GO:0009986,GO:0051260, GO:0051291
scaffold471	Q8IYE0
scaffold472	Q8IYT3
scaffold473	Q8IZH2	GO:0003676,GO:0003676,GO:0003677,GO:0003723, GO:0004518,GO:0004527,GO:0004527,GO:0005515,GO:0005515, GO:0005515,GO:0005515,GO:0005515,GO:0005515,GO:0005515, GO:0005515,GO:0005515,GO:0005515,GO:0005515,GO:0005515, GO:0005515,GO:0005515,GO:0005515,GO:0005515,GO:0005622, GO:0005737,GO:0005737,GO:0005737,GO:0006139,GO:0008409, GO:0016787,GO:0071044
scaffold474	Q8K4K5	GO:0005515,GO:0005515,GO:0005737,GO:0005737, GO:0005737,GO:0005856,GO:0005856,GO:0005856,GO:0006461, GO:0006887,GO:0019901,GO:0030864,GO:0030866,GO:0035090
scaffold475	Q8N0Z6	GO:0005488,GO:0005488,GO:0005634,GO:0005634, GO:0005737,GO:0005737,GO:0006281,GO:0006974
scaffold476	Q8N3C7
scaffold477	Q8NB25
scaffold478	Q8NDM7
scaffold479	Q8NI36	GO:0003674,GO:0003674,GO:0005575,GO:0006364, GO:0007601,GO:0008150,GO:0032040,GO:0050896
scaffold480	Q8R0S2	GO:0005085,GO:0005085,GO:0005086,GO:0005622, GO:0032012
scaffold481	Q8R1S0	GO:0004497,GO:0004497,GO:0004497,GO:0004497, GO:0005739,GO:0005739,GO:0006744,GO:0006744,GO:0008152, GO:0016491,GO:0016491,GO:0016709,GO:0050660,GO:0055114, GO:0055114,GO:0055114,GO:0055114
scaffold482	Q8R2T8	GO:0003677,GO:0003677,GO:0005634,GO:0005634, GO:0006350
scaffold483	Q8R3N1	GO:0005634,GO:0005634,GO:0005730,GO:0005730, GO:0006364,GO:0030515,GO:0042254,GO:0042274
scaffold484	Q8R3S6	GO:0006810,GO:0006810,GO:0006887,GO:0015031
scaffold485	Q8R4E9	GO:0000076,GO:0000076,GO:0000076,GO:0003677, GO:0003677,GO:0005515,GO:0005515,GO:0005515,GO:0005515, GO:0005634,GO:0005634,GO:0005634,GO:0005634,GO:0006260, GO:0007049,GO:0007090,GO:0030174,GO:0030174
scaffold486	Q8TAQ2	GO:0000785,GO:0000785,GO:0003677,GO:0003682, GO:0003713,GO:0005515,GO:0005515,GO:0005515,GO:0005515, GO:0005515,GO:0005622,GO:0005634,GO:0005634,GO:0005634, GO:0005634,GO:0005654,GO:0006333,GO:0006338,GO:0006338, GO:0006350,GO:0006357,GO:0007399,GO:0016514,GO:0016514, GO:0016568,GO:0045449,GO:0045892,GO:0045893,GO:0071564, GO:0071564,GO:0071565,GO:0071565,GO:0005730,GO:0017053
scaffold487	Q8TCJ2	GO:0004576,GO:0004576,GO:0004579,GO:0005515, GO:0005783,GO:0005789,GO:0006486,GO:0008250,GO:0016020, GO:0016020,GO:0016021,GO:0016740,GO:0018279,GO:0004579
scaffold488	Q8TDM6	GO:0005515,GO:0005515,GO:0005515,GO:0005515, GO:0005622,GO:0005737,GO:0005886,GO:0005886,GO:0005886, GO:0005886,GO:0005913,GO:0007165,GO:0008013,GO:0008092, GO:0008285,GO:0016020,GO:0016337,GO:0023034,GO:0030054, GO:0030054,GO:0030159,GO:0042981
scaffold489	Q8TE73	GO:0000166,GO:0000166,GO:0000166,GO:0001539, GO:0003774,GO:0003774,GO:0003777,GO:0003777,GO:0003777, GO:0005524,GO:0005524,GO:0005575,GO:0005858,GO:0005874, GO:0007018,GO:0008150,GO:0016887,GO:0017111,GO:0030286, GO:0030286
scaffold490	Q8UVK2	GO:0001756,GO:0001756,GO:0003711,GO:0003723, GO:0005515,GO:0005634,GO:0005634,GO:0006139,GO:0006350, GO:0006357,GO:0016788,GO:0035050,GO:0035050,GO:0045449
scaffold491	Q8VBZ3	GO:0007275,GO:0007275,GO:0009897,GO:0016020, GO:0016020,GO:0016021,GO:0030154,GO:0033081
scaffold492	Q8VC12	GO:0006547,GO:0006547,GO:0006548,GO:0016153, GO:0016153,GO:0016829
scaffold493	Q8VEB4	GO:0004607,GO:0004607,GO:0005576,GO:0005576, GO:0005625,GO:0005739,GO:0005764,GO:0005764,GO:0006629, GO:0006629,GO:0006631,GO:0006672,GO:0008415,GO:0016740, GO:0016787,GO:0046470,GO:0047499,GO:0047499,GO:0004622
scaffold494	Q8VHE6	GO:0000166,GO:0000166,GO:0000166,GO:0001539, GO:0003774,GO:0003774,GO:0003777,GO:0003777,GO:0005524, GO:0005524,GO:0005858,GO:0005874,GO:0007018,GO:0016887, GO:0017111,GO:0030286,GO:0030286
scaffold495	Q8VHT8	GO:0003676,GO:0003676,GO:0003677,GO:0003677, GO:0003700,GO:0003723,GO:0005622,GO:0005622,GO:0005634, GO:0005634,GO:0006350,GO:0008270,GO:0008270,GO:0045449, GO:0046872
scaffold496	Q8VII6	GO:0006810,GO:0006810,GO:0016020,GO:0016020, GO:0016021
scaffold497	Q8VIJ5	GO:0003824,GO:0003824,GO:0004402,GO:0004402, GO:0004563,GO:0005634,GO:0005634,GO:0005737,GO:0005737, GO:0006044,GO:0006612,GO:0007568,GO:0008152,GO:0008415, GO:0010524,GO:0010616,GO:0016740,GO:0016787,GO:0016798, GO:0031343,GO:0032024,GO:0043243,GO:0045862,GO:0046060, GO:0046326,GO:0048545,GO:0051054,GO:0051901,GO:0051928, GO:0060051,GO:0060124,GO:0070265
scaffold498	Q8WU76	GO:0003674,GO:0003674,GO:0005575,GO:0006810, GO:0006904,GO:0008150,GO:0015031,GO:0016192
scaffold499	Q8WV92	GO:0005768,GO:0005768,GO:0006810,GO:0015031, GO:0016020,GO:0031902
scaffold500	Q8WXX0	GO:0000166,GO:0000166,GO:0000166,GO:0001539, GO:0003774,GO:0003774,GO:0003777,GO:0003777,GO:0005524, GO:0005737,GO:0005856,GO:0005858,GO:0005874,GO:0005929, GO:0005929,GO:0007018,GO:0017111,GO:0030286,GO:0030286, GO:0035085,GO:0042995
scaffold501	Q8WZ42	GO:0000166,GO:0000166,GO:0000794,GO:0004672, GO:0004672,GO:0004674,GO:0004674,GO:0004674,GO:0004713, GO:0005089,GO:0005509,GO:0005515,GO:0005515,GO:0005515, GO:0005515,GO:0005515,GO:0005515,GO:0005515,GO:0005516, GO:0005516,GO:0005516,GO:0005524,GO:0005524,GO:0005524, GO:0005524,GO:0005524,GO:0005576,GO:0005576,GO:0005622, GO:0005634,GO:0005634,GO:0005737,GO:0005737,GO:0005829, GO:0005829,GO:0005…
scaffold502	Q54EY2	GO:0003743,GO:0003743,GO:0005525,GO:0006412, GO:0044237
scaffold503	Q90X38	GO:0003676,GO:0003676,GO:0005622,GO:0005634, GO:0005634
scaffold504	Q90Y57	GO:0005509,GO:0005509,GO:0005509,GO:0007154, GO:0007219,GO:0007219,GO:0007275,GO:0007275,GO:0016020, GO:0016020,GO:0016020,GO:0016021,GO:0016021,GO:0030414
scaffold505	Q91VX2
scaffold506	Q91XL2	GO:0005515,GO:0005515,GO:0005515,GO:0005515, GO:0005515,GO:0005515,GO:0005515,GO:0008270,GO:0030165, GO:0046872,GO:0051260
scaffold507	Q91XQ5	GO:0000139,GO:0000139,GO:0005794,GO:0008146, GO:0016020,GO:0016021,GO:0016740,GO:0019319,GO:0019319, GO:0050656,GO:0050656,GO:0050659,GO:0050659,GO:0050659
scaffold508	XP_003429480	GO:0004872,GO:0004872,GO:0005509,GO:0005509, GO:0005905,GO:0005905,GO:0006897,GO:0016020,GO:0016020, GO:0016020,GO:0016021,GO:0046872
scaffold509	Q92058	GO:0003824,GO:0003824,GO:0003824,GO:0004035, GO:0005886,GO:0005886,GO:0005886,GO:0008152,GO:0008152, GO:0008152,GO:0008152,GO:0016020,GO:0016787,GO:0016791, GO:0016791,GO:0031225,GO:0033280,GO:0046677,GO:0046872
scaffold510	Q920R6	GO:0001503,GO:0001503,GO:0005515,GO:0005768, GO:0005886,GO:0005886,GO:0005886,GO:0005903,GO:0006810, GO:0006811,GO:0006885,GO:0007588,GO:0007605,GO:0015078, GO:0015986,GO:0015991,GO:0015992,GO:0015992,GO:0016020, GO:0016021,GO:0016324,GO:0016324,GO:0016324,GO:0016324, GO:0016471,GO:0016471,GO:0031526,GO:0033177,GO:0045177, GO:0045177,GO:0045177,GO:0051117
scaffold511	Q8BR07	GO:0005515,GO:0005515,GO:0005794,GO:0005794, GO:0005794,GO:0006810
scaffold512	Q92485	GO:0004767,GO:0004767,GO:0005576,GO:0005576, GO:0005615,GO:0006685,GO:0008152,GO:0016787,GO:0016787, GO:0016798
scaffold513	Q924T7	GO:0000209,GO:0000209,GO:0004842,GO:0005622, GO:0005829,GO:0008270,GO:0008270,GO:0009898,GO:0016874, GO:0043123,GO:0046872,GO:0050852,GO:0051092
scaffold514	Q924X7	GO:0000166,GO:0000166,GO:0004672,GO:0004672, GO:0004672,GO:0004674,GO:0004674,GO:0004674,GO:0005524, GO:0005524,GO:0005524,GO:0005524,GO:0005524,GO:0005634, GO:0005737,GO:0005737,GO:0005794,GO:0006468,GO:0006468, GO:0006468,GO:0006468,GO:0006468,GO:0016301,GO:0016740, GO:0048471
scaffold515	Q92541	GO:0003677,GO:0003677,GO:0003677,GO:0005515, GO:0005634,GO:0005634,GO:0005634,GO:0005634,GO:0005654, GO:0005730,GO:0005737,GO:0006350,GO:0006352,GO:0006352, GO:0016570,GO:0016570,GO:0045449
scaffold516	Q92547	GO:0000794,GO:0000794,GO:0000922,GO:0001673, GO:0003677,GO:0005488,GO:0005515,GO:0005515,GO:0005515, GO:0005622,GO:0005634,GO:0005634,GO:0005634,GO:0005737, GO:0005815,GO:0005856,GO:0006259,GO:0006281,GO:0006281, GO:0006974,GO:0006974,GO:0008022,GO:0010212,GO:0016605
scaffold517	Q92900	GO:0000166,GO:0000166,GO:0000184,GO:0000184, GO:0000184,GO:0000184,GO:0000184,GO:0000184,GO:0000785, GO:0000932,GO:0003677,GO:0003677,GO:0003682,GO:0003723, GO:0004004,GO:0004386,GO:0004386,GO:0004386,GO:0005515, GO:0005515,GO:0005515,GO:0005515,GO:0005515,GO:0005515, GO:0005515,GO:0005515,GO:0005515,GO:0005515,GO:0005515, GO:0005515,GO:0005515,GO:0005515,GO:0005515,GO:0005515, GO:0005515,GO:0005…
scaffold518	Q93009	GO:0002039,GO:0002039,GO:0004197,GO:0004221, GO:0004221,GO:0004221,GO:0004221,GO:0004843,GO:0004843, GO:0004843,GO:0005515,GO:0005515,GO:0005515,GO:0005515, GO:0005515,GO:0005515,GO:0005515,GO:0005515,GO:0005515, GO:0005515,GO:0005634,GO:0005634,GO:0005634,GO:0005634, GO:0005634,GO:0005634,GO:0006511,GO:0006511,GO:0008022, GO:0008134,GO:0008233,GO:0008234,GO:0016579,GO:0016579, GO:0016787,GO:0031…
scaffold519	Q24JV9	GO:0005044,GO:0005044,GO:0005044,GO:0005515, GO:0005515,GO:0005576,GO:0005576,GO:0005578,GO:0005578, GO:0007155,GO:0016020,GO:0016020
scaffold520	Q8N1V2	GO:0005515,GO:0005515,GO:0005737,GO:0005737
scaffold521	Q95LL8
scaffold522	Q90ZC7	GO:0003824,GO:0003824,GO:0005216,GO:0005216, GO:0005244,GO:0005249,GO:0005267,GO:0005488,GO:0006810, GO:0006811,GO:0006811,GO:0006813,GO:0006813,GO:0006813, GO:0006813,GO:0008076,GO:0008152,GO:0015269,GO:0016020, GO:0016020,GO:0016020,GO:0016020,GO:0016021,GO:0046872, GO:0055085
scaffold523	Q95YJ5	GO:0004550,GO:0004550,GO:0005524,GO:0006183, GO:0006228,GO:0006241,GO:0007275,GO:0007283,GO:0030154, GO:0045454
scaffold524	Q969V4	GO:0000226,GO:0000226,GO:0005874,GO:0005874, GO:0005874
scaffold525	Q96DM3
scaffold526	Q96FW1	GO:0004843,GO:0004843,GO:0004843,GO:0005515, GO:0005515,GO:0005737,GO:0005737,GO:0008233,GO:0008234, GO:0016787,GO:0019784,GO:0043130,GO:0071108,GO:0071108
scaffold527	Q96G01	GO:0005200,GO:0005200,GO:0005515,GO:0005794, GO:0005794,GO:0005794,GO:0005856,GO:0006396,GO:0006810, GO:0008298,GO:0009653
scaffold528	Q96GQ7	GO:0000166,GO:0000166,GO:0003676,GO:0003676, GO:0003676,GO:0004386,GO:0004386,GO:0005515,GO:0005515, GO:0005515,GO:0005524,GO:0005524,GO:0005524,GO:0005524, GO:0005634,GO:0005634,GO:0008026,GO:0008026,GO:0016787
scaffold529	Q96I76	GO:0003676,GO:0003676,GO:0005622,GO:0008150
scaffold530	Q96JB1	GO:0000166,GO:0000166,GO:0000166,GO:0001539, GO:0003774,GO:0003774,GO:0003777,GO:0003777,GO:0005524, GO:0005524,GO:0005737,GO:0005858,GO:0005874,GO:0007018, GO:0009434,GO:0016887,GO:0017111,GO:0030286,GO:0030286
scaffold531	Q6V0I7	GO:0005509,GO:0005509,GO:0005509,GO:0005509, GO:0005509,GO:0005886,GO:0007155,GO:0007155,GO:0007156, GO:0016020,GO:0016020,GO:0016020,GO:0016020,GO:0016021
scaffold532	Q96M32	GO:0000166,GO:0000166,GO:0003824,GO:0004017, GO:0005488,GO:0005524,GO:0005524,GO:0006139,GO:0008152, GO:0016301,GO:0016740,GO:0019205,GO:0030030
scaffold533	Q96M91	GO:0003674,GO:0003674,GO:0005575,GO:0008150
scaffold534	Q96MR6
scaffold535	Q96MT7
scaffold536	Q96PH1	GO:0000910,GO:0000910,GO:0005216,GO:0005506, GO:0005509,GO:0005509,GO:0006810,GO:0006811,GO:0006917, GO:0008283,GO:0009055,GO:0010155,GO:0015252,GO:0016020, GO:0016020,GO:0016021,GO:0016021,GO:0016175,GO:0016491, GO:0016491,GO:0016491,GO:0020037,GO:0022900,GO:0042554, GO:0043012,GO:0050660,GO:0050660,GO:0050661,GO:0050663, GO:0055114,GO:0055114,GO:0055114
scaffold537	Q96PU4	GO:0003677,GO:0003677,GO:0004842,GO:0005515, GO:0005515,GO:0005515,GO:0005515,GO:0005634,GO:0005634, GO:0005634,GO:0006511,GO:0007049,GO:0008270,GO:0008270, GO:0008270,GO:0008283,GO:0016567,GO:0016874,GO:0030154, GO:0046872,GO:0051726,GO:0051865
scaffold538	Q96T23	GO:0005515,GO:0005515,GO:0005515,GO:0005515, GO:0005634,GO:0005634,GO:0005634,GO:0005634,GO:0006334, GO:0006338,GO:0006350,GO:0006352,GO:0008270,GO:0008270, GO:0016563,GO:0016564,GO:0016568,GO:0016584,GO:0031213, GO:0042393,GO:0043392,GO:0045449,GO:0045892,GO:0046872, GO:0050434,GO:0016887
scaffold539	Q99323	GO:0000166,GO:0000166,GO:0000910,GO:0000910, GO:0000910,GO:0000910,GO:0001736,GO:0003774,GO:0003774, GO:0003774,GO:0003774,GO:0003779,GO:0005516,GO:0005524, GO:0005524,GO:0005524,GO:0005856,GO:0005938,GO:0005938, GO:0006936,GO:0007297,GO:0007391,GO:0007391,GO:0007391, GO:0007391,GO:0007395,GO:0007435,GO:0007443,GO:0008258, GO:0016459,GO:0016459,GO:0016459,GO:0016459,GO:0016460, GO:0016461,GO:0030…
scaffold540	Q99758	GO:0000166,GO:0000166,GO:0000166,GO:0005215, GO:0005524,GO:0005524,GO:0005524,GO:0005524,GO:0005624, GO:0005886,GO:0006810,GO:0006810,GO:0006810,GO:0016020, GO:0016020,GO:0016021,GO:0016021,GO:0016887,GO:0016887, GO:0017111,GO:0042493,GO:0042599,GO:0042626
scaffold541	Q99848	GO:0005515,GO:0005515,GO:0005515,GO:0005624, GO:0005634,GO:0005730,GO:0042254
scaffold542	Q99KR8	GO:0003824,GO:0003824,GO:0004560,GO:0004560, GO:0004560,GO:0004560,GO:0005576,GO:0005576,GO:0005975, GO:0005975,GO:0005975,GO:0006004,GO:0008152,GO:0016787, GO:0016798,GO:0043169
scaffold543	Q99LH1	GO:0000166,GO:0000166,GO:0005515,GO:0005525, GO:0005525,GO:0005525,GO:0005622,GO:0005634,GO:0005730, GO:0042254
scaffold544	Q99LL5	GO:0005634,GO:0005634,GO:0005634
scaffold545	Q99PL5	GO:0005783,GO:0005783,GO:0005789,GO:0006810, GO:0007165,GO:0015031,GO:0015031,GO:0016020,GO:0016021, GO:0030176,GO:0030176,GO:0055085
scaffold546	Q9BPX3	GO:0000796,GO:0000796,GO:0005488,GO:0005515, GO:0005515,GO:0005634,GO:0005634,GO:0005634,GO:0005737, GO:0005737,GO:0007049,GO:0007067,GO:0007076,GO:0007076, GO:0030261,GO:0051301
scaffold547	Q9BQS7	GO:0005507,GO:0005507,GO:0005507,GO:0005507, GO:0006810,GO:0006811,GO:0006825,GO:0006826,GO:0016020, GO:0016020,GO:0016021,GO:0016491,GO:0016491,GO:0016491, GO:0046872,GO:0055114,GO:0055114,GO:0055114,GO:0055114
scaffold548	Q9BSE5	GO:0005739,GO:0005739,GO:0005739,GO:0006596, GO:0008295,GO:0008783,GO:0008783,GO:0009446,GO:0016787, GO:0016787,GO:0016813,GO:0016813,GO:0046872,GO:0046872, GO:0046872,GO:0046872
scaffold549	Q9BVG8	GO:0000166,GO:0000166,GO:0003774,GO:0003777, GO:0003777,GO:0003777,GO:0005524,GO:0005524,GO:0005524, GO:0005737,GO:0005794,GO:0005813,GO:0005815,GO:0005856, GO:0005871,GO:0005871,GO:0005874,GO:0005912,GO:0005915, GO:0007017,GO:0007018,GO:0007018,GO:0007030,GO:0007601, GO:0016020,GO:0030054,GO:0030659,GO:0031410,GO:0045218, GO:0090136
scaffold550	Q9BVJ6	GO:0005515,GO:0005515,GO:0005634,GO:0005730, GO:0006364,GO:0032040,GO:0042254
scaffold551	Q9BWU0	GO:0003725,GO:0003725,GO:0005515,GO:0005622, GO:0005634,GO:0005634,GO:0005737,GO:0005737
scaffold552	Q9BY12	GO:0005622,GO:0005622,GO:0005634,GO:0005634, GO:0005783,GO:0005783,GO:0008270,GO:0046872
scaffold553	Q9BZE4	GO:0000079,GO:0000079,GO:0000166,GO:0003924, GO:0005515,GO:0005515,GO:0005515,GO:0005515,GO:0005515, GO:0005525,GO:0005525,GO:0005525,GO:0005525,GO:0005525, GO:0005634,GO:0005634,GO:0005730,GO:0005737,GO:0008156, GO:0008285,GO:0022408,GO:0030336,GO:0031397,GO:0033342, GO:0042254,GO:0048471,GO:0050821
scaffold554	Q9C0B7	GO:0005488,GO:0005488,GO:0016020,GO:0016020, GO:0016021
scaffold555	Q9C0G6	GO:0000166,GO:0000166,GO:0000166,GO:0003774, GO:0003774,GO:0003777,GO:0003777,GO:0005524,GO:0005524, GO:0005874,GO:0007018,GO:0016887,GO:0017111,GO:0030286, GO:0030286
scaffold556	Q9CQ60	GO:0005625,GO:0005625,GO:0005737,GO:0005737, GO:0006098,GO:0006098,GO:0009051,GO:0016787,GO:0017057, GO:0017057,GO:0017057,GO:0017057,GO:0048029
scaffold557	Q9CSH3	GO:0000178,GO:0000178,GO:0003723,GO:0003723, GO:0004518,GO:0004527,GO:0004540,GO:0005515,GO:0005634, GO:0005730,GO:0005737,GO:0005737,GO:0006364,GO:0016219, GO:0016787
scaffold558	Q9CTY5	GO:0005509,GO:0005509,GO:0005509,GO:0016020, GO:0016020,GO:0016021
scaffold559	Q9CWT6	GO:0000166,GO:0000166,GO:0003676,GO:0003676, GO:0003723,GO:0004386,GO:0004386,GO:0005524,GO:0005524, GO:0005524,GO:0005634,GO:0005634,GO:0005739,GO:0005739, GO:0005739,GO:0005739,GO:0008026,GO:0016787,GO:0042645
scaffold560	Q9CXB8	GO:0004674,GO:0004674,GO:0004674,GO:0005524, GO:0006468,GO:0016301,GO:0016740
scaffold561	Q9CZP0	GO:0008233,GO:0008233,GO:0008234,GO:0016787, GO:0016790,GO:0016790,GO:0071567,GO:0071567,GO:0071567
scaffold562	Q9D0F6	GO:0000166,GO:0000166,GO:0000166,GO:0003677, GO:0003689,GO:0005515,GO:0005524,GO:0005524,GO:0005524, GO:0005634,GO:0005634,GO:0005663,GO:0005663,GO:0006260, GO:0006260,GO:0006260,GO:0017111
scaffold563	Q9D0N7	GO:0005515,GO:0005515,GO:0005634,GO:0005634, GO:0005634,GO:0005654,GO:0005739,GO:0005829,GO:0006260, GO:0006281,GO:0006350,GO:0006974,GO:0007049,GO:0045449
scaffold564	Q9D180
scaffold565	Q9D2H2	GO:0000166,GO:0000166,GO:0003824,GO:0004017, GO:0005488,GO:0005524,GO:0005524,GO:0006139,GO:0008152, GO:0016301,GO:0016740,GO:0019205,GO:0030030
scaffold566	Q9D4H2	GO:0000139,GO:0000139,GO:0005515,GO:0005737, GO:0005737,GO:0005794,GO:0016020
scaffold567	Q9D554	GO:0003676,GO:0003676,GO:0005515,GO:0005622, GO:0005634,GO:0005634,GO:0005634,GO:0005681,GO:0005681, GO:0006397,GO:0006397,GO:0008270,GO:0008270,GO:0008380, GO:0046872
scaffold568	Q9D7B1	GO:0003723,GO:0003723,GO:0003723,GO:0003725, GO:0003824,GO:0005622,GO:0005622,GO:0005737,GO:0005737, GO:0005739,GO:0005783,GO:0005783,GO:0008033,GO:0008033, GO:0008033,GO:0008152,GO:0016491,GO:0017150,GO:0017150, GO:0050660,GO:0050660,GO:0055114,GO:0055114,GO:0055114
scaffold569	Q9D826	GO:0005777,GO:0005777,GO:0005777,GO:0005777, GO:0008115,GO:0008115,GO:0016491,GO:0016491,GO:0046653, GO:0050031,GO:0055114,GO:0055114
scaffold570	Q9Y265	GO:0000166,GO:0000166,GO:0000166,GO:0003678, GO:0003678,GO:0004386,GO:0005515,GO:0005515,GO:0005515, GO:0005515,GO:0005515,GO:0005515,GO:0005515,GO:0005515, GO:0005515,GO:0005515,GO:0005515,GO:0005515,GO:0005515, GO:0005515,GO:0005524,GO:0005524,GO:0005634,GO:0005634, GO:0005654,GO:0005737,GO:0005737,GO:0005815,GO:0005856, GO:0006310,GO:0006350,GO:0006357,GO:0007049,GO:0007067, GO:0007283,GO:0016…
scaffold571	Q9DE27	GO:0000166,GO:0000166,GO:0000166,GO:0003678, GO:0004386,GO:0005524,GO:0005524,GO:0005634,GO:0005634, GO:0006310,GO:0006350,GO:0016787,GO:0017111,GO:0071339
scaffold572	Q9EPL9	GO:0003995,GO:0003995,GO:0003997,GO:0003997, GO:0003997,GO:0005739,GO:0005777,GO:0005777,GO:0005777, GO:0005777,GO:0005782,GO:0006629,GO:0006631,GO:0006631, GO:0006635,GO:0006635,GO:0008152,GO:0008152,GO:0016402, GO:0016491,GO:0016491,GO:0016627,GO:0016627,GO:0016627, GO:0016627,GO:0050660,GO:0050660,GO:0055114,GO:0055114, GO:0055114,GO:0055114,GO:0055114,GO:0055114,GO:0055114, GO:0055114,GO:0055…
scaffold573	Q9ES00	GO:0000151,GO:0000151,GO:0000151,GO:0000151, GO:0000209,GO:0004842,GO:0004842,GO:0004842,GO:0005515, GO:0005515,GO:0005515,GO:0005634,GO:0005737,GO:0005737, GO:0005737,GO:0006457,GO:0006511,GO:0006511,GO:0006915, GO:0006915,GO:0009411,GO:0009411,GO:0016567,GO:0016567, GO:0019899,GO:0034450,GO:0034450,GO:0042787,GO:0051082
scaffold574	Q9ESZ0	GO:0000012,GO:0000012,GO:0001666,GO:0003684, GO:0005515,GO:0005515,GO:0005622,GO:0005634,GO:0005634, GO:0005634,GO:0005634,GO:0006281,GO:0006284,GO:0006974, GO:0006974,GO:0010033,GO:0042493
scaffold575	Q91055	GO:0005576,GO:0005576,GO:0005576,GO:0005576, GO:0005576,GO:0008200,GO:0009405,GO:0009405,GO:0019855, GO:0019870
scaffold576	Q9GLR1	GO:0004175,GO:0004175,GO:0004252,GO:0004252, GO:0004252,GO:0005615,GO:0005615,GO:0006508,GO:0006508, GO:0008233,GO:0008236,GO:0016486,GO:0016787,GO:0030133, GO:0031410,GO:0043043,GO:0051605
scaffold577	Q9H0H5	GO:0000910,GO:0000910,GO:0000915,GO:0001669, GO:0005096,GO:0005096,GO:0005515,GO:0005515,GO:0005515, GO:0005515,GO:0005515,GO:0005515,GO:0005515,GO:0005515, GO:0005515,GO:0005515,GO:0005622,GO:0005622,GO:0005634, GO:0005634,GO:0005634,GO:0005634,GO:0005737,GO:0005737, GO:0005819,GO:0005856,GO:0005874,GO:0006810,GO:0006811, GO:0007049,GO:0007108,GO:0007165,GO:0007165,GO:0007275, GO:0007283,GO:0007…
scaffold578	Q9H4K7	GO:0000166,GO:0000166,GO:0005525,GO:0005525, GO:0005525,GO:0005525,GO:0005525,GO:0005622,GO:0005739, GO:0005739,GO:0042254
scaffold579	Q9H501	GO:0005634,GO:0005634,GO:0005634,GO:0005654, GO:0005730,GO:0006350,GO:0045449
scaffold580	Q9HB40	GO:0004180,GO:0004180,GO:0004185,GO:0004185, GO:0005576,GO:0005576,GO:0005829,GO:0006508,GO:0006508, GO:0008233,GO:0016787,GO:0042573
scaffold581	Q9HCS7	GO:0001824,GO:0001824,GO:0005488,GO:0005515, GO:0005515,GO:0005515,GO:0005515,GO:0005515,GO:0005515, GO:0005515,GO:0005622,GO:0005634,GO:0005634,GO:0005634, GO:0005654,GO:0005681,GO:0006281,GO:0006283,GO:0006350, GO:0006350,GO:0006396,GO:0006397,GO:0006974,GO:0008380
scaffold582	A2ASS6	GO:0000166,GO:0000166,GO:0001756,GO:0004198, GO:0004672,GO:0004672,GO:0004674,GO:0004674,GO:0004713, GO:0005089,GO:0005516,GO:0005524,GO:0005524,GO:0005524, GO:0005524,GO:0005524,GO:0005622,GO:0005622,GO:0005634, GO:0005634,GO:0005737,GO:0005737,GO:0006468,GO:0006468, GO:0006468,GO:0006468,GO:0006508,GO:0007507,GO:0008307, GO:0016301,GO:0016740,GO:0030016,GO:0031674,GO:0035023, GO:0045214,GO:0046…
scaffold583	Q9IBG7	GO:0005198,GO:0005198,GO:0005576,GO:0005576, GO:0007155
scaffold584	Q9JIX8	GO:0000166,GO:0000166,GO:0003676,GO:0003676, GO:0005634,GO:0005634,GO:0005634,GO:0005634,GO:0005730, GO:0005737,GO:0006915,GO:0030218,GO:0030218,GO:0030263, GO:0030263,GO:0045657,GO:0045657
scaffold585	Q9JJ28	GO:0003779,GO:0003779,GO:0003779,GO:0005515, GO:0005515,GO:0005634,GO:0005634,GO:0005634,GO:0005737, GO:0005737,GO:0005813,GO:0005815,GO:0005856,GO:0005856, GO:0006350,GO:0007275,GO:0007275,GO:0030036,GO:0045449, GO:0051014
scaffold586	Q9JJA2	GO:0000139,GO:0000139,GO:0005794,GO:0006810, GO:0015031,GO:0016020,GO:0017119
scaffold587	Q9JJL4	GO:0000166,GO:0000166,GO:0003924,GO:0005515, GO:0005515,GO:0005522,GO:0005525,GO:0005525,GO:0005525, GO:0005525,GO:0005622,GO:0005737,GO:0005737,GO:0005884, GO:0005886,GO:0005886,GO:0005886,GO:0006184,GO:0007264, GO:0007264,GO:0008286,GO:0008360,GO:0010552,GO:0016020, GO:0030866,GO:0030866,GO:0032427,GO:0032869,GO:0032869, GO:0045121,GO:0046326,GO:0051491,GO:0090005,GO:0090005
scaffold588	Q9JLI7	GO:0005488,GO:0005488,GO:0005488,GO:0005515, GO:0005737,GO:0005856,GO:0005856,GO:0005874,GO:0005929, GO:0007283,GO:0019861,GO:0019861,GO:0030030,GO:0030317, GO:0042995
scaffold589	Q9JLV2	GO:0006511,GO:0006511,GO:0016567,GO:0031464
scaffold590	Q9K907	GO:0000166,GO:0000166,GO:0004081,GO:0005525, GO:0016787,GO:0016787,GO:0016787
scaffold591	Q9LXA8	GO:0004553,GO:0004553,GO:0004553,GO:0005576, GO:0005578,GO:0005578,GO:0005975,GO:0005975,GO:0008152, GO:0009044,GO:0016787,GO:0016798
scaffold592	Q9MBF8	GO:0000166,GO:0000166,GO:0000166,GO:0003774, GO:0003774,GO:0003777,GO:0005524,GO:0005524,GO:0005874, GO:0005929,GO:0007018,GO:0016887,GO:0017111,GO:0019861, GO:0019861,GO:0030030,GO:0030286,GO:0030286,GO:0042995
scaffold593	Q9NJ98	GO:0004553,GO:0004553,GO:0005576,GO:0005576, GO:0005576,GO:0005975,GO:0045087,GO:0045088,GO:0051635
scaffold594	Q9NJH0	GO:0003746,GO:0003746,GO:0003746,GO:0005634, GO:0005737,GO:0005853,GO:0005875,GO:0006412,GO:0006414, GO:0035071,GO:0048102
scaffold595	Q9NQH7	GO:0004177,GO:0004177,GO:0004177,GO:0005739, GO:0008233,GO:0008237,GO:0009987,GO:0016787,GO:0030145, GO:0046872
scaffold596	Q9NQZ6	GO:0005515,GO:0005515,GO:0046872
scaffold597	Q9NR09	GO:0004842,GO:0004842,GO:0004869,GO:0005515, GO:0005515,GO:0005515,GO:0005515,GO:0005515,GO:0005515, GO:0005515,GO:0005575,GO:0005622,GO:0005624,GO:0006915, GO:0006916,GO:0006916,GO:0006916,GO:0008284,GO:0016874, GO:0019787,GO:0030414,GO:0042127,GO:0043687,GO:0051246, GO:0060711,GO:0060712
scaffold598	Q9NRR5	GO:0005515,GO:0005515,GO:0005515,GO:0005515, GO:0005515,GO:0005515,GO:0005515,GO:0005515,GO:0005634, GO:0005634,GO:0005634,GO:0005737,GO:0005737,GO:0005737, GO:0005783,GO:0005783,GO:0005789,GO:0005789,GO:0005829, GO:0005829,GO:0008150,GO:0042802
scaffold599	Q9NUQ8	GO:0000166,GO:0000166,GO:0000166,GO:0005524, GO:0005524,GO:0005524,GO:0016887,GO:0016887,GO:0017111
scaffold600	Q9NX74	GO:0003723,GO:0003723,GO:0003723,GO:0003725, GO:0003824,GO:0005622,GO:0005622,GO:0005737,GO:0005737, GO:0005739,GO:0005783,GO:0005783,GO:0008033,GO:0008033, GO:0008033,GO:0008152,GO:0016491,GO:0017150,GO:0017150, GO:0050660,GO:0050660,GO:0055114,GO:0055114,GO:0055114
scaffold601	A2AM05	GO:0005737,GO:0005737,GO:0005814,GO:0005856
scaffold602	Q9NZM5	GO:0003674,GO:0003674,GO:0005622,GO:0005634, GO:0005730,GO:0008150
scaffold603	Q9P0W5	GO:0005515,GO:0005515,GO:0005515,GO:0005515, GO:0005515,GO:0005737,GO:0005737,GO:0005737,GO:0005737, GO:0008150,GO:0042802
scaffold604	Q9P2N4	GO:0004222,GO:0004222,GO:0004222,GO:0004222, GO:0004222,GO:0005576,GO:0005578,GO:0005578,GO:0005578, GO:0005578,GO:0005578,GO:0006508,GO:0006508,GO:0006508, GO:0006516,GO:0007275,GO:0008233,GO:0008237,GO:0008237, GO:0008237,GO:0008237,GO:0008270,GO:0008270,GO:0008270, GO:0016787,GO:0031012,GO:0046872
scaffold605	Q9PTU3	GO:0005488,GO:0005488,GO:0005488,GO:0005634, GO:0005634,GO:0005634,GO:0005737,GO:0005737,GO:0005737, GO:0006810,GO:0006886,GO:0006886,GO:0008262,GO:0008283, GO:0008565,GO:0015031
scaffold606	O88582	GO:0005159,GO:0005159,GO:0005159,GO:0005515, GO:0005515,GO:0007568,GO:0009968,GO:0032355,GO:0032870, GO:0040008,GO:0043434,GO:0060396
scaffold607	Q9QZD4	GO:0000109,GO:0000109,GO:0000723,GO:0000724, GO:0000781,GO:0000784,GO:0003676,GO:0003677,GO:0003677, GO:0003677,GO:0003677,GO:0003684,GO:0003697,GO:0004518, GO:0004518,GO:0004518,GO:0004519,GO:0004519,GO:0004520, GO:0005515,GO:0005515,GO:0005515,GO:0005634,GO:0005634, GO:0005634,GO:0006259,GO:0006259,GO:0006281,GO:0006281, GO:0006281,GO:0006281,GO:0006289,GO:0006295,GO:0006296, GO:0006974,GO:0008…
scaffold608	Q9QZT0	GO:0007565,GO:0007565,GO:0007565,GO:0009755, GO:0016020,GO:0016021,GO:0016021,GO:0016021,GO:0030658, GO:0031410,GO:0032023,GO:0042588,GO:0042589,GO:0042589
scaffold609	O15078	GO:0005515,GO:0005515,GO:0005515,GO:0005634, GO:0005634,GO:0005634,GO:0005737,GO:0005737,GO:0005813, GO:0005813,GO:0005815,GO:0005829,GO:0005829,GO:0005829, GO:0005829,GO:0005829,GO:0005829,GO:0005856,GO:0005929, GO:0005929,GO:0006810,GO:0009986,GO:0015031,GO:0015031, GO:0015031,GO:0016563,GO:0030030,GO:0030902,GO:0030916, GO:0032391,GO:0032391,GO:0042462,GO:0042995,GO:0048793, GO:0051011,GO:0000…
scaffold610	Q9U6M0	GO:0005515,GO:0005515,GO:0005515,GO:0005515, GO:0005634,GO:0005634,GO:0005634,GO:0005737,GO:0005737, GO:0005737,GO:0005739,GO:0005739,GO:0005739,GO:0016651, GO:0045087,GO:0045087,GO:0045087,GO:0051341
scaffold611	Q9U943	GO:0005319,GO:0005319,GO:0005319,GO:0005319, GO:0005319,GO:0005576,GO:0005576,GO:0006810,GO:0006869, GO:0006869,GO:0006869,GO:0006869,GO:0006869,GO:0008289, GO:0016055
scaffold612	Q9UBE8	GO:0000166,GO:0000166,GO:0000287,GO:0000287, GO:0004672,GO:0004672,GO:0004672,GO:0004672,GO:0004672, GO:0004674,GO:0004674,GO:0004674,GO:0004674,GO:0004707, GO:0004707,GO:0004707,GO:0004707,GO:0005515,GO:0005515, GO:0005515,GO:0005524,GO:0005524,GO:0005524,GO:0005524, GO:0005524,GO:0005524,GO:0005524,GO:0005524,GO:0005634, GO:0005634,GO:0005634,GO:0005634,GO:0005634,GO:0005634, GO:0005730,GO:0005…
scaffold613	Q9UBK8	GO:0005506,GO:0005506,GO:0005737,GO:0005737, GO:0005829,GO:0006555,GO:0008652,GO:0009086,GO:0010181, GO:0010181,GO:0010181,GO:0016491,GO:0016491,GO:0016491, GO:0016491,GO:0016491,GO:0016491,GO:0030586,GO:0030586, GO:0050660,GO:0050661,GO:0055114,GO:0055114,GO:0055114, GO:0055114,GO:0055114,GO:0055114,GO:0055114
scaffold614	Q9UFE4
scaffold615	Q9UHP6	GO:0003674,GO:0003674,GO:0005488,GO:0005488, GO:0005575,GO:0008150
scaffold616	Q9UHY8	GO:0005515,GO:0005515,GO:0007165,GO:0007399, GO:0007411
scaffold617	Q9UK99	GO:0004842,GO:0004842,GO:0005634,GO:0006508
scaffold618	Q9ULH1	GO:0005096,GO:0005096,GO:0005515,GO:0005515, GO:0005515,GO:0005515,GO:0005515,GO:0005515,GO:0005515, GO:0005515,GO:0005515,GO:0005515,GO:0005737,GO:0005737, GO:0008060,GO:0008270,GO:0016020,GO:0016020,GO:0032312, GO:0046872
scaffold619	Q9ULT8	GO:0001843,GO:0001843,GO:0004842,GO:0005488, GO:0005488,GO:0005515,GO:0005622,GO:0006464,GO:0016567, GO:0016874,GO:0016881,GO:0046872
scaffold620	Q6GQT0	GO:0004721,GO:0004721,GO:0004721,GO:0004725, GO:0004725,GO:0005634,GO:0005634,GO:0005737,GO:0005815, GO:0005819,GO:0005856,GO:0006470,GO:0006470,GO:0007049, GO:0008138,GO:0008138,GO:0016311,GO:0016311,GO:0016787, GO:0016791,GO:0016791,GO:0051301
scaffold621	Q9UNS1	GO:0000790,GO:0000790,GO:0001658,GO:0001822, GO:0002009,GO:0002009,GO:0005515,GO:0005515,GO:0005515, GO:0005515,GO:0005515,GO:0005634,GO:0005634,GO:0005634, GO:0005634,GO:0005634,GO:0005634,GO:0006350,GO:0006974, GO:0007049,GO:0007067,GO:0007275,GO:0007623,GO:0007623, GO:0007623,GO:0009582,GO:0009628,GO:0009790,GO:0010553, GO:0016481,GO:0030324,GO:0033261,GO:0042753,GO:0042803, GO:0045449,GO:0046…
scaffold622	Q9UNX4	GO:0005634,GO:0005634,GO:0005634,GO:0005730
scaffold623	Q9V6L0	GO:0005634,GO:0005634,GO:0005634,GO:0005634, GO:0006350,GO:0016491,GO:0016564,GO:0016568,GO:0016577, GO:0016702,GO:0032454,GO:0032454,GO:0033169,GO:0033169, GO:0045449,GO:0046872,GO:0051864,GO:0051864,GO:0051864, GO:0055114,GO:0070544
scaffold624	Q9V7N5	GO:0005515,GO:0005515,GO:0006810,GO:0006811, GO:0015986,GO:0015992,GO:0016820,GO:0033180
scaffold625	Q9VAI1	GO:0005739,GO:0005739,GO:0005739,GO:0005747, GO:0006120,GO:0051082
scaffold626	Q9VQZ6	GO:0003824,GO:0003824,GO:0004402,GO:0005634, GO:0005634,GO:0005737,GO:0006350,GO:0006357,GO:0008023, GO:0008080,GO:0008152,GO:0008415,GO:0008607,GO:0016740, GO:0045449,GO:0045494,GO:0046872,GO:0051536,GO:0051536
scaffold627	Q5XHF8	GO:0000166,GO:0000166,GO:0000827,GO:0000832, GO:0003993,GO:0005524,GO:0005737,GO:0005829,GO:0005829, GO:0006020,GO:0016301,GO:0016740,GO:0033857,GO:0033857
scaffold628	Q9VRP9	GO:0005515,GO:0005515,GO:0005634,GO:0005634, GO:0005634,GO:0006513,GO:0006911,GO:0007219,GO:0008270, GO:0016568,GO:0016570,GO:0016574,GO:0016874,GO:0016874, GO:0046872
scaffold629	Q9VT65	GO:0004197,GO:0004197,GO:0004198,GO:0004198, GO:0004198,GO:0005509,GO:0005509,GO:0005509,GO:0005509, GO:0005515,GO:0005515,GO:0005622,GO:0005737,GO:0005737, GO:0005737,GO:0005737,GO:0006508,GO:0006508,GO:0006508, GO:0006508,GO:0008233,GO:0008234,GO:0016020,GO:0016020, GO:0016540,GO:0016787,GO:0016020
scaffold630	Q9VVI9	GO:0005515,GO:0005515,GO:0005768,GO:0006810, GO:0010008,GO:0015031,GO:0015031,GO:0016020
scaffold631	Q9VVN2	GO:0005515,GO:0005515,GO:0005515,GO:0005739, GO:0005739,GO:0005840,GO:0030529
scaffold632	Q9VY28	GO:0005739,GO:0005739,GO:0005739,GO:0005840, GO:0030529
scaffold633	Q9VZZ4	GO:0003674,GO:0003674,GO:0004601,GO:0004601, GO:0004601,GO:0004601,GO:0004601,GO:0005515,GO:0005515, GO:0005515,GO:0005575,GO:0005576,GO:0005576,GO:0006909, GO:0006979,GO:0006979,GO:0006979,GO:0016491,GO:0020037, GO:0020037,GO:0020037,GO:0030198,GO:0042744,GO:0046872, GO:0055114,GO:0055114,GO:0055114,GO:0055114
scaffold634	Q9W0E8	GO:0004842,GO:0004842,GO:0005488,GO:0005488, GO:0031462,GO:0051438
scaffold635	Q9W1B0	GO:0000166,GO:0000166,GO:0004672,GO:0004672, GO:0004672,GO:0004672,GO:0004674,GO:0004674,GO:0004674, GO:0004674,GO:0004674,GO:0004674,GO:0004674,GO:0004674, GO:0005083,GO:0005515,GO:0005524,GO:0005524,GO:0005524, GO:0005524,GO:0005524,GO:0005524,GO:0005524,GO:0005524, GO:0005575,GO:0006468,GO:0006468,GO:0006468,GO:0006468, GO:0006468,GO:0006468,GO:0006468,GO:0006468,GO:0006468, GO:0008154,GO:0016…
scaffold636	Q9W5U2	GO:0000272,GO:0000272,GO:0003824,GO:0004553, GO:0004553,GO:0004568,GO:0004568,GO:0004568,GO:0005575, GO:0005576,GO:0005975,GO:0005975,GO:0005975,GO:0005975, GO:0006030,GO:0006032,GO:0006032,GO:0006032,GO:0008061, GO:0008061,GO:0008152,GO:0016787,GO:0016798,GO:0043169
scaffold637	Q9WTX6	GO:0004842,GO:0004842,GO:0005515,GO:0005515, GO:0005515,GO:0005515,GO:0006511,GO:0006511,GO:0006511, GO:0006511,GO:0006511,GO:0006915,GO:0008283,GO:0009887, GO:0019005,GO:0019005,GO:0019005,GO:0031146,GO:0031461, GO:0031461,GO:0031461,GO:0031461,GO:0031625,GO:0031625, GO:0031625,GO:0031625,GO:0044419
scaffold638	Q9WUQ2	GO:0003677,GO:0003677,GO:0005515,GO:0005634, GO:0005634,GO:0005783,GO:0005783,GO:0005783,GO:0006350, GO:0006355,GO:0006810,GO:0015031,GO:0016020,GO:0016020, GO:0016021,GO:0016192,GO:0016563,GO:0045449
scaffold639	Q9WUV0	GO:0000166,GO:0000166,GO:0000808,GO:0005515, GO:0005524,GO:0005634,GO:0005634,GO:0005634,GO:0006260, GO:0006260,GO:0006260,GO:0042802
scaffold640	Q9WUW9	GO:0005764,GO:0005764,GO:0005764,GO:0008146, GO:0016740
scaffold641	Q9XT77	GO:0005215,GO:0005215,GO:0005215,GO:0006810, GO:0006810,GO:0006810,GO:0006811,GO:0006814,GO:0015293, GO:0016020,GO:0016020,GO:0016020,GO:0016020,GO:0016021, GO:0055085
scaffold642	Q9Y2D4	GO:0000145,GO:0000145,GO:0006810,GO:0006887, GO:0006904,GO:0015031
scaffold643	Q9Y3B3	GO:0005783,GO:0005783,GO:0005789,GO:0006810, GO:0016020,GO:0016021,GO:0016021
scaffold644	Q9Y496	GO:0000166,GO:0000166,GO:0003774,GO:0003777, GO:0003777,GO:0005515,GO:0005524,GO:0005524,GO:0005524, GO:0005874,GO:0006996,GO:0007018,GO:0007018
scaffold645	Q9Y4G6	GO:0001726,GO:0001726,GO:0003779,GO:0003779, GO:0005158,GO:0005198,GO:0005200,GO:0005488,GO:0005515, GO:0005515,GO:0005737,GO:0005856,GO:0005856,GO:0005856, GO:0005886,GO:0005886,GO:0005911,GO:0005925,GO:0005925, GO:0007016,GO:0007043,GO:0007155,GO:0015629,GO:0016020, GO:0030054,GO:0045202,GO:0045202,GO:0045202,GO:0045202
scaffold646	Q9Y4W6	GO:0000166,GO:0000166,GO:0000166,GO:0004222, GO:0004222,GO:0004222,GO:0005524,GO:0005524,GO:0005524, GO:0005524,GO:0005524,GO:0005739,GO:0005739,GO:0005739, GO:0005739,GO:0005743,GO:0006508,GO:0007409,GO:0007528, GO:0008233,GO:0008237,GO:0008270,GO:0016020,GO:0016020, GO:0016021,GO:0016021,GO:0016265,GO:0016787,GO:0017111, GO:0021675,GO:0030163,GO:0031966,GO:0040014,GO:0042552, GO:0046872,GO:0048…
scaffold647	Q9Y606	GO:0001522,GO:0001522,GO:0001522,GO:0001522, GO:0001522,GO:0001522,GO:0003677,GO:0003723,GO:0003723, GO:0003723,GO:0003723,GO:0003723,GO:0004730,GO:0005515, GO:0005634,GO:0005634,GO:0005634,GO:0005634,GO:0005667, GO:0005730,GO:0005739,GO:0005739,GO:0008033,GO:0008033, GO:0009451,GO:0009451,GO:0009451,GO:0009451,GO:0009451, GO:0009982,GO:0009982,GO:0009982,GO:0009982,GO:0009982, GO:0009982,GO:0009…
scaffold648	Q9Y6N7	GO:0002042,GO:0002042,GO:0004872,GO:0005515, GO:0005515,GO:0005515,GO:0005515,GO:0005515,GO:0005515, GO:0005515,GO:0005737,GO:0005886,GO:0005887,GO:0006919, GO:0006935,GO:0007155,GO:0007156,GO:0007275,GO:0007399, GO:0007399,GO:0007411,GO:0007411,GO:0007417,GO:0008046, GO:0008046,GO:0008285,GO:0009986,GO:0016020,GO:0016020, GO:0016021,GO:0016199,GO:0016199,GO:0016199,GO:0021510, GO:0021836,GO:0021…
scaffold649	Q9Y6X9	GO:0005524,GO:0005524,GO:0008270,GO:0046872
scaffold650	Q9YIC0	GO:0000166,GO:0000166,GO:0003746,GO:0003746, GO:0003924,GO:0005525,GO:0005525,GO:0005525,GO:0005525, GO:0005525,GO:0005737,GO:0005737,GO:0005737,GO:0006412, GO:0006414
scaffold651	Q9Z0H1
scaffold652	Q9Z1N3	GO:0000166,GO:0000166,GO:0003774,GO:0003774, GO:0005096,GO:0005524,GO:0005524,GO:0005622,GO:0005622, GO:0005737,GO:0005737,GO:0007165,GO:0007165,GO:0007165, GO:0016020,GO:0016020,GO:0016021,GO:0016459,GO:0016459, GO:0046872
scaffold653	Q9Z277	GO:0000166,GO:0000166,GO:0000793,GO:0003007, GO:0003682,GO:0003682,GO:0004713,GO:0004713,GO:0004713, GO:0004715,GO:0005515,GO:0005515,GO:0005515,GO:0005515, GO:0005515,GO:0005524,GO:0005634,GO:0005634,GO:0005634, GO:0005721,GO:0006302,GO:0006333,GO:0006338,GO:0006350, GO:0006355,GO:0006974,GO:0006974,GO:0006974,GO:0008270, GO:0008270,GO:0008270,GO:0016301,GO:0016572,GO:0016572, GO:0016585,GO:0016…
scaffold654	Q9Z2Z6	GO:0005215,GO:0005215,GO:0005488,GO:0005739, GO:0005739,GO:0005743,GO:0005743,GO:0005743,GO:0005743, GO:0006810,GO:0006810,GO:0006810,GO:0016020,GO:0016020, GO:0016021,GO:0055085,GO:0055085
scaffold655	XP_001637689
scaffold656	XP_001808188
scaffold657	XP_002163828
scaffold658	XP_002579824
scaffold659	XP_002589019
scaffold660	XP_002739378
scaffold661	XP_002592437
scaffold662	XP_002601781
scaffold663	XP_001628134
scaffold664	XP_002605530
scaffold665	XP_002606640
scaffold666	XP_002607852
scaffold667	XP_002610426
scaffold668	XP_002610439
scaffold669	XP_002111616
scaffold670	XP_002731848
scaffold671	XP_002733311
scaffold672	XP_002733462
scaffold673	XP_002733614
scaffold674	XP_002735022
scaffold675	XP_002735399
scaffold676	XP_002737958
scaffold677	XP_002738993
scaffold678	XP_002739156
scaffold679	XP_002739869
scaffold680	XP_002739924
scaffold681	XP_783754
scaffold682	XP_785784
scaffold683	XP_793207
scaffold684	XP_796147
scaffold685	YP_001610791
scaffold686	D3RVH4
scaffold687	CAJ38812
scaffold688	Q0KEB0
scaffold689	B3P3M8
scaffold690	P08472	GO:0005886,GO:0005886,GO:0005886,GO:0016020, GO:0031225
scaffold691	Q4PBP6
scaffold692	Q68WC2
scaffold693	Q96DS6
scaffold694	P83298	GO:0003824,GO:0003824,GO:0004252,GO:0004252, GO:0004252,GO:0004252,GO:0005575,GO:0006508,GO:0006508, GO:0006508,GO:0006508,GO:0007596,GO:0008233,GO:0008236, GO:0016787,GO:0042730
scaffold695	P0C6B8	GO:0003682,GO:0003682,GO:0005509,GO:0005509, GO:0005576,GO:0005576,GO:0005737,GO:0005737,GO:0007155, GO:0016020,GO:0016020
scaffold696	P52789	GO:0000166,GO:0000166,GO:0004396,GO:0004396, GO:0004396,GO:0004396,GO:0004396,GO:0005524,GO:0005524, GO:0005524,GO:0005524,GO:0005536,GO:0005739,GO:0005739, GO:0005741,GO:0005741,GO:0005741,GO:0005975,GO:0006006, GO:0006096,GO:0006096,GO:0007595,GO:0016020,GO:0016301, GO:0016740,GO:0016773,GO:0046835,GO:0046835
scaffold697	P51660	GO:0000038,GO:0000038,GO:0003824,GO:0003857, GO:0005488,GO:0005739,GO:0005739,GO:0005777,GO:0005777, GO:0005777,GO:0006629,GO:0006631,GO:0006635,GO:0008152, GO:0008152,GO:0008152,GO:0008152,GO:0016491,GO:0016491, GO:0016491,GO:0016491,GO:0016491,GO:0016829,GO:0016853, GO:0032934,GO:0033989,GO:0055114,GO:0055114,GO:0060009
scaffold698	P52840	GO:0000166,GO:0000166,GO:0004062,GO:0004062, GO:0005737,GO:0005737,GO:0006584,GO:0006629,GO:0006805, GO:0006950,GO:0008146,GO:0008146,GO:0008146,GO:0008202, GO:0008210,GO:0008217,GO:0016740,GO:0018960,GO:0042221, GO:0042803,GO:0050656,GO:0051384,GO:0051923
scaffold699	Q35542	GO:0005739,GO:0005739,GO:0005739,GO:0006120, GO:0006810,GO:0008137,GO:0008137,GO:0008137,GO:0008137, GO:0008137,GO:0016020,GO:0016021,GO:0016491,GO:0022900, GO:0031966,GO:0042773,GO:0042773,GO:0042773,GO:0055114, GO:0055114,GO:0055114,GO:0055114,GO:0055114,GO:0070469
scaffold700	Q6GLM9	GO:0005634,GO:0005634,GO:0005634,GO:0005737, GO:0005737,GO:0008180,GO:0008233,GO:0008237,GO:0016787, GO:0046872
scaffold701	XP_001620040
JU063067 Q9Y297	GO:0046983
JU063068	A0AUP1	GO:0006810,0000062,GO:0005488,GO:0016021
JU063069	A0JM12	GO:0005886,GO:0005886,GO:0005886,GO:0006909, GO:0007155,GO:0016020,GO:0016021
JU063070	A0JMI9	GO:0000166,GO:0000166,GO:0003924,GO:0003924, GO:0005525,GO:0005525,GO:0005525,GO:0005525,GO:0005525, GO:0005525,GO:0005739,GO:0005739,GO:0006412,GO:0032543, GO:0032790
JU063071	A0JP43
JU063072	A0JPF9	GO:0003824,GO:0003824,GO:0003824,GO:0008299, GO:0008299,GO:0016740,GO:0016779
JU063073	A1A4K8	GO:0000166,GO:0000166,GO:0003676,GO:0003676, GO:0003723,GO:0003723,GO:0005515,GO:0005634,GO:0005634, GO:0005634,GO:0005681,GO:0005681,GO:0006397,GO:0008270, GO:0008380,GO:0046872,GO:0050733
JU063074	A1A4V9
JU063075	A1BQQ5	GO:0005576,GO:0005576,GO:0005576,GO:0005576
JU063076	A1E295	GO:0004197,GO:0004197,GO:0004197,GO:0005764, GO:0005764,GO:0006508,GO:0006508,GO:0008233,GO:0008234, GO:0008234,GO:0008234,GO:0008234,GO:0016787,GO:0042470, GO:0050790
JU063077	A1L108	GO:0003779,GO:0003779,GO:0005515,GO:0005737, GO:0005856,GO:0005856,GO:0005856,GO:0030833
JU063078	A1L243	GO:0005783,GO:0005783,GO:0005783,GO:0016055
JU063079	A1L2K1	GO:0005576,GO:0005576,GO:0005576
JU063080	A1RYE4	GO:0003824,GO:0003824,GO:0005488,GO:0005737, GO:0005737,GO:0008152,GO:0008152,GO:0016491,GO:0016616, GO:0016616,GO:0047964,GO:0048037,GO:0051287,GO:0055114
JU063081	A1RYE4	GO:0003824,GO:0003824,GO:0005488,GO:0005737, GO:0005737,GO:0008152,GO:0008152,GO:0016491,GO:0016616, GO:0016616,GO:0047964,GO:0048037,GO:0051287,GO:0055114
contig15	A1XQU9	GO:0003723,GO:0003723,GO:0003735,GO:0003735, GO:0003735,GO:0005622,GO:0005622,GO:0005840,GO:0005840, GO:0005840,GO:0006412,GO:0006412,GO:0006412,GO:0015935, GO:0030529
JU063082	A1XXJ9	GO:0005488,GO:0005488,GO:0005488,GO:0005488, GO:0005488,GO:0005529,GO:0005576,GO:0005576,GO:0046872
JU063083	A1Z9R4	GO:0003677,GO:0003677,GO:0005622,GO:0005622, GO:0005634,GO:0005634,GO:0005634,GO:0006350,GO:0007275, GO:0008270,GO:0008270,GO:0016481,GO:0016563,GO:0016564, GO:0035277,GO:0035277,GO:0045449,GO:0045941,GO:0046872
JU063084	A1ZBT5	GO:0005634,GO:0005634,GO:0005634,GO:0006350, GO:0006366,GO:0016455,GO:0016592,GO:0045449
JU063085	A2A6T1
JU063086	A2AC93	GO:0003774,GO:0003774,GO:0003774,GO:0003777, GO:0005515,GO:0005858,GO:0005874,GO:0030030,GO:0030286, GO:0035085,GO:0042384
JU063087	A2ASQ1	GO:0005515,GO:0005515,GO:0005515,GO:0005576, GO:0005578,GO:0005578,GO:0005604,GO:0005604,GO:0005605, GO:0005605,GO:0005615,GO:0005615,GO:0005615,GO:0007009, GO:0007268,GO:0007268,GO:0007416,GO:0007528,GO:0008582, GO:0009986,GO:0030548,GO:0043113,GO:0043113,GO:0043113, GO:0043113,GO:0043113,GO:0043113,GO:0045202,GO:0045213, GO:0045944
JU063088	AEW42986	GO:0005576,GO:0005576,GO:0005578,GO:0005578, GO:0007155
JU063089	A2BFC9
JU063090	A2RRH5
JU063091	CAJ16981
JU063092	A2RU67	GO:0016020,GO:0016020,GO:0016020,GO:0016021
JU063093	A2VCX1	GO:0005515,GO:0005515,GO:0005737,GO:0005737
JU063094	A2VD00	GO:0001732,GO:0001732,GO:0003743,GO:0005737, GO:0005737,GO:0005852,GO:0006412,GO:0003743
JU063095	A2VDD2
JU063096	A2VE54	GO:0005886,GO:0005886,GO:0005886,GO:0016020, GO:0016021
JU063097	A2VE99	GO:0000166,GO:0000166,GO:0005515,GO:0005525, GO:0005525,GO:0005737,GO:0005856,GO:0005856,GO:0007049, GO:0007049,GO:0030054,GO:0030424,GO:0031105,GO:0042995, GO:0043197,GO:0045202,GO:0045202,GO:0051301
JU063098	A3KPQ7	GO:0016020,GO:0016020,GO:0016020,GO:0016021
JU063099	A4FUD3	GO:0000166,GO:0000166,GO:0003924,GO:0005515, GO:0005525,GO:0005525,GO:0005525,GO:0005525,GO:0005525, GO:0005525,GO:0005634,GO:0005634,GO:0005681,GO:0006397, GO:0008380,GO:0015030,GO:0016607
JU063100	A4FUZ5	GO:0000139,GO:0000139,GO:0005515,GO:0005794, GO:0005794,GO:0005886,GO:0005886,GO:0005886,GO:0006917, GO:0016020,GO:0016020,GO:0016021
JU063101	A4FUZ6	GO:0003824,GO:0003824,GO:0005488,GO:0005739, GO:0005777,GO:0005777,GO:0008152,GO:0008152,GO:0008152, GO:0016491,GO:0016491,GO:0016491,GO:0032934,GO:0055114, GO:0055114
JU063102	A4FV48	GO:0004768,GO:0004768,GO:0005506,GO:0005783, GO:0005789,GO:0006629,GO:0006633,GO:0006633,GO:0006810, GO:0008610,GO:0016020,GO:0016021,GO:0016491,GO:0016491, GO:0016717,GO:0020037,GO:0020037,GO:0022900,GO:0055114, GO:0055114,GO:0055114
JU063103	A4FV97	GO:0003723,GO:0003723,GO:0003735,GO:0005515, GO:0005515,GO:0005622,GO:0005634,GO:0005730,GO:0005730, GO:0005840,GO:0006396,GO:0006412,GO:0032880
JU063104	A4IFH4	GO:0001833,GO:0001833,GO:0005515,GO:0005634, GO:0005634,GO:0005634,GO:0005634,GO:0005737,GO:0005737, GO:0006260,GO:0006260
JU063105	A4IGF3	GO:0008233,GO:0008233,GO:0008237,GO:0016787, GO:0046872
JU063106	A4IGL7	GO:0004601,GO:0004601,GO:0004601,GO:0004601, GO:0004601,GO:0004601,GO:0005515,GO:0005576,GO:0005576, GO:0006979,GO:0006979,GO:0006979,GO:0016491,GO:0020037, GO:0020037,GO:0020037,GO:0042744,GO:0046872,GO:0055114, GO:0055114,GO:0055114,GO:0055114
JU063107	A4IGL7	GO:0004601,GO:0004601,GO:0004601,GO:0004601, GO:0004601,GO:0004601,GO:0005515,GO:0005576,GO:0005576, GO:0006979,GO:0006979,GO:0006979,GO:0016491,GO:0020037, GO:0020037,GO:0020037,GO:0042744,GO:0046872,GO:0055114, GO:0055114,GO:0055114,GO:0055114
JU063108	A4IGL7	GO:0004601,GO:0004601,GO:0004601,GO:0004601, GO:0004601,GO:0004601,GO:0005515,GO:0005576,GO:0005576, GO:0006979,GO:0006979,GO:0006979,GO:0016491,GO:0020037, GO:0020037,GO:0020037,GO:0042744,GO:0046872,GO:0055114, GO:0055114,GO:0055114,GO:0055114
JU063109	A4IH24	GO:0000922,GO:0000922,GO:0005634,GO:0005634, GO:0005737,GO:0005819,GO:0005856,GO:0005874,GO:0007049, GO:0007067,GO:0051301
JU063110	A4IIA2	GO:0001558,GO:0001558,GO:0005520,GO:0005520, GO:0005520,GO:0005520,GO:0005576,GO:0005576,GO:0005576, GO:0005576,GO:0005576,GO:0005576,GO:0005576,GO:0007275, GO:0019838,GO:0031994,GO:0031995,GO:0040008,GO:0043567
JU063111	A4IIB1	GO:0005488,GO:0005488,GO:0005634,GO:0005730, GO:0006810,GO:0015031,GO:0042254
JU063112	A4K2Y3	GO:0004867,GO:0004867,GO:0005576,GO:0005576, GO:0005576,GO:0030414,GO:0030414
JU063113	A4QND5	GO:0003723,GO:0003723,GO:0003723,GO:0005515, GO:0005634,GO:0005634,GO:0005730,GO:0042254,GO:0042255
JU063114	A4QP81	GO:0004500,GO:0004500,GO:0006548,GO:0006810, GO:0016020,GO:0016020,GO:0016021,GO:0016491,GO:0022900, GO:0055114
JU063115	A4QP81	GO:0004500,GO:0004500,GO:0006548,GO:0006810, GO:0016020,GO:0016020,GO:0016021,GO:0016491,GO:0022900, GO:0055114
JU063116	A5A6I3	GO:0003743,GO:0003743,GO:0005515,GO:0005737, GO:0005737,GO:0005852,GO:0005852,GO:0006412,GO:0006413, GO:0006413,GO:0003743
JU063117	A5GFN6	GO:0005634,GO:0005634,GO:0005634,GO:0005737, GO:0005737
JU063118	A5GZY1	GO:0005576,GO:0005576,GO:0005576
JU063119	A5PK63	GO:0003735,GO:0003735,GO:0003735,GO:0005622, GO:0005622,GO:0005840,GO:0005840,GO:0005840,GO:0006412, GO:0006412,GO:0030529
JU063120	A5PKF5	GO:0003676,GO:0003676,GO:0003677,GO:0005515, GO:0005634,GO:0005634,GO:0005737,GO:0005737,GO:0006350, GO:0042802,GO:0045449,GO:0046872
JU063121	A5WW08	GO:0000166,GO:0000166,GO:0000209,GO:0004842, GO:0005515,GO:0005634,GO:0005634,GO:0005634,GO:0007049, GO:0007067,GO:0007093,GO:0008270,GO:0016605,GO:0016874, GO:0019941,GO:0046872,GO:0051301
JU063122	A6H782	GO:0000226,GO:0000226,GO:0005737,GO:0005874, GO:0005874
JU063123	A6H789	GO:0005515,GO:0005515,GO:0016020,GO:0016020, GO:0016021
JU063124	A6H7I5	GO:0000166,GO:0000166,GO:0003774,GO:0003924, GO:0003924,GO:0005525,GO:0005525,GO:0005525,GO:0005525, GO:0005737,GO:0005737,GO:0005856,GO:0005856,GO:0005874, GO:0005886,GO:0006897,GO:0014069,GO:0016020,GO:0016787, GO:0030054,GO:0045202,GO:0045202,GO:0045211
JU063125	A6LB99	GO:0003677,GO:0003677,GO:0003677,GO:0004518, GO:0004519,GO:0004519,GO:0005622,GO:0005622,GO:0006281, GO:0006281,GO:0006281,GO:0006974,GO:0008270,GO:0008270, GO:0008833,GO:0008833,GO:0016787,GO:0046872
JU063126	A6NEE1
JU063127	A6NHM9	GO:0003824,GO:0003824,GO:0004497,GO:0004497, GO:0004500,GO:0004500,GO:0005507,GO:0006548,GO:0006584, GO:0009987,GO:0016491,GO:0046872,GO:0055114,GO:0055114
JU063128	A6NKN8
JU063129	A6NKQ3
contig64	A6NKZ1	GO:0003676,GO:0003676,GO:0003676,GO:0003677, GO:0005622,GO:0005622,GO:0005622,GO:0005634,GO:0005634, GO:0006350,GO:0006355,GO:0008270,GO:0008270,GO:0045449, GO:0046872
JU063130	A6NL82
JU063131	A6NMZ7	GO:0005576,GO:0005576,GO:0005578,GO:0005578, GO:0007155
JU063132	A6PW82
JU063133	A6PWD2
JU063134	A6QLS2
JU063135	A6QLU8	GO:0004791,GO:0004791,GO:0005634,GO:0005634, GO:0005634,GO:0005737,GO:0005829,GO:0007275,GO:0016055, GO:0016209,GO:0016491,GO:0016491,GO:0030154,GO:0045454, GO:0047134,GO:0055114
JU063136	A6QM00	GO:0003824,GO:0003824,GO:0016829,GO:0016831, GO:0016831,GO:0019752,GO:0030170,GO:0030170
JU063137	A6QNR1	GO:0005730,GO:0005730,GO:0006364,GO:0042274
JU063138	A6QP15	GO:0005739,GO:0005739,GO:0005739,GO:0005739, GO:0005739,GO:0015993,GO:0015993,GO:0016491,GO:0016491, GO:0046872,GO:0047988,GO:0047988,GO:0047988,GO:0055114, GO:0055114
JU063139	A6QPC8	GO:0005634,GO:0005634,GO:0005634,GO:0005737, GO:0005737,GO:0006350,GO:0045449
JU063140	A6QPI6	GO:0000299,GO:0000299,GO:0004872,GO:0005515, GO:0005739,GO:0005739,GO:0005739,GO:0005741,GO:0005741, GO:0005741,GO:0005742,GO:0005743,GO:0006810,GO:0006886, GO:0015031,GO:0016020,GO:0016021,GO:0055085,GO:0070096
JU063141	A6QQ66
JU063142	A6QR16	GO:0000166,GO:0000166,GO:0000184,GO:0003676, GO:0003723,GO:0005634,GO:0005634,GO:0005737,GO:0005737, GO:0006397,GO:0008380,GO:0016607
JU063143	A6YLM6	GO:0005215,GO:0005215,GO:0005488,GO:0005488, GO:0005634,GO:0005634,GO:0005737,GO:0005737,GO:0006810, GO:0006810,GO:0008289,GO:0008289
JU063144	A7E305	GO:0008270,GO:0008270,GO:0046872
JU063145	A7MB10	GO:0003723,GO:0003723,GO:0005488,GO:0005622, GO:0005634,GO:0005634,GO:0005730,GO:0006364,GO:0006396, GO:0006397
JU063146	A7MBH5
JU063147	A7MC64	GO:0003674,GO:0003674,GO:0005634,GO:0005634, GO:0005634,GO:0005783,GO:0005783,GO:0005789,GO:0005789, GO:0008150,GO:0016020,GO:0016021
JU063148	A7S7F2	GO:0005634,GO:0005634,GO:0005730,GO:0042254
JU063149	A7SG73	GO:0003824,GO:0003824,GO:0004514,GO:0004514, GO:0004514,GO:0008152,GO:0009435,GO:0016740,GO:0016757, GO:0019363,GO:0019363
JU063150	A7SKJ3
JU063151	A7SLW1	GO:0003824,GO:0003824,GO:0003824,GO:0004084, GO:0004084,GO:0008152,GO:0008152,GO:0008483,GO:0008652, GO:0009081,GO:0009082,GO:0016740
JU063152	A7TX81	GO:0005634,GO:0005634,GO:0005634,GO:0005737, GO:0005737,GO:0008180
JU063153	A7X3Z0	GO:0005488,GO:0005488,GO:0005488,GO:0005488, GO:0005488,GO:0005529,GO:0005576,GO:0005576
JU063154	A7X401	GO:0005488,GO:0005488,GO:0005488,GO:0005488, GO:0005488,GO:0005529,GO:0005576,GO:0005576
JU063155	A7X409	GO:0005488,GO:0005488,GO:0005488,GO:0005488, GO:0005488,GO:0005529,GO:0005576,GO:0005576
JU063156	A7Y2X0	GO:0005328,GO:0005328,GO:0005887,GO:0006810, GO:0006836,GO:0006836,GO:0015293,GO:0016020,GO:0016020, GO:0016020,GO:0016021
JU063157	A7YE96	GO:0005215,GO:0005215,GO:0005488,GO:0005879, GO:0005929,GO:0005929,GO:0005929,GO:0018095,GO:0030030, GO:0042073,GO:0042995
JU063158	A7Z019	GO:0000166,GO:0000166,GO:0003676,GO:0003677, GO:0004386,GO:0004386,GO:0005524,GO:0005524,GO:0005524, GO:0005524,GO:0005634,GO:0005634,GO:0005634,GO:0006350, GO:0007399,GO:0016568,GO:0016787,GO:0016818,GO:0045449, GO:0045449,GO:0071564,GO:0071565
JU063159	A7Z522	GO:0005737,GO:0005737,GO:0005737,GO:0005975, GO:0005975,GO:0006098,GO:0009045,GO:0009045,GO:0009045, GO:0016853,GO:0042732,GO:0046872
JU063160	A8CEP3	GO:0005509,GO:0005509,GO:0005509,GO:0005509
JU063161	A8CEP3	GO:0005509,GO:0005509,GO:0005509,GO:0005509
JU063162	A8E4N3
JU063163	A8K979	GO:0003676,GO:0003676,GO:0004518,GO:0004527, GO:0004527,GO:0005622,GO:0008270,GO:0016787,GO:0046872
JU063164	A8KB59
JU063165	A8MJX9	GO:0003747,GO:0003747,GO:0005737,GO:0005737, GO:0005737,GO:0005737,GO:0006412,GO:0006415,GO:0006415, GO:0006415,GO:0016149,GO:0016149
JU063166	A8MV24
JU063167	A8WHP3	GO:0005215,GO:0005215,GO:0005215,GO:0006810, GO:0006810,GO:0006810,GO:0006811,GO:0006814,GO:0016020, GO:0016020,GO:0016020,GO:0016020,GO:0016021,GO:0055085
JU063168	A8WHP3	GO:0005215,GO:0005215,GO:0005215,GO:0006810, GO:0006810,GO:0006810,GO:0006811,GO:0006814,GO:0016020, GO:0016020,GO:0016020,GO:0016020,GO:0016021,GO:0055085
JU063169	A8WIP6	GO:0000166,GO:0000166,GO:0004672,GO:0004672, GO:0004672,GO:0004674,GO:0004674,GO:0004674,GO:0004693, GO:0005524,GO:0005524,GO:0005524,GO:0005524,GO:0005524, GO:0005634,GO:0005634,GO:0005737,GO:0005737,GO:0005929, GO:0005929,GO:0006468,GO:0006468,GO:0006468,GO:0006468, GO:0006468,GO:0007049,GO:0007275,GO:0016301,GO:0016740, GO:0042995,GO:0051301,GO:0060271
JU063170	A8XCP3	GO:0004784,GO:0004784,GO:0004784,GO:0005737, GO:0005737,GO:0006801,GO:0006801,GO:0016209,GO:0016491, GO:0042803,GO:0046872,GO:0046872,GO:0055114,GO:0055114, GO:0060378
JU063171	A8XWX5	GO:0000281,GO:0000281,GO:0005576,GO:0006030, GO:0007049,GO:0007275,GO:0008061,GO:0008061,GO:0008061, GO:0009790,GO:0051301
JU063172	A8XWX5	GO:0000281,GO:0000281,GO:0005576,GO:0006030, GO:0007049,GO:0007275,GO:0008061,GO:0008061,GO:0008061, GO:0009790,GO:0051301
JU063173	A8YXY3	GO:0005515,GO:0005515,GO:0005783,GO:0005788, GO:0008430
JU063174	A9B891	GO:0003824,GO:0003824,GO:0008152,GO:0016829
JU063175	A9JR86	GO:0005739,GO:0005739,GO:0005743,GO:0005743, GO:0006744,GO:0006744,GO:0016020
JU063176	A9JRC7	GO:0004721,GO:0004721,GO:0004721,GO:0005737, GO:0005737,GO:0005815,GO:0005856,GO:0016787,GO:0016787, GO:0016787,GO:0046872
JU063177
JU063178
JU063179	A9ULH0	GO:0005634,GO:0005634,GO:0005634,GO:0005737, GO:0005737
JU063180	A9XE49	GO:0005125,GO:0005125,GO:0005576,GO:0005576, GO:0005576,GO:0006954
JU063181	AAB34577
JU063182	AAK00634
JU063183
JU063184	AAM20842
JU063185	AAM20842
JU063186	AAN08024
JU063187	AAR82935
JU063188	AAS57720
JU063189	AAS86703
JU063190	AAS86706
JU063191	AAS86719
JU063192
JU063193	AAU93882
JU063194	AAU93882
JU063195
JU063196	AAV91525
JU063197
JU063198	AAW84264
JU063199	AAX11339
JU063200	AAX11341
JU063201	AAX11341
contig137	AAX11341
JU063202	AAX11341
JU063203	AAX11341
JU063204	AAX11342
JU063205	AAX11342
JU063206	AAX26489
JU063207	AAY46801
JU063208
JU063209
JU063210	ABA60389
JU063211	ABB03697
JU063212	ABB76764
JU063213	ABB76764
JU063214	ABB76764
JU063215	ABD47938
JU063216	ABD47938
JU063217	ABE72923
JU063218	ABE72944
JU063219	ABF06445
JU063220	ABH09423
JU063221	ABH10673
JU063222	ABN58714
JU063223	ABO26606
JU063224	ABO26606
JU063225	ABO26606
JU063226	ABO26616
JU063227	ABO26628
JU063228	ABO26633
JU063229	ABO26633
JU063230	ABO26633
JU063231	ABO26633
JU063232	ABO26639
JU063233	ABO26643
JU063234	ABO26643
JU063235	ABO26643
JU063236	ABO26679
JU063237	ABR23444
contig175
JU063238	ABU41102
JU063239	ABV01120
JU063240	ABW24380
JU063241
JU063242	ABY87349
JU063243	ABY87358
JU063244	ABY87359
JU063245	ABY87361
JU063246	ABY87368
JU063247	ABY87369
JU063248	ABY87370
JU063249	ABY87374
JU063250	ABY87378
JU063251	ABY87399
JU063252	ABY87401
JU063253	ABY87404
JU063254	ABY87425
JU063255	ABY87431
JU063256	ABY87433
JU063257
JU063258	ACB73226
JU063259	ACF70600
JU063260	ACF75368
JU063261	ACI68988
JU063262	ACJ65687
JU063263	ACL99804
JU063264	ACN62928
JU063265
JU063266
JU063267
JU063268	ACS66686
JU063269	ACT53266
JU063270
JU063271	ACU33965
JU063272	ACU83231
JU063273	ACX37425
JU063274	ACX37427
JU063275	ACX37430
JU063276	ACZ15980
JU063277	ACZ15982
JU063278	ADA77512
JU063279	ADD13551
JU063280	ADD64826
JU063281	ADI24969
JU063282	ADP24262
JU063283
JU063284	ADU20452
JU063285
JU063286	B0BLT0	GO:0005622,GO:0005622,GO:0005622,GO:0008270, GO:0008270,GO:0046872
JU063287	B0CM26	GO:0005488,GO:0005488
JU063288	B0FWK4	GO:0005783,GO:0005783,GO:0005787,GO:0005789, GO:0005792,GO:0005792,GO:0006465,GO:0008233,GO:0008233, GO:0016020,GO:0016021,GO:0016021,GO:0016787,GO:0030176, GO:0043022
JU063289	B0JZD0	GO:0016020,GO:0016020,GO:0016020,GO:0016021
JU063290	B0UZC8	GO:0005576,GO:0005576,GO:0005576
JU063291	B0UZC8	GO:0005576,GO:0005576,GO:0005576
JU063292	B0W2S0	GO:0005488,GO:0005488
JU063293	B1AJZ9
JU063294	B1AXD8	GO:0005515,GO:0005515,GO:0005634,GO:0005634, GO:0005634,GO:0005634,GO:0005634,GO:0006350,GO:0007275, GO:0008284,GO:0009790,GO:0016481,GO:0016566,GO:0017053, GO:0017053,GO:0032496,GO:0032755,GO:0045087,GO:0045449, GO:0045944
JU063295	XP_002736079
JU063296	B3A003	GO:0003796,GO:0003796,GO:0003796,GO:0003824, GO:0005576,GO:0005576,GO:0005576,GO:0006952,GO:0008152, GO:0016787,GO:0016798,GO:0019835,GO:0042742,GO:0042742
JU063297	B3DL53	GO:0000166,GO:0000166,GO:0004550,GO:0004550, GO:0005524,GO:0005524,GO:0006183,GO:0006228,GO:0006241, GO:0009117,GO:0016301,GO:0016740,GO:0046872
JU063298	B3EX21	GO:0005739,GO:0005739,GO:0005739,GO:0005743, GO:0005743,GO:0005886,GO:0005886,GO:0006754,GO:0006810, GO:0006811,GO:0015986,GO:0015986,GO:0015992,GO:0016020, GO:0045261,GO:0046933,GO:0046933
JU063299	B3LWU3	GO:0005515,GO:0005515
contig239	B3M123	GO:0003743,GO:0003743,GO:0005737,GO:0005737, GO:0006412
JU063300	B3MQV3	GO:0000166,GO:0000166,GO:0004842,GO:0005524, GO:0007049,GO:0010458,GO:0016874,GO:0019787,GO:0031145, GO:0043687,GO:0051246,GO:0051301
JU063301	B3VSC2	GO:0016020,GO:0016020,GO:0016020,GO:0016021, GO:0016021,GO:0016021,GO:0016021,GO:0016021
JU063302
JU063303	B4MRZ8	GO:0003743,GO:0003743,GO:0003743,GO:0005737, GO:0005737,GO:0005852,GO:0006412,GO:0006413
JU063304	B5DEN9	GO:0005737,GO:0005737,GO:0005737,GO:0005737, GO:0005768,GO:0005768,GO:0005886,GO:0005886,GO:0006810, GO:0015031,GO:0016020,GO:0031397
JU063305	B5FZ63	GO:0000124,GO:0000124,GO:0000124,GO:0003713, GO:0003713,GO:0005634,GO:0005634,GO:0006350,GO:0006810, GO:0016568,GO:0016578,GO:0030374,GO:0045449,GO:0045893, GO:0045893,GO:0051028
JU063306	B5FZY7	GO:0000166,GO:0000166,GO:0000184,GO:0003676, GO:0003676,GO:0003676,GO:0003723,GO:0004004,GO:0004386, GO:0004386,GO:0005515,GO:0005524,GO:0005524,GO:0005524, GO:0005524,GO:0005524,GO:0005634,GO:0005634,GO:0005737, GO:0005737,GO:0005737,GO:0006397,GO:0006417,GO:0006810, GO:0008026,GO:0008026,GO:0008143,GO:0008380,GO:0016607, GO:0016787,GO:0017148,GO:0051028
JU063307	B5KF95	GO:0004867,GO:0004867,GO:0004867,GO:0005576, GO:0005576,GO:0030414
JU063308	B5X3C1	GO:0003824,GO:0003824,GO:0004336,GO:0004336, GO:0005764,GO:0005764,GO:0005975,GO:0006683,GO:0008152, GO:0016787,GO:0016798,GO:0043169
JU063309	B5X4E0	GO:0005509,GO:0005509,GO:0005509,GO:0005576, GO:0005576,GO:0005783,GO:0005788,GO:0016529,GO:0033018, GO:0042470
JU063310	B5XG19	GO:0000184,GO:0000184,GO:0000184,GO:0005634, GO:0005654,GO:0005730,GO:0005737,GO:0005737,GO:0006417, GO:0035145,GO:0043022,GO:0045727
JU063311	B6ZLK2	GO:0000166,GO:0000166,GO:0000775,GO:0000775, GO:0000785,GO:0003676,GO:0003677,GO:0003677,GO:0003682, GO:0004386,GO:0004386,GO:0005524,GO:0005524,GO:0005524, GO:0005634,GO:0005634,GO:0005634,GO:0005694,GO:0006333, GO:0006350,GO:0016787,GO:0045449
JU063312	B6ZLK2	GO:0000166,GO:0000166,GO:0000775,GO:0000775, GO:0000785,GO:0003676,GO:0003677,GO:0003677,GO:0003682, GO:0004386,GO:0004386,GO:0005524,GO:0005524,GO:0005524, GO:0005634,GO:0005634,GO:0005634,GO:0005694,GO:0006333, GO:0006350,GO:0016787,GO:0045449
JU063313	B7UP73	GO:0016491,GO:0016491,GO:0016491,GO:0055114
JU063314	BAC05058
JU063315	BAC87758
JU063316	BAD16599
JU063317	BAD16599
JU063318	BAD16599
JU063319
JU063320	BAE79743
JU063321	BAE81787
JU063322	BAG50305
JU063323
JU063324	BAJ05272
JU063325	BAK09207
JU063326	C0H859	GO:0000166,GO:0000166,GO:0000184,GO:0003676, GO:0003723,GO:0005634,GO:0005634,GO:0005737,GO:0005737, GO:0006370,GO:0006397,GO:0006408,GO:0006417,GO:0006810, GO:0008380,GO:0008380,GO:0031047,GO:0046833,GO:0051028
JU063327	XP_001581660
JU063328	C0QV47	GO:0003824,GO:0003824,GO:0004619,GO:0006096, GO:0006096,GO:0008152,GO:0016853,GO:0016868
JU063329	C1C4M3	GO:0000723,GO:0000723,GO:0000781,GO:0000781, GO:0000784,GO:0003677,GO:0005634,GO:0005634,GO:0005634, GO:0005694,GO:0010833,GO:0043047
JU063330	C5D5F1
JU063331	C6K2K4	GO:0004872,GO:0004872,GO:0016020,GO:0016020, GO:0016021
JU063332	C7G0B5	GO:0005576,GO:0005576,GO:0005576,GO:0005578, GO:0005578,GO:0006030,GO:0008061
JU063333	C7G0B5	GO:0005576,GO:0005576,GO:0005576,GO:0005578, GO:0005578,GO:0006030,GO:0008061
JU063334	C7G0B5	GO:0005576,GO:0005576,GO:0005576,GO:0005578, GO:0005578,GO:0006030,GO:0008061
JU063335	C7G0B5	GO:0005576,GO:0005576,GO:0005576,GO:0005578, GO:0005578,GO:0006030,GO:0008061
JU063336	C7G0B5	GO:0005576,GO:0005576,GO:0005576,GO:0005578, GO:0005578,GO:0006030,GO:0008061
JU063337	C7G0B5	GO:0005576,GO:0005576,GO:0005576,GO:0005578, GO:0005578,GO:0006030,GO:0008061
JU063338	CAA63082
JU063339	CAB62211
JU063340	CAD45551
JU063341
JU063342	CAF22060
JU063343
JU063344	CAF96699
JU063345	CAQ15431
JU063346	CAX51443
JU063347	CBX41729
JU063348
JU063350
JU063351	EFA02670
JU063352	EFA78906
JU063353
JU063355	EFN55802
JU063356	EFN62571
JU063357	EFN74769
JU063358	EFN82388
JU063359	EFN83877
JU063360	EFN86717
JU063361	EFN88130
JU063362	EFR19777
JU063363	EFV55900
JU063364	EFV59151
JU063365	EFV59151
JU063366	EFW46728
JU063367	EFX62881
JU063368
JU063369	EFX75627
JU063370	EFX80390
JU063371
JU063372	EFX89241
JU063373
JU063374
JU063375	EGD72656
JU063376	EGD74692
JU063378	EGF97978
JU063379	EGG19721
JU063380
JU063381	ABK21482
JU063382
JU063383
JU063384	NP_001116257
JU063385
JU063386
JU063387	NP_001135593
JU063388	NP_001161608
JU063389	NP_001177288
JU063390	NP_001191460
JU063391	NP_001191578
JU063392
JU063393	NP_001191597
JU063394	NP_492940
JU063395	O00231	GO:0000502,GO:0000502,GO:0000502,GO:0005515, GO:0005515,GO:0005515,GO:0005515,GO:0031145,GO:0051436, GO:0051437
JU063396	O00487	GO:0000502,GO:0000502,GO:0000502,GO:0000502, GO:0004221,GO:0004221,GO:0005515,GO:0005515,GO:0006511, GO:0008233,GO:0008237,GO:0008237,GO:0008538,GO:0016787, GO:0031145,GO:0046872,GO:0051436,GO:0051437,GO:0070536, GO:0070628
JU063397	XP_002736700
JU063398	O00566	GO:0000375,GO:0000375,GO:0005515,GO:0005515, GO:0005634,GO:0005634,GO:0005730,GO:0005730,GO:0005732, GO:0006364,GO:0006364,GO:0006396,GO:0008380,GO:0030529, GO:0030529,GO:0042254
JU063399	O00625	GO:0003712,GO:0003712,GO:0005634,GO:0005634, GO:0005634,GO:0006366,GO:0046872
JU063400	O00629	GO:0005488,GO:0005488,GO:0005488,GO:0005515, GO:0005515,GO:0005515,GO:0005634,GO:0005634,GO:0005634, GO:0005643,GO:0005737,GO:0005737,GO:0005737,GO:0006606, GO:0006606,GO:0006607,GO:0006810,GO:0006886,GO:0008565, GO:0008565,GO:0015031
JU063401	O01367	GO:0000381,GO:0000381,GO:0000381,GO:0003723, GO:0003723,GO:0003723,GO:0003723,GO:0003729,GO:0003729, GO:0003730,GO:0003730,GO:0005515,GO:0005634,GO:0005634, GO:0005634,GO:0005634,GO:0005634,GO:0007155,GO:0007275, GO:0007438,GO:0007475,GO:0007498,GO:0007517,GO:0007517, GO:0007521,GO:0007525,GO:0008016,GO:0008078,GO:0008347, GO:0008366,GO:0009790,GO:0016203,GO:0016477,GO:0030154
JU063402	O01393	GO:0005886,GO:0005886,GO:0005886,GO:0005911, GO:0005921,GO:0005921,GO:0005921,GO:0016020,GO:0016021, GO:0030054
JU063403	O01666	GO:0005739,GO:0005739,GO:0005739,GO:0005743, GO:0005743,GO:0005811,GO:0006754,GO:0006810,GO:0006811, GO:0006911,GO:0015986,GO:0015992,GO:0016020,GO:0045261, GO:0045261,GO:0046933,GO:0046961
JU063404	O01725	GO:0003735,GO:0003735,GO:0005622,GO:0005840, GO:0005840,GO:0006414,GO:0030529
JU063405	O01802	GO:0000003,GO:0000003,GO:0000003,GO:0002119, GO:0002119,GO:0003723,GO:0003735,GO:0003735,GO:0003735, GO:0003735,GO:0005515,GO:0005515,GO:0005622,GO:0005622, GO:0005840,GO:0005840,GO:0005840,GO:0005840,GO:0006412, GO:0006412,GO:0006412,GO:0006412,GO:0009792,GO:0009792, GO:0009792,GO:0009792,GO:0015934,GO:0030528,GO:0030529, GO:0040007,GO:0040007,GO:0040010
JU063406
JU063407	O02350	GO:0004180,GO:0004180,GO:0004181,GO:0005576, GO:0005576,GO:0005615,GO:0006508,GO:0007586,GO:0008233, GO:0008237,GO:0008270,GO:0016787,GO:0046872
JU063408	O02654	GO:0000015,GO:0000015,GO:0000015,GO:0000015, GO:0000015,GO:0000287,GO:0000287,GO:0000287,GO:0000287, GO:0004634,GO:0004634,GO:0004634,GO:0004634,GO:0004634, GO:0005737,GO:0005737,GO:0006096,GO:0006096,GO:0006096, GO:0006096,GO:0006096,GO:0016829,GO:0046872
JU063409	O02755	GO:0003677,GO:0003677,GO:0003700,GO:0003700, GO:0003705,GO:0005634,GO:0005634,GO:0005634,GO:0006350, GO:0006355,GO:0006355,GO:0030154,GO:0043565,GO:0043565, GO:0045449,GO:0046983
JU063410	O04437	GO:0003824,GO:0003824,GO:0004364,GO:0005737, GO:0005737,GO:0005737,GO:0009072,GO:0016740
JU063411	O05389	GO:0003824,GO:0003824,GO:0005488,GO:0008152, GO:0008152,GO:0016491,GO:0016491,GO:0016491,GO:0055114, GO:0055114
JU063412	O06997	GO:0003824,GO:0003824,GO:0016491,GO:0016491, GO:0016491,GO:0030435,GO:0031160,GO:0050660,GO:0050660, GO:0050660,GO:0055114
JU063413	O08573	GO:0005529,GO:0005529,GO:0005529,GO:0005576, GO:0005576,GO:0005737,GO:0005737
JU063414	O08590	GO:0002523,GO:0002523,GO:0002675,GO:0002687, GO:0005507,GO:0005507,GO:0005507,GO:0005507,GO:0005507, GO:0005507,GO:0005615,GO:0005792,GO:0005886,GO:0006950, GO:0007155,GO:0007155,GO:0007568,GO:0008131,GO:0008131, GO:0008131,GO:0008131,GO:0008131,GO:0008131,GO:0008131, GO:0008131,GO:0008131,GO:0008217,GO:0009308,GO:0009308, GO:0009308,GO:0009308,GO:0009308,GO:0009308,GO:0009308, GO:0009986,GO:0010…
JU063415	O08623	GO:0001934,GO:0001934,GO:0005080,GO:0005080, GO:0005515,GO:0005515,GO:0005634,GO:0005634,GO:0005737, GO:0005737,GO:0005768,GO:0005770,GO:0006915,GO:0008270, GO:0016236,GO:0030154,GO:0042169,GO:0043122,GO:0043130, GO:0046872,GO:0051291
JU063416	O08746	GO:0005576,GO:0005576,GO:0005576,GO:0005578
JU063417	O08992	GO:0005137,GO:0005137,GO:0005515,GO:0005515, GO:0005515,GO:0005895,GO:0007265,GO:0016020,GO:0016020, GO:0042470,GO:0046982,GO:0047485
JU063418	O08999	GO:0005488,GO:0005488,GO:0005509,GO:0005509, GO:0005515,GO:0005576,GO:0005576,GO:0019838
JU063419	O09171	GO:0005737,GO:0005737,GO:0005737,GO:0005737, GO:0006479,GO:0008168,GO:0008168,GO:0008270,GO:0008898, GO:0009086,GO:0009086,GO:0016740,GO:0032403,GO:0043234, GO:0046872,GO:0047150,GO:0047150,GO:0047150,GO:0047150
JU063420	O13024	GO:0000775,GO:0000775,GO:0000775,GO:0000775, GO:0000910,GO:0005515,GO:0005515,GO:0005515,GO:0005634, GO:0005634,GO:0005694,GO:0005694,GO:0005721,GO:0005737, GO:0005819,GO:0005819,GO:0005856,GO:0005874,GO:0007049, GO:0007059,GO:0007059,GO:0007067,GO:0019901,GO:0019901, GO:0032133,GO:0032133,GO:0032133,GO:0032133,GO:0032133, GO:0032133,GO:0032133,GO:0032133,GO:0032133,GO:0032133, GO:0051225,GO:0051…
JU063421	O13035	GO:0005764,GO:0005764,GO:0005764,GO:0005764, GO:0005764,GO:0006629,GO:0006629,GO:0006665,GO:0006665, GO:0006665
JU063422	O13067	GO:0000278,GO:0000278,GO:0005634,GO:0005634, GO:0005634,GO:0005737,GO:0005737,GO:0007049,GO:0007067, GO:0007067,GO:0030261,GO:0051301
JU063423	O14039	GO:0005634,GO:0005634,GO:0005634,GO:0005730, GO:0005730,GO:0008168,GO:0016740,GO:0031167
JU063424	O14095	GO:0005634,GO:0005634,GO:0005829,GO:0045454
JU063425	O14490	GO:0005515,GO:0005515,GO:0005515,GO:0005515, GO:0005515,GO:0005515,GO:0005515,GO:0005515,GO:0005515, GO:0005515,GO:0005575,GO:0005886,GO:0005886,GO:0007267, GO:0007268,GO:0007268,GO:0014069,GO:0016020,GO:0019904, GO:0030054,GO:0045202,GO:0045202,GO:0045202,GO:0045211, GO:0045211
JU063426	O14522	GO:0004721,GO:0004721,GO:0004725,GO:0004725, GO:0004725,GO:0004725,GO:0004725,GO:0004725,GO:0004872, GO:0005515,GO:0005886,GO:0006470,GO:0006470,GO:0006470, GO:0007155,GO:0007156,GO:0007165,GO:0007169,GO:0008013, GO:0008013,GO:0009986,GO:0016020,GO:0016020,GO:0016020, GO:0016021,GO:0016021,GO:0016311,GO:0016311,GO:0016787, GO:0016790,GO:0016791,GO:0016791,GO:0045294,GO:0045294, GO:0045295,GO:0045…
JU063427	O14544	GO:0005515,GO:0005515,GO:0005515,GO:0005737, GO:0006952,GO:0007259,GO:0009968,GO:0040008,GO:0040008
JU063428	O14602	GO:0003723,GO:0003723,GO:0003743,GO:0003743, GO:0003743,GO:0003743,GO:0005515,GO:0005737,GO:0006412, GO:0006413,GO:0006413,GO:0006413
JU063429	O14734	GO:0004091,GO:0004091,GO:0005515,GO:0005739, GO:0005777,GO:0005777,GO:0005777,GO:0005777,GO:0006629, GO:0006637,GO:0006637,GO:0007031,GO:0016291,GO:0016291, GO:0016291,GO:0016787,GO:0033540,GO:0033882,GO:0044419
JU063430	O14776	GO:0003702,GO:0003702,GO:0003713,GO:0005515, GO:0005515,GO:0005634,GO:0005634,GO:0005634,GO:0006350, GO:0006366,GO:0045449
JU063431	O14776	GO:0003702,GO:0003702,GO:0003713,GO:0005515, GO:0005515,GO:0005634,GO:0005634,GO:0005634,GO:0006350, GO:0006366,GO:0045449
JU063432	O14776	GO:0003702,GO:0003702,GO:0003713,GO:0005515, GO:0005515,GO:0005634,GO:0005634,GO:0005634,GO:0006350, GO:0006366,GO:0045449
JU063433	O14880	GO:0004364,GO:0004364,GO:0004364,GO:0004601, GO:0005624,GO:0005783,GO:0005789,GO:0005792,GO:0005792, GO:0005792,GO:0006629,GO:0007165,GO:0016020,GO:0016021, GO:0016740
JU063434	O15013	GO:0005085,GO:0005085,GO:0005089,GO:0005622, GO:0035023
JU063435	O15085	GO:0000910,GO:0000910,GO:0001558,GO:0001664, GO:0004871,GO:0005085,GO:0005085,GO:0005089,GO:0005089, GO:0005096,GO:0005515,GO:0005515,GO:0005515,GO:0005515, GO:0005515,GO:0005515,GO:0005515,GO:0005515,GO:0005515, GO:0005515,GO:0005515,GO:0005622,GO:0005622,GO:0005737, GO:0005737,GO:0005737,GO:0005737,GO:0005829,GO:0005886, GO:0006915,GO:0006928,GO:0006941,GO:0007186,GO:0007186, GO:0007266,GO:0008…
JU063436	O15145	GO:0003779,GO:0003779,GO:0005200,GO:0005515, GO:0005515,GO:0005737,GO:0005856,GO:0005856,GO:0005856, GO:0005885,GO:0006928,GO:0015629,GO:0030027,GO:0030833, GO:0042995,GO:0042995
JU063437	O15232	GO:0001501,GO:0001501,GO:0005201,GO:0005515, GO:0005576,GO:0005576,GO:0005578,GO:0005578
JU063438	O15296	GO:0005506,GO:0005506,GO:0005622,GO:0005737, GO:0005737,GO:0006629,GO:0006631,GO:0006691,GO:0006917, GO:0008285,GO:0016165,GO:0016165,GO:0016491,GO:0016702, GO:0016702,GO:0016702,GO:0016702,GO:0019370,GO:0030336, GO:0030850,GO:0030856,GO:0045786,GO:0045926,GO:0046872, GO:0046872,GO:0046872,GO:0046872,GO:0046872,GO:0050473, GO:0050473,GO:0055114,GO:0055114,GO:0055114,GO:0055114, GO:0055114
JU063439	O15527	GO:0003677,GO:0003677,GO:0003684,GO:0003684, GO:0003824,GO:0003824,GO:0003906,GO:0004519,GO:0005515, GO:0005515,GO:0005634,GO:0005634,GO:0005654,GO:0005654, GO:0005739,GO:0005739,GO:0006281,GO:0006281,GO:0006281, GO:0006284,GO:0006284,GO:0006289,GO:0006974,GO:0008152, GO:0008534,GO:0008534,GO:0008534,GO:0008534,GO:0016787, GO:0016798,GO:0016829,GO:0045007
JU063440	O15995	GO:0005634,GO:0005634,GO:0005634,GO:0005634, GO:0007049,GO:0051301
JU063441	O16118	GO:0000166,GO:0000166,GO:0004871,GO:0004871, GO:0004871,GO:0004871,GO:0005525,GO:0005525,GO:0007165, GO:0007165,GO:0007186,GO:0007186,GO:0019001
JU063442	O16264	GO:0008289,GO:0008289
JU063443	O16264	GO:0008289,GO:0008289
JU063444	O17214	GO:0000003,GO:0000003,GO:0003824,GO:0003824, GO:0003824,GO:0004333,GO:0004333,GO:0005515,GO:0005739, GO:0005739,GO:0006099,GO:0006099,GO:0006106,GO:0006898, GO:0009792,GO:0009792,GO:0016829,GO:0016829,GO:0040010, GO:0040010,GO:0040010,GO:0045239
JU063445	O17320	GO:0000166,GO:0000166,GO:0005515,GO:0005524, GO:0005524,GO:0005737,GO:0005856,GO:0005856
JU063446	O18276	GO:0004872,GO:0004872,GO:0004890,GO:0004890, GO:0005216,GO:0005216,GO:0005230,GO:0005230,GO:0005230, GO:0005254,GO:0005886,GO:0005886,GO:0006810,GO:0006810, GO:0006811,GO:0006811,GO:0006811,GO:0006811,GO:0006811, GO:0006811,GO:0006811,GO:0016020,GO:0016020,GO:0016020, GO:0016020,GO:0016021,GO:0016021,GO:0016021,GO:0016021, GO:0030054,GO:0034707,GO:0045202,GO:0045202,GO:0045211, GO:0045211,GO:0045…
JU063447	O18404	GO:0003824,GO:0003824,GO:0003857,GO:0004303, GO:0005488,GO:0005515,GO:0005739,GO:0005739,GO:0005739, GO:0005811,GO:0005829,GO:0005875,GO:0006631,GO:0006637, GO:0008033,GO:0008152,GO:0008152,GO:0008152,GO:0008202, GO:0008205,GO:0008209,GO:0008210,GO:0016229,GO:0016491, GO:0016491,GO:0016491,GO:0016491,GO:0018454,GO:0047015, GO:0047022,GO:0047035,GO:0050327,GO:0055114,GO:0055114
JU063448	O18499	GO:0000166,GO:0000166,GO:0005515,GO:0005524, GO:0005524,GO:0005737,GO:0005856,GO:0005856
JU063449	O18783	GO:0003824,GO:0003824,GO:0004252,GO:0004252, GO:0004252,GO:0004252,GO:0004252,GO:0005509,GO:0005576, GO:0005576,GO:0006508,GO:0006508,GO:0006508,GO:0006508, GO:0007596,GO:0007596,GO:0007596,GO:0008233,GO:0008236, GO:0016787,GO:0042730,GO:0048771
JU063450	O18883	GO:0005515,GO:0005515,GO:0045454,GO:0045454
JU063451	O21070	GO:0005739,GO:0005739,GO:0005743,GO:0005743, GO:0006120,GO:0006120,GO:0006810,GO:0008137,GO:0008137, GO:0008137,GO:0008137,GO:0016020,GO:0016021,GO:0016491, GO:0022900,GO:0042773,GO:0055114,GO:0055114,GO:0055114, GO:0055114,GO:0070469
JU063452	O26640	GO:0000166,GO:0000166,GO:0005524,GO:0006281, GO:0006974,GO:0016787,GO:0046872
JU063453	O32041	GO:0005576,GO:0005576,GO:0005618,GO:0005618, GO:0007047,GO:0008745,GO:0008745,GO:0009253,GO:0016787, GO:0046872
JU063454	O35130	GO:0005634,GO:0005634,GO:0005730,GO:0006364, GO:0042254
JU063455	O35165	GO:0000139,GO:0000139,GO:0000139,GO:0005789, GO:0005794,GO:0006810,GO:0015031,GO:0016020,GO:0016021, GO:0016192
JU063456	O35293	GO:0004497,GO:0004497,GO:0004497,GO:0004497, GO:0004497,GO:0004497,GO:0005506,GO:0005506,GO:0005783, GO:0005789,GO:0005792,GO:0005792,GO:0009055,GO:0016020, GO:0016491,GO:0018931,GO:0018979,GO:0019825,GO:0020037, GO:0020037,GO:0020037,GO:0046872,GO:0055114,GO:0055114, GO:0055114
JU063457	O35316	GO:0005328,GO:0005328,GO:0005368,GO:0005368, GO:0005369,GO:0005369,GO:0005887,GO:0005887,GO:0005887, GO:0006810,GO:0006836,GO:0006836,GO:0006836,GO:0015293, GO:0015734,GO:0015734,GO:0015734,GO:0015734,GO:0016020, GO:0016020,GO:0016020,GO:0016020,GO:0016021,GO:0030977
JU063458	O35343	GO:0005488,GO:0005488,GO:0005488,GO:0005515, GO:0005515,GO:0005634,GO:0005634,GO:0005634,GO:0005643, GO:0005737,GO:0005737,GO:0005737,GO:0006606,GO:0006606, GO:0006810,GO:0006886,GO:0008565,GO:0008565,GO:0015031
JU063459	O35400	GO:0000103,GO:0000103,GO:0004027,GO:0005515, GO:0005737,GO:0005737,GO:0006629,GO:0008146,GO:0008146, GO:0008202,GO:0008202,GO:0016740,GO:0050294
JU063460	O35403	GO:0005737,GO:0005737,GO:0005737,GO:0008146, GO:0016740,GO:0047685
JU063461	O35490	GO:0005737,GO:0005737,GO:0005737,GO:0005737, GO:0008168,GO:0008270,GO:0008898,GO:0009086,GO:0016740, GO:0046872,GO:0047150,GO:0047150
JU063462	O35701	GO:0005515,GO:0005515,GO:0005576,GO:0005576, GO:0005578
contig403	O35864	GO:0000338,GO:0000338,GO:0003713,GO:0005515, GO:0005515,GO:0005515,GO:0005515,GO:0005515,GO:0005634, GO:0005634,GO:0005634,GO:0005667,GO:0005737,GO:0005737, GO:0005737,GO:0006355,GO:0008180,GO:0008180,GO:0008180, GO:0008233,GO:0008237,GO:0008237,GO:0016787,GO:0046872, GO:0051726
JU063463	O35889	GO:0005515,GO:0005515,GO:0005829,GO:0005912, GO:0005913,GO:0007155,GO:0007165,GO:0030054
JU063464	XP_002733128
JU063465	O36031	GO:0005634,GO:0005634,GO:0005829,GO:0046872
JU063466	O42123	GO:0003755,GO:0003755,GO:0003755,GO:0005737, GO:0005737,GO:0006457,GO:0006457,GO:0016853,GO:0005792
JU063467	O42260	GO:0000245,GO:0000245,GO:0000398,GO:0005634, GO:0005681,GO:0005737,GO:0005737,GO:0006397,GO:0008380, GO:0015030
JU063468	O42395	GO:0003676,GO:0003676,GO:0003676,GO:0003677, GO:0005634,GO:0005737,GO:0005737,GO:0005783,GO:0005783, GO:0005783,GO:0005829,GO:0006350,GO:0008270,GO:0008270, GO:0008284,GO:0045449,GO:0045944,GO:0046872
JU063469	O42586	GO:0000166,GO:0000166,GO:0000166,GO:0000502, GO:0005524,GO:0005524,GO:0005524,GO:0005634,GO:0005634, GO:0005737,GO:0005737,GO:0005737,GO:0016787,GO:0017111, GO:0030163
JU063470	O42866	GO:0003824,GO:0003824,GO:0004316,GO:0005488, GO:0005739,GO:0005739,GO:0005739,GO:0006633,GO:0008152, GO:0008152,GO:0008152,GO:0008610,GO:0016491,GO:0016491, GO:0016491,GO:0016491,GO:0055114,GO:0055114
JU063471	O43172	GO:0000375,GO:0000375,GO:0000398,GO:0005515, GO:0005634,GO:0005634,GO:0005634,GO:0005681,GO:0005681, GO:0005681,GO:0006396,GO:0006397,GO:0008380,GO:0008380, GO:0008380,GO:0008380,GO:0008380,GO:0015030,GO:0016607, GO:0071001,GO:0005730
JU063472	O43236	GO:0000166,GO:0000166,GO:0000910,GO:0003924, GO:0005198,GO:0005515,GO:0005525,GO:0005525,GO:0005634, GO:0005634,GO:0005634,GO:0005737,GO:0005737,GO:0005739, GO:0005739,GO:0005739,GO:0005856,GO:0005856,GO:0006915, GO:0007049,GO:0007049,GO:0042981,GO:0051301
JU063473	O43290	GO:0000387,GO:0000387,GO:0003674,GO:0005634, GO:0005634,GO:0005654,GO:0005681,GO:0005737,GO:0005829, GO:0005829,GO:0006397,GO:0007050,GO:0008380,GO:0008629, GO:0015030,GO:0045585
JU063474	O43324	GO:0005515,GO:0005515,GO:0005634,GO:0005634, GO:0005634,GO:0005634,GO:0005737,GO:0005737,GO:0005737, GO:0005737,GO:0005829,GO:0005829,GO:0005829,GO:0005829, GO:0005829,GO:0005829,GO:0005829,GO:0006412,GO:0008285, GO:0008285,GO:0043065,GO:0043065,GO:0043517,GO:0043517
JU063475	O43447	GO:0000398,GO:0000398,GO:0003755,GO:0003755, GO:0003755,GO:0003755,GO:0003755,GO:0005515,GO:0005634, GO:0005681,GO:0005681,GO:0005737,GO:0005737,GO:0005737, GO:0006397,GO:0006457,GO:0006457,GO:0006457,GO:0006457, GO:0006461,GO:0008380,GO:0016018,GO:0016607,GO:0016607, GO:0016853,GO:0043021,GO:0046540,GO:0071001
JU063476	O43451	GO:0003824,GO:0003824,GO:0003824,GO:0004339, GO:0004553,GO:0004558,GO:0005886,GO:0005975,GO:0005983, GO:0008152,GO:0016020,GO:0016021,GO:0016324,GO:0016787, GO:0016798
JU063477	O43663	GO:0000022,GO:0000022,GO:0000910,GO:0000922, GO:0005515,GO:0005515,GO:0005515,GO:0005634,GO:0005634, GO:0005634,GO:0005737,GO:0005737,GO:0005856,GO:0005874, GO:0005876,GO:0007049,GO:0051301
JU063478	O43670	GO:0003677,GO:0003677,GO:0003700,GO:0005622, GO:0005622,GO:0005634,GO:0005634,GO:0005634,GO:0005634, GO:0006355,GO:0008270,GO:0008270,GO:0008270,GO:0046872, GO:0005730
JU063479	O43776	GO:0000166,GO:0000166,GO:0000166,GO:0000166, GO:0000166,GO:0000166,GO:0000166,GO:0003676,GO:0004812, GO:0004812,GO:0004812,GO:0004812,GO:0004815,GO:0004816, GO:0004816,GO:0004816,GO:0004816,GO:0005515,GO:0005524, GO:0005524,GO:0005524,GO:0005524,GO:0005524,GO:0005524, GO:0005625,GO:0005737,GO:0005737,GO:0005737,GO:0005737, GO:0005737,GO:0005737,GO:0005737,GO:0005737,GO:0005739, GO:0005829,GO:0006…
JU063480	O43776	GO:0000166,GO:0000166,GO:0000166,GO:0000166, GO:0000166,GO:0000166,GO:0000166,GO:0003676,GO:0004812, GO:0004812,GO:0004812,GO:0004812,GO:0004815,GO:0004816, GO:0004816,GO:0004816,GO:0004816,GO:0005515,GO:0005524, GO:0005524,GO:0005524,GO:0005524,GO:0005524,GO:0005524, GO:0005625,GO:0005737,GO:0005737,GO:0005737,GO:0005737, GO:0005737,GO:0005737,GO:0005737,GO:0005737,GO:0005739, GO:0005829,GO:0006…
JU063481	O43861	GO:0000166,GO:0000166,GO:0000287,GO:0003824, GO:0004012,GO:0004012,GO:0005524,GO:0005524,GO:0005524, GO:0005524,GO:0005524,GO:0005524,GO:0006754,GO:0006754, GO:0006754,GO:0008152,GO:0015247,GO:0015662,GO:0015662, GO:0015914,GO:0015917,GO:0016020,GO:0016020,GO:0016020, GO:0016020,GO:0016020,GO:0016021,GO:0016021,GO:0016021, GO:0016787,GO:0016820,GO:0019829,GO:0046872
JU063482	O44081	GO:0001522,GO:0001522,GO:0001522,GO:0003723, GO:0003723,GO:0003723,GO:0005515,GO:0005634,GO:0005730, GO:0005730,GO:0006364,GO:0006364,GO:0006396,GO:0006396, GO:0007281,GO:0009451,GO:0009982,GO:0016853,GO:0030529, GO:0042254,GO:0042254
JU063483	O44400	GO:0005515,GO:0005515,GO:0005515,GO:0005515, GO:0005515,GO:0005515,GO:0005515
JU063484	O46157	GO:0003735,GO:0003735,GO:0003735,GO:0005622, GO:0005622,GO:0005840,GO:0005840,GO:0005840,GO:0006412, GO:0006412,GO:0030529
JU063485	O46160	GO:0003735,GO:0003735,GO:0005622,GO:0005840, GO:0005840,GO:0006412,GO:0030529
JU063486	O46160	GO:0003735,GO:0003735,GO:0005622,GO:0005840, GO:0005840,GO:0006412,GO:0030529
JU063487	O46543
JU063488
JU063489	O54697	GO:0003824,GO:0003824,GO:0004180,GO:0005886, GO:0006508,GO:0008233,GO:0008233,GO:0008237,GO:0016020, GO:0016021,GO:0016324,GO:0016787,GO:0016805,GO:0046872
JU063490	O54715	GO:0000166,GO:0000166,GO:0005524,GO:0005773, GO:0005774,GO:0006810,GO:0006811,GO:0007568,GO:0008219, GO:0015986,GO:0015992,GO:0016020,GO:0016021,GO:0033180, GO:0046933,GO:0046961
JU063491	O54774	GO:0000139,GO:0000139,GO:0005488,GO:0005488, GO:0005515,GO:0005515,GO:0005737,GO:0005737,GO:0005794, GO:0005794,GO:0005802,GO:0006810,GO:0006829,GO:0006886, GO:0006886,GO:0006886,GO:0008565,GO:0015031,GO:0015031, GO:0016020,GO:0016192,GO:0016192,GO:0019882,GO:0030117, GO:0048007,GO:0051138,GO:0061088
JU063492	O54781	GO:0000166,GO:0000166,GO:0000245,GO:0000287, GO:0004672,GO:0004672,GO:0004672,GO:0004674,GO:0004674, GO:0004674,GO:0005515,GO:0005524,GO:0005524,GO:0005524, GO:0005524,GO:0005524,GO:0005634,GO:0005634,GO:0005634, GO:0005737,GO:0005737,GO:0005737,GO:0006397,GO:0006468, GO:0006468,GO:0006468,GO:0006468,GO:0006468,GO:0007243, GO:0008380,GO:0008380,GO:0016301,GO:0016740,GO:0030154
JU063493	O54842	GO:0002526,GO:0002526,GO:0005634,GO:0005634, GO:0009636,GO:0042771,GO:0043065,GO:0048147
JU063494	O54873	GO:0000049,GO:0000049,GO:0000049,GO:0001525, GO:0003723,GO:0005125,GO:0005576,GO:0005576,GO:0005615, GO:0005634,GO:0005634,GO:0005737,GO:0005783,GO:0005783, GO:0005794,GO:0005794,GO:0005829,GO:0005975,GO:0006006, GO:0006412,GO:0006915,GO:0006954,GO:0007155,GO:0030133, GO:0031410
JU063495	O54910	GO:0005515,GO:0005515,GO:0005634,GO:0005730, GO:0005737,GO:0005737,GO:0005737,GO:0005794,GO:0016564, GO:0042942,GO:0043231,GO:0048471
JU063496	O54960	GO:0005515,GO:0005515,GO:0005515,GO:0005515, GO:0005515,GO:0005515,GO:0005515,GO:0005737,GO:0007269, GO:0030165,GO:0030165,GO:0050998,GO:0050998,GO:0050998, GO:0050998,GO:0050999
JU063497	O55000	GO:0000790,GO:0000790,GO:0003676,GO:0003677, GO:0003723,GO:0004864,GO:0004864,GO:0005634,GO:0005634, GO:0005634,GO:0006350,GO:0008157,GO:0008270,GO:0046872
JU063498	O55035	GO:0003755,GO:0003755,GO:0003755,GO:0003755, GO:0003755,GO:0003755,GO:0005634,GO:0006457,GO:0006457, GO:0006457,GO:0016363,GO:0016363,GO:0016607,GO:0016853
JU063499	O55070	GO:0003677,GO:0003677,GO:0004518,GO:0004519, GO:0004519,GO:0004520,GO:0004536,GO:0004536,GO:0005634, GO:0005634,GO:0005634,GO:0005634,GO:0006308,GO:0006308, GO:0006309,GO:0006915,GO:0006915,GO:0016787
JU063500	O55203	GO:0003712,GO:0003712,GO:0005634,GO:0005634, GO:0005634,GO:0005634,GO:0005634,GO:0007275,GO:0019899, GO:0030274
JU063501	O55234	GO:0000502,GO:0000502,GO:0004175,GO:0004175, GO:0004298,GO:0004298,GO:0005634,GO:0005634,GO:0005737, GO:0005737,GO:0005839,GO:0005839,GO:0005839,GO:0005839, GO:0006979,GO:0008233,GO:0008233,GO:0016787,GO:0043161, GO:0051603,GO:0051603,GO:0051603
JU063502
JU063503	O57409	GO:0005509,GO:0005509,GO:0005509,GO:0007154, GO:0007219,GO:0007219,GO:0007275,GO:0007275,GO:0007399, GO:0016020,GO:0016020,GO:0016020,GO:0016021,GO:0016021, GO:0030154
JU063504	O57472	GO:0001947,GO:0001947,GO:0003143,GO:0003146, GO:0005576,GO:0005576,GO:0007275,GO:0007368,GO:0007368, GO:0009948,GO:0009953,GO:0009953,GO:0009953,GO:0009953, GO:0009953,GO:0009953,GO:0010159,GO:0030514,GO:0030514, GO:0035143,GO:0035162,GO:0035162,GO:0035162,GO:0035162, GO:0048264,GO:0060030
JU063505	O59826	GO:0005216,GO:0005216,GO:0005244,GO:0005634, GO:0005634,GO:0005634,GO:0005737,GO:0005737,GO:0005829, GO:0006810,GO:0006811,GO:0006813,GO:0006813,GO:0006813, GO:0016021,GO:0016491,GO:0016491,GO:0033554,GO:0055085, GO:0055085,GO:0055114
JU063506	EEZ97284
JU063507	O60493	GO:0005515,GO:0005515,GO:0005515,GO:0005515, GO:0005515,GO:0005515,GO:0005515,GO:0005515,GO:0005547, GO:0005737,GO:0005768,GO:0005769,GO:0005769,GO:0006810, GO:0006897,GO:0007154,GO:0015031,GO:0019903,GO:0035091
JU063508	O60496	GO:0005066,GO:0005066,GO:0005069,GO:0005158, GO:0005515,GO:0005515,GO:0005515,GO:0005515,GO:0005515, GO:0005515,GO:0005515,GO:0005515,GO:0005515,GO:0007165, GO:0007165,GO:0007166,GO:0007169,GO:0007265,GO:0042802
JU063509	O60502	GO:0003824,GO:0003824,GO:0004402,GO:0004402, GO:0004415,GO:0004563,GO:0005634,GO:0005634,GO:0005737, GO:0005737,GO:0006044,GO:0006516,GO:0006612,GO:0007568, GO:0008152,GO:0008415,GO:0010524,GO:0010616,GO:0016740, GO:0016787,GO:0016798,GO:0031343,GO:0032024,GO:0043243, GO:0045862,GO:0046060,GO:0046326,GO:0048545,GO:0051054, GO:0051901,GO:0051928,GO:0060051,GO:0060124,GO:0070265
JU063510	O60637	GO:0016020,GO:0016020,GO:0016020,GO:0016021, GO:0016021,GO:0016021,GO:0016021,GO:0016021,GO:0016021
JU063511	O60678	GO:0005622,GO:0005622,GO:0005622,GO:0005737, GO:0005737,GO:0005737,GO:0005737,GO:0006479,GO:0008150, GO:0008168,GO:0008270,GO:0008270,GO:0008276,GO:0016274, GO:0016740,GO:0046872
JU063512	O60763	GO:0000139,GO:0000139,GO:0000139,GO:0000139, GO:0005488,GO:0005488,GO:0005515,GO:0005515,GO:0005737, GO:0005737,GO:0005737,GO:0005792,GO:0005794,GO:0005829, GO:0005829,GO:0006810,GO:0006886,GO:0006886,GO:0006886, GO:0006944,GO:0008565,GO:0008565,GO:0015031,GO:0016020, GO:0016020,GO:0016192,GO:0045056,GO:0048280,GO:0048471
JU063513	O60783	GO:0003735,GO:0003735,GO:0003735,GO:0005515, GO:0005622,GO:0005739,GO:0005739,GO:0005739,GO:0005761, GO:0005840,GO:0005840,GO:0006412,GO:0006412,GO:0030529
JU063514	O60925	GO:0003700,GO:0003700,GO:0005515,GO:0005737, GO:0005886,GO:0006457,GO:0007049,GO:0016272,GO:0051082
JU063515	EFN82836
JU063516	O61462	GO:0003735,GO:0003735,GO:0003735,GO:0003735, GO:0005622,GO:0005622,GO:0005622,GO:0005840,GO:0005840, GO:0005840,GO:0005840,GO:0006412,GO:0006412,GO:0006412, GO:0030529,GO:0046872
contig458	O61491	GO:0005198,GO:0005198,GO:0005515,GO:0005886, GO:0005886,GO:0005901,GO:0007275,GO:0008150,GO:0016020, GO:0016600
JU063517	XP_788921
JU063518	XP_002131674
JU063519	O62653	GO:0003824,GO:0003824,GO:0004553,GO:0004574, GO:0004575,GO:0005886,GO:0005975,GO:0008152,GO:0016020, GO:0016021,GO:0016324,GO:0016787,GO:0016798
JU063520
JU063521
JU063522	O73592	GO:0001706,GO:0001706,GO:0003677,GO:0003677, GO:0003677,GO:0003700,GO:0005634,GO:0005634,GO:0005634, GO:0006350,GO:0006355,GO:0006355,GO:0007275,GO:0007369, GO:0007492,GO:0007507,GO:0030154,GO:0030528,GO:0042074, GO:0043565,GO:0043565,GO:0045449,GO:0045449,GO:0048565
JU063523	O75030	GO:0003677,GO:0003677,GO:0003677,GO:0003682, GO:0003700,GO:0003705,GO:0005634,GO:0005634,GO:0005634, GO:0005634,GO:0005634,GO:0006350,GO:0006355,GO:0006355, GO:0006355,GO:0007275,GO:0010468,GO:0016055,GO:0016563, GO:0016563,GO:0030154,GO:0030316,GO:0030318,GO:0030318, GO:0030528,GO:0030528,GO:0042127,GO:0042981,GO:0043010, GO:0043066,GO:0043473,GO:0045165,GO:0045449,GO:0045449, GO:0045449,GO:0045…
JU063524	O75095	GO:0005509,GO:0005509,GO:0005509,GO:0005509, GO:0005575,GO:0005576,GO:0005576,GO:0008150
JU063525	O75095	GO:0005509,GO:0005509,GO:0005509,GO:0005509, GO:0005575,GO:0005576,GO:0005576,GO:0008150
JU063526
JU063527	O75312	GO:0005515,GO:0005515,GO:0005515,GO:0005634, GO:0005634,GO:0005634,GO:0005634,GO:0005730,GO:0005737, GO:0005737,GO:0005737,GO:0005737,GO:0007165,GO:0008270, GO:0008270,GO:0008283,GO:0046872
JU063528	O75369	GO:0003779,GO:0003779,GO:0003779,GO:0003779, GO:0005515,GO:0005515,GO:0005515,GO:0005515,GO:0005515, GO:0005515,GO:0005515,GO:0005515,GO:0005515,GO:0005515, GO:0005515,GO:0005737,GO:0005737,GO:0005856,GO:0005856, GO:0005886,GO:0005938,GO:0007016,GO:0007165,GO:0007275, GO:0007517,GO:0015629,GO:0016021,GO:0030018,GO:0030036, GO:0030154
JU063529	O75414	GO:0000166,GO:0000166,GO:0004550,GO:0004550, GO:0004550,GO:0005524,GO:0005524,GO:0005524,GO:0005739, GO:0005739,GO:0006183,GO:0006228,GO:0006241,GO:0006915, GO:0006916,GO:0009117,GO:0009142,GO:0016301,GO:0016740, GO:0030308,GO:0045839,GO:0046872
JU063530	O75503	GO:0005515,GO:0005515,GO:0005515,GO:0005515, GO:0005764,GO:0005764,GO:0005764,GO:0005764,GO:0005765, GO:0005775,GO:0005783,GO:0005794,GO:0007040,GO:0007042, GO:0007420,GO:0007601,GO:0008219,GO:0016021,GO:0016021, GO:0022008,GO:0030163,GO:0042551,GO:0048471
JU063531
JU063532	O75792	GO:0003676,GO:0003676,GO:0003723,GO:0004518, GO:0004519,GO:0004523,GO:0004523,GO:0004523,GO:0004540, GO:0005634,GO:0005634,GO:0006260,GO:0006401,GO:0016070, GO:0016787,GO:0046872
JU063533	O75800	GO:0005515,GO:0005515,GO:0005737,GO:0008270, GO:0046872
JU063534	O75832	GO:0000502,GO:0000502,GO:0005515,GO:0005515, GO:0005515,GO:0005515,GO:0005515,GO:0005515,GO:0005515, GO:0005515,GO:0005515,GO:0005515,GO:0005515,GO:0005515, GO:0005515,GO:0005515,GO:0005515,GO:0005515,GO:0005515, GO:0005515,GO:0005515,GO:0005515,GO:0005515,GO:0005515, GO:0005515,GO:0005634,GO:0005634,GO:0005634,GO:0005737, GO:0005737,GO:0005737,GO:0005737,GO:0005838,GO:0006915, GO:0007253,GO:0008…
JU063535	O75884	GO:0005515,GO:0005515,GO:0005634,GO:0005634, GO:0005634,GO:0005737,GO:0005737,GO:0005737,GO:0016787, GO:0042127
JU063536	O75897	GO:0005575,GO:0005575,GO:0005737,GO:0005737, GO:0008146,GO:0008146,GO:0008146,GO:0008150,GO:0016740, GO:0051923
JU063537	O75909	GO:0000079,GO:0000079,GO:0005515,GO:0006350, GO:0006366,GO:0007049,GO:0007067,GO:0045449,GO:0051301
JU063538	O75935	GO:0000776,GO:0000776,GO:0000777,GO:0000910, GO:0000910,GO:0005198,GO:0005515,GO:0005515,GO:0005694, GO:0005737,GO:0005737,GO:0005815,GO:0005819,GO:0005829, GO:0005829,GO:0005829,GO:0005829,GO:0005829,GO:0005856, GO:0005869,GO:0005869,GO:0005869,GO:0005875,GO:0007017, GO:0007049,GO:0007067,GO:0007067,GO:0048471,GO:0051301
JU063539	O76080	GO:0001701,GO:0001701,GO:0001944,GO:0003016, GO:0003674,GO:0003677,GO:0005575,GO:0008150,GO:0008270, GO:0008270,GO:0010761,GO:0046872,GO:0048008,GO:0048705, GO:0048745,GO:0060324
JU063540	XP_002012219
JU063541
JU063542	O76463	GO:0003824,GO:0003824,GO:0003824,GO:0003824, GO:0005515,GO:0005575,GO:0006139,GO:0006807,GO:0016787, GO:0016810,GO:0016810,GO:0047710,GO:0047710
JU063543	O76756	GO:0003735,GO:0003735,GO:0003735,GO:0005622, GO:0005622,GO:0005840,GO:0005840,GO:0005840,GO:0006412, GO:0006412,GO:0030529
JU063544	O77622	GO:0000166,GO:0000166,GO:0005515,GO:0005524, GO:0005524,GO:0005524,GO:0005524,GO:0005737,GO:0005737, GO:0005829,GO:0005829,GO:0005829,GO:0005832,GO:0006457, GO:0006457,GO:0044267,GO:0051082,GO:0051082
JU063545	O78682	GO:0004129,GO:0004129,GO:0004129,GO:0004129, GO:0004129,GO:0005507,GO:0005507,GO:0005507,GO:0005507, GO:0005739,GO:0005743,GO:0005743,GO:0006810,GO:0009055, GO:0016020,GO:0016020,GO:0016021,GO:0016021,GO:0016021, GO:0016491,GO:0020037,GO:0022900,GO:0022900,GO:0022904, GO:0046872,GO:0055114,GO:0070469
JU063546	O79413	GO:0005739,GO:0005739,GO:0005743,GO:0005743, GO:0006810,GO:0009055,GO:0009055,GO:0016020,GO:0016020, GO:0016020,GO:0016020,GO:0016020,GO:0016021,GO:0016491, GO:0016491,GO:0022900,GO:0022904,GO:0022904,GO:0046872, GO:0070469
JU063547	O88354	GO:0003824,GO:0003824,GO:0004806,GO:0004806, GO:0005576,GO:0005576,GO:0006629,GO:0006629,GO:0016042, GO:0016787,GO:0030299,GO:0042750
JU063548	O88485	GO:0000776,GO:0000776,GO:0000776,GO:0000777, GO:0000922,GO:0003774,GO:0003774,GO:0003777,GO:0005515, GO:0005694,GO:0005737,GO:0005737,GO:0005868,GO:0005874, GO:0006810,GO:0008017,GO:0030286,GO:0030286,GO:0047496, GO:0048471
JU063549	O88593	GO:0005125,GO:0005125,GO:0005515,GO:0005576, GO:0005576,GO:0005615,GO:0005737,GO:0005737,GO:0006915, GO:0008745,GO:0008745,GO:0009253,GO:0009253,GO:0016019, GO:0016045,GO:0042742,GO:0042834,GO:0042834,GO:0045087, GO:0045187,GO:0050830
JU063550	O88696	GO:0000166,GO:0000166,GO:0004252,GO:0004252, GO:0005515,GO:0005515,GO:0005524,GO:0005739,GO:0005739, GO:0005739,GO:0005739,GO:0005739,GO:0005759,GO:0006508, GO:0006508,GO:0008233,GO:0008236,GO:0016787
JU063551	O88846	GO:0003677,GO:0003677,GO:0003677,GO:0004842, GO:0004842,GO:0005515,GO:0005515,GO:0005634,GO:0005634, GO:0005634,GO:0005634,GO:0005634,GO:0005737,GO:0005737, GO:0005737,GO:0005737,GO:0006350,GO:0008134,GO:0008270, GO:0008270,GO:0010552,GO:0016567,GO:0016874,GO:0017025, GO:0031491,GO:0032184,GO:0032184,GO:0042156,GO:0043161, GO:0045449,GO:0045893,GO:0045944,GO:0045944,GO:0046872, GO:0050681,GO:0051…
JU063552	O88951	GO:0005515,GO:0005515,GO:0005515,GO:0005886, GO:0005886,GO:0005886,GO:0005911,GO:0005923,GO:0005923, GO:0006810,GO:0006886,GO:0006887,GO:0007269,GO:0014069, GO:0015031,GO:0016020,GO:0016323,GO:0019717,GO:0019717, GO:0030054,GO:0030054,GO:0045202,GO:0045202,GO:0045211
JU063553	O88978	GO:0005737,GO:0005737,GO:0005737
JU063554	O88992	GO:0005576,GO:0005576,GO:0005576,GO:0005737
JU063555	O89049	GO:0001707,GO:0001707,GO:0004791,GO:0004791, GO:0004791,GO:0004791,GO:0005634,GO:0005737,GO:0005737, GO:0005737,GO:0005737,GO:0005739,GO:0005829,GO:0005829, GO:0006979,GO:0007369,GO:0008283,GO:0016491,GO:0016491, GO:0016491,GO:0016491,GO:0016491,GO:0016668,GO:0042744, GO:0045454,GO:0045454,GO:0050660,GO:0050660,GO:0050660, GO:0050660,GO:0050660,GO:0050661,GO:0055114,GO:0055114, GO:0055114,GO:0055…
JU063556	O93309	GO:0000166,GO:0000166,GO:0005515,GO:0005515, GO:0005515,GO:0005515,GO:0005515,GO:0005515,GO:0005515, GO:0005515,GO:0005524,GO:0005524,GO:0005524,GO:0005634, GO:0005634,GO:0005694,GO:0005694,GO:0006281,GO:0006974, GO:0007049,GO:0007067,GO:0007126,GO:0042802,GO:0051276, GO:0051301
JU063557	O93610	GO:0003677,GO:0003677,GO:0003887,GO:0003887, GO:0003887,GO:0005634,GO:0005634,GO:0006260,GO:0006260, GO:0016740,GO:0016779
JU063558	XP_002122357
JU063559	O94738	GO:0009058,GO:0009058,GO:0016020,GO:0016020, GO:0016021,GO:0016740,GO:0016757
JU063560	O94777	GO:0000506,GO:0000506,GO:0005515,GO:0005783, GO:0005789,GO:0005789,GO:0005789,GO:0005789,GO:0006506, GO:0009059,GO:0016020,GO:0016021,GO:0016254,GO:0030176, GO:0031647,GO:0033185,GO:0035269,GO:0004582
JU063561	O94804	GO:0000166,GO:0000166,GO:0004672,GO:0004672, GO:0004672,GO:0004674,GO:0004674,GO:0004674,GO:0004674, GO:0005524,GO:0005524,GO:0005524,GO:0005524,GO:0005524, GO:0006468,GO:0006468,GO:0006468,GO:0006468,GO:0006468, GO:0006468,GO:0016301,GO:0016740
JU063562	O94806	GO:0000166,GO:0000166,GO:0004672,GO:0004672, GO:0004672,GO:0004674,GO:0004674,GO:0004674,GO:0004697, GO:0004697,GO:0004697,GO:0005515,GO:0005524,GO:0005524, GO:0005524,GO:0005524,GO:0005524,GO:0005524,GO:0005737, GO:0005737,GO:0006468,GO:0006468,GO:0006468,GO:0006468, GO:0006468,GO:0006468,GO:0006468,GO:0007205,GO:0016020, GO:0016020,GO:0016301,GO:0016740,GO:0046872
JU063563	O94817	GO:0000045,GO:0000045,GO:0000045,GO:0000045, GO:0005515,GO:0005515,GO:0005515,GO:0005515,GO:0005515, GO:0005515,GO:0005515,GO:0005515,GO:0005515,GO:0005515, GO:0005515,GO:0005515,GO:0005515,GO:0005624,GO:0005625, GO:0005737,GO:0005737,GO:0005737,GO:0006914,GO:0034045, GO:0034045
JU063564	O94880	GO:0005515,GO:0005515,GO:0008270,GO:0008270, GO:0046872
JU063565	O94985	GO:0000139,GO:0000139,GO:0005509,GO:0005509, GO:0005576,GO:0005634,GO:0005634,GO:0005783,GO:0005789, GO:0005794,GO:0005886,GO:0007155,GO:0007156,GO:0016020, GO:0016020,GO:0016020,GO:0016021,GO:0016021,GO:0030054, GO:0042995,GO:0042995,GO:0045202,GO:0045211,GO:0045211, GO:0045211
contig508
JU063566	O95433	GO:0001671,GO:0001671,GO:0001671,GO:0001671, GO:0005515,GO:0005515,GO:0005515,GO:0005515,GO:0005737, GO:0005737,GO:0005737,GO:0005737,GO:0005783,GO:0005783, GO:0005829,GO:0006457,GO:0006950,GO:0006950,GO:0006950, GO:0051087,GO:0051087
JU063567	O95628	GO:0000166,GO:0000166,GO:0003676,GO:0003676, GO:0003723,GO:0004842,GO:0005515,GO:0005515,GO:0005634, GO:0005634,GO:0005634,GO:0005737,GO:0005737,GO:0005737, GO:0006350,GO:0008270,GO:0008270,GO:0016874,GO:0045449, GO:0046872,GO:0051865
JU063568	O95777	GO:0000398,GO:0000398,GO:0003723,GO:0005515, GO:0005515,GO:0005515,GO:0005515,GO:0005515,GO:0005515, GO:0005515,GO:0005515,GO:0005515,GO:0005515,GO:0005515, GO:0005515,GO:0005515,GO:0005515,GO:0005515,GO:0005515, GO:0005515,GO:0005515,GO:0005515,GO:0005515,GO:0005515, GO:0005515,GO:0005515,GO:0005515,GO:0005515,GO:0005515, GO:0005634,GO:0005634,GO:0005634,GO:0006397,GO:0008380, GO:0017070,GO:0030…
JU063569	O95905	GO:0003713,GO:0003713,GO:0005634,GO:0005634, GO:0005737,GO:0005737,GO:0006110,GO:0006350,GO:0006366, GO:0045449
JU063570	O95995	GO:0003674,GO:0003674,GO:0005515,GO:0005737, GO:0005794,GO:0005794,GO:0005856,GO:0005856,GO:0005874, GO:0005874,GO:0005874,GO:0005929,GO:0005932,GO:0008285, GO:0009434,GO:0009434,GO:0019861,GO:0030317,GO:0030317, GO:0042995
JU063571	O96015	GO:0003774,GO:0003774,GO:0003774,GO:0003777, GO:0003777,GO:0003777,GO:0005813,GO:0005858,GO:0005874, GO:0005875,GO:0005886,GO:0007017,GO:0007018,GO:0030286, GO:0042623
JU063572	O96017	GO:0000077,GO:0000077,GO:0000077,GO:0000166, GO:0004672,GO:0004672,GO:0004674,GO:0004674,GO:0004674, GO:0004674,GO:0005515,GO:0005515,GO:0005515,GO:0005515, GO:0005515,GO:0005515,GO:0005515,GO:0005515,GO:0005515, GO:0005515,GO:0005515,GO:0005515,GO:0005524,GO:0005524, GO:0005524,GO:0005524,GO:0005634,GO:0005634,GO:0006468, GO:0006468,GO:0006468,GO:0006468,GO:0006974,GO:0006974, GO:0007049,GO:0008…
JU063573	O96064	GO:0003774,GO:0003774,GO:0003774,GO:0005737, GO:0016459,GO:0016459,GO:0030016,GO:0032982
JU063574	O96064	GO:0003774,GO:0003774,GO:0003774,GO:0005737, GO:0016459,GO:0016459,GO:0030016,GO:0032982
JU063575	O96102	GO:0005509,GO:0005509,GO:0005509
JU063576	O96347	GO:0004784,GO:0004784,GO:0004784,GO:0004784, GO:0004784,GO:0004784,GO:0005739,GO:0005759,GO:0006801, GO:0006801,GO:0006801,GO:0006801,GO:0016491,GO:0046872, GO:0046872,GO:0046872,GO:0046872,GO:0046872,GO:0055114, GO:0055114,GO:0055114,GO:0055114,GO:0055114
JU063577	O96433	GO:0003711,GO:0003711,GO:0005515,GO:0005634, GO:0005700,GO:0005703,GO:0006350,GO:0006350,GO:0007015, GO:0007049,GO:0008024,GO:0008024,GO:0008159,GO:0008353, GO:0008360,GO:0009408,GO:0045449
JU063578	O97508	GO:0000122,GO:0000122,GO:0005515,GO:0005515, GO:0005576,GO:0005576,GO:0005634,GO:0005737,GO:0005737, GO:0005739,GO:0005829,GO:0006810,GO:0015037,GO:0022900, GO:0045454,GO:0045454,GO:0045454,GO:0045454,GO:0045454, GO:0045454,GO:0046826
JU063579	O97524	GO:0003824,GO:0003824,GO:0004553,GO:0004553, GO:0004553,GO:0004553,GO:0004553,GO:0004566,GO:0005764, GO:0005764,GO:0005975,GO:0005975,GO:0005975,GO:0005975, GO:0005975,GO:0005975,GO:0008152,GO:0016787,GO:0016798, GO:0043169
JU063580	O97725	GO:0005739,GO:0005739,GO:0005739,GO:0005743, GO:0005743,GO:0006810,GO:0006979,GO:0006979,GO:0008137, GO:0009055,GO:0016020,GO:0016020,GO:0022900,GO:0070469
JU063581	O97764	GO:0003677,GO:0003677,GO:0003723,GO:0003824, GO:0003960,GO:0005488,GO:0005737,GO:0005737,GO:0005829, GO:0008152,GO:0008270,GO:0008270,GO:0008270,GO:0016491, GO:0016491,GO:0016491,GO:0016491,GO:0050661,GO:0055114, GO:0055114
JU063582	O97860	GO:0003993,GO:0003993,GO:0003993,GO:0005764, GO:0005764,GO:0005764,GO:0006955,GO:0008198,GO:0008198, GO:0008199,GO:0008199,GO:0016311,GO:0016787,GO:0016787, GO:0032496,GO:0032691,GO:0032695,GO:0032720,GO:0032929, GO:0034097,GO:0045019,GO:0045453,GO:0050728,GO:0050830, GO:0060349
JU063583	O97860	GO:0003993,GO:0003993,GO:0003993,GO:0005764, GO:0005764,GO:0005764,GO:0006955,GO:0008198,GO:0008198, GO:0008199,GO:0008199,GO:0016311,GO:0016787,GO:0016787, GO:0032496,GO:0032691,GO:0032695,GO:0032720,GO:0032929, GO:0034097,GO:0045019,GO:0045453,GO:0050728,GO:0050830, GO:0060349
JU063584	P00125	GO:0005506,GO:0005506,GO:0005506,GO:0005739, GO:0005739,GO:0005743,GO:0005743,GO:0005743,GO:0006810, GO:0009055,GO:0009055,GO:0016020,GO:0016021,GO:0020037, GO:0020037,GO:0022900,GO:0046872,GO:0070469
JU063585	P00129	GO:0005739,GO:0005739,GO:0005743,GO:0005743, GO:0006122,GO:0006810,GO:0008121,GO:0016020,GO:0022900, GO:0070469
contig529	P00178	GO:0004497,GO:0004497,GO:0004497,GO:0004497, GO:0004497,GO:0005506,GO:0005506,GO:0005506,GO:0005783, GO:0005789,GO:0005792,GO:0005792,GO:0009055,GO:0016020, GO:0016491,GO:0016712,GO:0020037,GO:0020037,GO:0046872, GO:0055114,GO:0055114,GO:0055114,GO:0070330
JU063586	P00377	GO:0004146,GO:0004146,GO:0004146,GO:0004146, GO:0004146,GO:0004146,GO:0006545,GO:0006545,GO:0006730, GO:0008144,GO:0009165,GO:0009165,GO:0016491,GO:0031427, GO:0046653,GO:0050661,GO:0055114,GO:0055114
JU063587	P00426	GO:0004129,GO:0004129,GO:0004129,GO:0005739, GO:0005739,GO:0005739,GO:0005743,GO:0005743,GO:0005743, GO:0005743,GO:0016020,GO:0046872
JU063588	P00430	GO:0004129,GO:0004129,GO:0005739,GO:0005743, GO:0005743,GO:0016020,GO:0016021
JU063589	P00544	GO:0000166,GO:0000166,GO:0004672,GO:0004672, GO:0004672,GO:0004713,GO:0004713,GO:0004715,GO:0004715, GO:0005515,GO:0005515,GO:0005515,GO:0005515,GO:0005524, GO:0005524,GO:0005524,GO:0005524,GO:0005524,GO:0005524, GO:0005524,GO:0006468,GO:0006468,GO:0006468,GO:0006468, GO:0006468,GO:0016301,GO:0016740
JU063590	P00639	GO:0003779,GO:0003779,GO:0004518,GO:0004519, GO:0004530,GO:0004536,GO:0004536,GO:0005515,GO:0005576, GO:0005576,GO:0005634,GO:0005635,GO:0006308,GO:0006308, GO:0006915,GO:0016787
JU063591	P00639	GO:0003779,GO:0003779,GO:0004518,GO:0004519, GO:0004530,GO:0004536,GO:0004536,GO:0005515,GO:0005576, GO:0005576,GO:0005634,GO:0005635,GO:0006308,GO:0006308, GO:0006915,GO:0016787
JU063592	P00764	GO:0003824,GO:0003824,GO:0004252,GO:0004252, GO:0004252,GO:0005576,GO:0005615,GO:0006508,GO:0006508, GO:0006508,GO:0007586,GO:0008233,GO:0008236,GO:0016787, GO:0046872
JU063593	P00787	GO:0004175,GO:0004175,GO:0004175,GO:0004175, GO:0004197,GO:0004197,GO:0004197,GO:0004197,GO:0005515, GO:0005515,GO:0005576,GO:0005615,GO:0005625,GO:0005737, GO:0005739,GO:0005739,GO:0005764,GO:0005764,GO:0005764, GO:0005764,GO:0005764,GO:0005764,GO:0005764,GO:0005764, GO:0006508,GO:0006508,GO:0006508,GO:0006508,GO:0006508, GO:0006508,GO:0006508,GO:0006508,GO:0006914,GO:0006950, GO:0007519,GO:0008…
JU063594	P00860	GO:0001822,GO:0001822,GO:0003824,GO:0003824, GO:0004586,GO:0004586,GO:0004586,GO:0005515,GO:0005829, GO:0006596,GO:0006596,GO:0008284,GO:0009615,GO:0016829, GO:0016831
JU063595	P00966	GO:0000050,GO:0000050,GO:0000050,GO:0000050, GO:0000053,GO:0000166,GO:0001822,GO:0001889,GO:0004055, GO:0004055,GO:0004055,GO:0004055,GO:0005515,GO:0005524, GO:0005524,GO:0005524,GO:0005737,GO:0005737,GO:0005741, GO:0005783,GO:0006526,GO:0006526,GO:0006526,GO:0006526, GO:0006953,GO:0007584,GO:0008652,GO:0009607,GO:0010043, GO:0016874,GO:0032496,GO:0042493,GO:0043434,GO:0048545, GO:0051384
JU063596	P00993	GO:0004867,GO:0004867,GO:0004867,GO:0005576, GO:0030414,GO:0030414
JU063597	AAT09421
JU063598	P01035	GO:0004869,GO:0004869,GO:0004869,GO:0005576, GO:0005576,GO:0030414
JU063599	P01035	GO:0004869,GO:0004869,GO:0004869,GO:0005576, GO:0005576,GO:0030414
JU063600	P01860	GO:0003823,GO:0003823,GO:0005576,GO:0005576, GO:0005624,GO:0006955
JU063601	P02270	GO:0000786,GO:0000786,GO:0000786,GO:0003677, GO:0003677,GO:0003677,GO:0003677,GO:0005634,GO:0005634, GO:0005634,GO:0005694,GO:0006334
JU063602	P02461	GO:0001501,GO:0001501,GO:0001568,GO:0005178, GO:0005178,GO:0005201,GO:0005201,GO:0005201,GO:0005515, GO:0005515,GO:0005515,GO:0005576,GO:0005578,GO:0005578, GO:0005581,GO:0005581,GO:0005586,GO:0005586,GO:0005586, GO:0005586,GO:0005615,GO:0005615,GO:0007160,GO:0007179, GO:0007229,GO:0007507,GO:0009314,GO:0018149,GO:0030168, GO:0030199,GO:0030199,GO:0030199,GO:0030199,GO:0031012, GO:0031012,GO:0031…
JU063603	P02589	GO:0005509,GO:0005509,GO:0005509
JU063604	P02594	GO:0005509,GO:0005509,GO:0005509,GO:0005509
JU063605	P02595	GO:0005509,GO:0005509,GO:0005509,GO:0005509
JU063606	P02707	GO:0004872,GO:0004872,GO:0005488,GO:0005488, GO:0005488,GO:0005488,GO:0005529,GO:0005529,GO:0006897, GO:0016020,GO:0016020,GO:0016021
JU063607	P02707	GO:0004872,GO:0004872,GO:0005488,GO:0005488, GO:0005488,GO:0005488,GO:0005529,GO:0005529,GO:0006897, GO:0016020,GO:0016020,GO:0016021
JU063608	P03934	GO:0003677,GO:0003677,GO:0003677,GO:0004518, GO:0004519,GO:0004803,GO:0004803,GO:0005634,GO:0005634, GO:0005634,GO:0006310,GO:0006313,GO:0006313,GO:0015074, GO:0015074,GO:0016787
JU063609	P03952	GO:0002542,GO:0002542,GO:0003824,GO:0004252, GO:0004252,GO:0004252,GO:0004252,GO:0004252,GO:0005576, GO:0005576,GO:0005576,GO:0005576,GO:0005615,GO:0005737, GO:0006508,GO:0006508,GO:0006508,GO:0006508,GO:0006508, GO:0006954,GO:0007596,GO:0007596,GO:0008233,GO:0008236, GO:0016787,GO:0031638,GO:0031639,GO:0042730,GO:0051919
JU063610	P04069	GO:0004180,GO:0004180,GO:0004181,GO:0005576, GO:0005576,GO:0006508,GO:0008233,GO:0008237,GO:0008270, GO:0016787,GO:0046872
JU063611	P04069	GO:0004180,GO:0004180,GO:0004181,GO:0005576, GO:0005576,GO:0006508,GO:0008233,GO:0008237,GO:0008270, GO:0016787,GO:0046872
JU063612	AAM20843
JU063613	P04323	GO:0003676,GO:0003676,GO:0003677,GO:0003723, GO:0003964,GO:0003964,GO:0003964,GO:0004190,GO:0004518, GO:0004519,GO:0006278,GO:0008233,GO:0015074,GO:0016740, GO:0016779,GO:0016787
JU063614	P04323	GO:0003676,GO:0003676,GO:0003677,GO:0003723, GO:0003964,GO:0003964,GO:0003964,GO:0004190,GO:0004518, GO:0004519,GO:0006278,GO:0008233,GO:0015074,GO:0016740, GO:0016779,GO:0016787
JU063615	P04646	GO:0000049,GO:0000049,GO:0000049,GO:0003723, GO:0003735,GO:0003735,GO:0003735,GO:0005622,GO:0005622, GO:0005739,GO:0005840,GO:0005840,GO:0005840,GO:0005840, GO:0006412,GO:0006412,GO:0030529
JU063616	P04929
JU063617	P04929
JU063618	P04975	GO:0005198,GO:0005198,GO:0005515,GO:0005515, GO:0005515,GO:0005905,GO:0005905,GO:0006886,GO:0016020, GO:0016192,GO:0030118,GO:0030130,GO:0030132,GO:0030659, GO:0031410
JU063619	P05176	GO:0004497,GO:0004497,GO:0004497,GO:0004497, GO:0004497,GO:0005506,GO:0005506,GO:0005506,GO:0005783, GO:0005789,GO:0005792,GO:0005792,GO:0005792,GO:0005792, GO:0009055,GO:0009308,GO:0009404,GO:0016020,GO:0016491, GO:0016491,GO:0016712,GO:0016712,GO:0017144,GO:0020037, GO:0020037,GO:0020037,GO:0046483,GO:0046872,GO:0050665, GO:0055114,GO:0055114,GO:0055114,GO:0055114,GO:0070330, GO:0070576
JU063620	P05205	GO:0000182,GO:0000182,GO:0000723,GO:0000775, GO:0000775,GO:0000780,GO:0000781,GO:0000781,GO:0000785, GO:0000792,GO:0000792,GO:0000792,GO:0000793,GO:0003682, GO:0003682,GO:0003696,GO:0003729,GO:0005515,GO:0005515, GO:0005515,GO:0005515,GO:0005515,GO:0005515,GO:0005515, GO:0005515,GO:0005515,GO:0005515,GO:0005634,GO:0005634, GO:0005634,GO:0005634,GO:0005634,GO:0005694,GO:0005701, GO:0005701,GO:0005…
JU063621	P05214	GO:0000166,GO:0000166,GO:0003924,GO:0003924, GO:0005198,GO:0005515,GO:0005515,GO:0005525,GO:0005525, GO:0005525,GO:0005525,GO:0005525,GO:0005525,GO:0005874, GO:0005874,GO:0005874,GO:0005874,GO:0007017,GO:0007017, GO:0007018,GO:0043234,GO:0043234,GO:0043234,GO:0051258, GO:0051258,GO:0051258
JU063622	P05945	GO:0003774,GO:0003774,GO:0005509,GO:0016459
JU063623	P06144	GO:0000786,GO:0000786,GO:0000786,GO:0003677, GO:0003677,GO:0003677,GO:0005634,GO:0005634,GO:0005634, GO:0005694,GO:0006334,GO:0006334
JU063624	P06603	GO:0000166,GO:0000166,GO:0003924,GO:0003924, GO:0005198,GO:0005525,GO:0005525,GO:0005525,GO:0005525, GO:0005525,GO:0005525,GO:0005819,GO:0005874,GO:0005874, GO:0005874,GO:0005874,GO:0007017,GO:0007017,GO:0007018, GO:0007052,GO:0007094,GO:0009987,GO:0019730,GO:0043234, GO:0043234,GO:0043234,GO:0051258,GO:0051258,GO:0051258
JU063625	P06603	GO:0000166,GO:0000166,GO:0003924,GO:0003924, GO:0005198,GO:0005525,GO:0005525,GO:0005525,GO:0005525, GO:0005525,GO:0005525,GO:0005819,GO:0005874,GO:0005874, GO:0005874,GO:0005874,GO:0007017,GO:0007017,GO:0007018, GO:0007052,GO:0007094,GO:0009987,GO:0019730,GO:0043234, GO:0043234,GO:0043234,GO:0051258,GO:0051258,GO:0051258
JU063626	P06797	GO:0004177,GO:0004177,GO:0004197,GO:0004197, GO:0005515,GO:0005515,GO:0005625,GO:0005737,GO:0005764, GO:0005764,GO:0005764,GO:0005773,GO:0005902,GO:0006508, GO:0006508,GO:0006508,GO:0007154,GO:0007283,GO:0008233, GO:0008234,GO:0008234,GO:0008234,GO:0008234,GO:0008584, GO:0009267,GO:0009749,GO:0009897,GO:0010259,GO:0014070, GO:0016787,GO:0021675,GO:0030141,GO:0030984,GO:0032403, GO:0034698,GO:0042…
JU063627	P07201	GO:0004748,GO:0004748,GO:0004748,GO:0006260, GO:0009186,GO:0016491,GO:0016491,GO:0016491,GO:0046872, GO:0046914,GO:0055114,GO:0055114,GO:0055114,GO:0055114
JU063628	P07202	GO:0004447,GO:0004447,GO:0004601,GO:0004601, GO:0004601,GO:0004601,GO:0004601,GO:0004601,GO:0004601, GO:0005509,GO:0005509,GO:0005739,GO:0005886,GO:0005886, GO:0005886,GO:0005887,GO:0006979,GO:0006979,GO:0006979, GO:0009986,GO:0009986,GO:0016020,GO:0016020,GO:0016021, GO:0016491,GO:0020037,GO:0020037,GO:0020037,GO:0042446, GO:0042744,GO:0046872,GO:0055114,GO:0055114,GO:0055114, GO:0055114
JU063629	P07207	GO:0000122,GO:0000122,GO:0001708,GO:0001708, GO:0001745,GO:0001745,GO:0001745,GO:0004872,GO:0004872, GO:0004888,GO:0004888,GO:0005509,GO:0005509,GO:0005515, GO:0005515,GO:0005515,GO:0005515,GO:0005515,GO:0005515, GO:0005515,GO:0005515,GO:0005515,GO:0005515,GO:0005622, GO:0005634,GO:0005634,GO:0005634,GO:0005634,GO:0005886, GO:0005886,GO:0005886,GO:0005912,GO:0006350,GO:0007015, GO:0007155,GO:0007…
JU063630	P07223	GO:0005179,GO:0005179,GO:0005576,GO:0030133, GO:0031410
JU063631	P07291	GO:0003774,GO:0003774,GO:0005509,GO:0016459
JU063632	P07552	GO:0005739,GO:0005739,GO:0005739,GO:0005743, GO:0005743,GO:0005743,GO:0006122,GO:0006810,GO:0008121, GO:0008121,GO:0009055,GO:0016020,GO:0016021,GO:0022900, GO:0031966,GO:0070469
JU063633	P07919	GO:0005739,GO:0005739,GO:0005739,GO:0005743, GO:0005743,GO:0005743,GO:0005746,GO:0005750,GO:0006119, GO:0006122,GO:0006810,GO:0008121,GO:0008121,GO:0009060, GO:0016020,GO:0022900,GO:0032403,GO:0051291,GO:0055114, GO:0070469
JU063634
JU063635	P08051	GO:0003774,GO:0003774,GO:0005509,GO:0005509, GO:0016459
JU063636	P08051	GO:0003774,GO:0003774,GO:0005509,GO:0005509, GO:0016459
JU063637	P08071	GO:0005515,GO:0005515,GO:0005576,GO:0005576, GO:0005576,GO:0005576,GO:0005737,GO:0006810,GO:0006811, GO:0006826,GO:0006826,GO:0006826,GO:0006879,GO:0006879, GO:0008199,GO:0008199,GO:0008201,GO:0008233,GO:0008233, GO:0008236,GO:0016787,GO:0030141,GO:0046872
JU063638	ACF16060
JU063639	P08254	GO:0004222,GO:0004222,GO:0004222,GO:0004222, GO:0004222,GO:0004222,GO:0005509,GO:0005576,GO:0005578, GO:0005578,GO:0005615,GO:0006508,GO:0006508,GO:0006508, GO:0006508,GO:0006508,GO:0006508,GO:0008152,GO:0008233, GO:0008237,GO:0008237,GO:0008270,GO:0008270,GO:0008270, GO:0008270,GO:0008270,GO:0016787,GO:0030574,GO:0031012, GO:0031012,GO:0031012,GO:0034097,GO:0043200,GO:0043231, GO:0046872
JU063640	P08472	GO:0005886,GO:0005886,GO:0005886,GO:0016020, GO:0031225
JU063641	P08472	GO:0005886,GO:0005886,GO:0005886,GO:0016020, GO:0031225
JU063642	P08472	GO:0005886,GO:0005886,GO:0005886,GO:0016020, GO:0031225
JU063643	P08570	GO:0003735,GO:0003735,GO:0005515,GO:0005515, GO:0005515,GO:0005515,GO:0005622,GO:0005840,GO:0005840, GO:0006414,GO:0030529
JU063644	P08582	GO:0005506,GO:0005506,GO:0005515,GO:0005576, GO:0005576,GO:0005886,GO:0005886,GO:0005887,GO:0006810, GO:0006811,GO:0006826,GO:0006826,GO:0006826,GO:0006879, GO:0006879,GO:0008199,GO:0008199,GO:0016020,GO:0031225, GO:0046872
JU063645	P08659	GO:0000166,GO:0000166,GO:0003824,GO:0004497, GO:0005524,GO:0005777,GO:0005777,GO:0005777,GO:0008152, GO:0008218,GO:0008218,GO:0016491,GO:0046872,GO:0047077, GO:0055114
JU063646	P08861	GO:0003824,GO:0003824,GO:0004252,GO:0004252, GO:0004252,GO:0004252,GO:0004252,GO:0005576,GO:0006508, GO:0006508,GO:0006508,GO:0006508,GO:0006508,GO:0008203, GO:0008233,GO:0008233,GO:0008236,GO:0016787
JU063647	P09429	GO:0000122,GO:0000122,GO:0000793,GO:0001773, GO:0002407,GO:0002437,GO:0003677,GO:0003677,GO:0003677, GO:0003677,GO:0003684,GO:0003690,GO:0003697,GO:0003700, GO:0005125,GO:0005515,GO:0005515,GO:0005515,GO:0005515, GO:0005515,GO:0005515,GO:0005515,GO:0005615,GO:0005634, GO:0005634,GO:0005634,GO:0005634,GO:0005634,GO:0005634, GO:0005634,GO:0005654,GO:0005694,GO:0005730,GO:0006265, GO:0006288,GO:0006…
JU063648	P09445	GO:0000166,GO:0000166,GO:0003746,GO:0003924, GO:0005525,GO:0005525,GO:0005525,GO:0005525,GO:0005525, GO:0005525,GO:0005737,GO:0005737,GO:0006412
JU063649	P09661	GO:0000398,GO:0000398,GO:0003723,GO:0005515, GO:0005515,GO:0005634,GO:0005634,GO:0005681,GO:0005681, GO:0005686,GO:0006397,GO:0008380,GO:0008380,GO:0008380, GO:0030529,GO:0030532
JU063650	P09848	GO:0000016,GO:0000016,GO:0000016,GO:0000016, GO:0000016,GO:0001666,GO:0003824,GO:0003824,GO:0004553, GO:0004553,GO:0005624,GO:0005886,GO:0005886,GO:0005887, GO:0005903,GO:0005975,GO:0005975,GO:0005975,GO:0007584, GO:0008152,GO:0009725,GO:0009744,GO:0010033,GO:0010045, GO:0010288,GO:0016020,GO:0016021,GO:0016324,GO:0016740, GO:0016787,GO:0016798,GO:0017042,GO:0042493,GO:0042594, GO:0043169,GO:0043…
JU063651	P09848	GO:0000016,GO:0000016,GO:0000016,GO:0000016, GO:0000016,GO:0001666,GO:0003824,GO:0003824,GO:0004553, GO:0004553,GO:0005624,GO:0005886,GO:0005886,GO:0005887, GO:0005903,GO:0005975,GO:0005975,GO:0005975,GO:0007584, GO:0008152,GO:0009725,GO:0009744,GO:0010033,GO:0010045, GO:0010288,GO:0016020,GO:0016021,GO:0016324,GO:0016740, GO:0016787,GO:0016798,GO:0017042,GO:0042493,GO:0042594, GO:0043169,GO:0043…
JU063652	P09849	GO:0000016,GO:0000016,GO:0003824,GO:0003824, GO:0004553,GO:0004553,GO:0005886,GO:0005975,GO:0005975, GO:0005975,GO:0008152,GO:0016020,GO:0016021,GO:0016324, GO:0016787,GO:0016798,GO:0017042,GO:0043169
JU063653	P09871	GO:0003824,GO:0003824,GO:0004252,GO:0004252, GO:0004252,GO:0004252,GO:0005509,GO:0005509,GO:0005576, GO:0005576,GO:0005576,GO:0006508,GO:0006508,GO:0006508, GO:0006958,GO:0008233,GO:0008236,GO:0010001,GO:0016787, GO:0045087,GO:0046872,GO:0051591
JU063654	XP_001641686
JU063655	P0C0T1	GO:0000166,GO:0000166,GO:0000287,GO:0003824, GO:0005524,GO:0005524,GO:0005524,GO:0005622,GO:0016301, GO:0016740,GO:0016787,GO:0016853,GO:0032957,GO:0035300, GO:0035300,GO:0046872,GO:0047325,GO:0047325
JU063656	P0C220	GO:0005515,GO:0005515,GO:0006810,GO:0006886, GO:0007154,GO:0008565,GO:0015031,GO:0035091
JU063657	P0C227	GO:0005344,GO:0005344,GO:0005506,GO:0005506, GO:0005506,GO:0005576,GO:0005833,GO:0006810,GO:0015671, GO:0015671,GO:0015671,GO:0019825,GO:0019825,GO:0020037, GO:0020037,GO:0020037,GO:0046872
JU063658	P0C7J6	GO:0005886,GO:0005886,GO:0014069,GO:0016020, GO:0016020,GO:0016021,GO:0030054,GO:0045202,GO:0045202, GO:0045211
JU063659	P0C7N9
JU063660	P0C7U3	GO:0008270,GO:0008270,GO:0008415,GO:0016020, GO:0016020,GO:0016021,GO:0016740,GO:0046872
JU063661	P0CB50	GO:0004601,GO:0004601,GO:0005737,GO:0005737, GO:0016209,GO:0016209,GO:0016491,GO:0016491,GO:0045454, GO:0051920,GO:0055114
JU063662	P0CB50	GO:0004601,GO:0004601,GO:0005737,GO:0005737, GO:0016209,GO:0016209,GO:0016491,GO:0016491,GO:0045454, GO:0051920,GO:0055114
JU063663	P0CB79	GO:0005739,GO:0005739,GO:0005743,GO:0005743, GO:0006810,GO:0016020,GO:0022900,GO:0070469
JU063664	P0CB97	GO:0003954,GO:0003954,GO:0005739,GO:0005739, GO:0005739,GO:0005747,GO:0006810,GO:0006979,GO:0008137, GO:0009055,GO:0009055,GO:0016020,GO:0016491,GO:0016491, GO:0016651,GO:0022900,GO:0032981,GO:0046872,GO:0051536, GO:0051536,GO:0051536,GO:0051536,GO:0051539,GO:0051539, GO:0055114,GO:0055114,GO:0055114,GO:0070469,GO:0003954, GO:0008137
JU063665	P0CC00	GO:0005739,GO:0005739,GO:0005743,GO:0005743, GO:0005743,GO:0006810,GO:0016020,GO:0016651,GO:0022900, GO:0022904,GO:0070469
JU063666	P0CC03	GO:0005737,GO:0005737,GO:0005737,GO:0008146, GO:0008146,GO:0016740
JU063667	P10040	GO:0001738,GO:0001738,GO:0002009,GO:0002009, GO:0005509,GO:0005509,GO:0005515,GO:0005515,GO:0005886, GO:0005886,GO:0005918,GO:0007043,GO:0007163,GO:0007163, GO:0007275,GO:0007399,GO:0007424,GO:0007431,GO:0007431, GO:0007431,GO:0007435,GO:0008104,GO:0008284,GO:0016020, GO:0016021,GO:0016021,GO:0016021,GO:0016021,GO:0016028, GO:0016044,GO:0016044,GO:0016324,GO:0016324,GO:0016324, GO:0016324,GO:0016…
JU063668	P10040	GO:0001738,GO:0001738,GO:0002009,GO:0002009, GO:0005509,GO:0005509,GO:0005515,GO:0005515,GO:0005886, GO:0005886,GO:0005918,GO:0007043,GO:0007163,GO:0007163, GO:0007275,GO:0007399,GO:0007424,GO:0007431,GO:0007431, GO:0007431,GO:0007435,GO:0008104,GO:0008284,GO:0016020, GO:0016021,GO:0016021,GO:0016021,GO:0016021,GO:0016028, GO:0016044,GO:0016044,GO:0016324,GO:0016324,GO:0016324, GO:0016324,GO:0016…
JU063669
JU063670	P10280	GO:0004867,GO:0004867,GO:0004867,GO:0005576, GO:0005576,GO:0030414,GO:0042151,GO:0042151
JU063671	P10394	GO:0003676,GO:0003676,GO:0003677,GO:0003723, GO:0003964,GO:0003964,GO:0003964,GO:0004190,GO:0004190, GO:0004190,GO:0004518,GO:0004519,GO:0006278,GO:0006508, GO:0006508,GO:0008233,GO:0015074,GO:0016740,GO:0016779, GO:0016787
JU063672	P10639	GO:0000122,GO:0000122,GO:0005515,GO:0005515, GO:0005576,GO:0005576,GO:0005634,GO:0005737,GO:0005737, GO:0005739,GO:0005739,GO:0005829,GO:0006810,GO:0015037, GO:0022900,GO:0045454,GO:0045454,GO:0045454,GO:0045454, GO:0045454,GO:0045454,GO:0046826
JU063673	P10768	GO:0004091,GO:0004091,GO:0004091,GO:0004091, GO:0005737,GO:0005737,GO:0008150,GO:0016023,GO:0016023, GO:0016023,GO:0016787,GO:0016788,GO:0018738,GO:0018738, GO:0031410
JU063674	P10852	GO:0003824,GO:0003824,GO:0003824,GO:0005515, GO:0005886,GO:0005975,GO:0005975,GO:0006810,GO:0006865, GO:0009986,GO:0015175,GO:0015175,GO:0015804,GO:0015827, GO:0016020,GO:0016021,GO:0016324,GO:0042470,GO:0043169, GO:0043169,GO:0060356,GO:0060356
JU063675	P10984	GO:0000003,GO:0000003,GO:0000003,GO:0000003, GO:0000003,GO:0000166,GO:0000281,GO:0000910,GO:0002119, GO:0002119,GO:0005515,GO:0005524,GO:0005524,GO:0005737, GO:0005737,GO:0005856,GO:0005856,GO:0005884,GO:0005938, GO:0006898,GO:0007108,GO:0007126,GO:0009790,GO:0009792, GO:0009792,GO:0030029,GO:0030036,GO:0040007,GO:0040007, GO:0040011,GO:0040011,GO:0040035,GO:0040035,GO:0040039
JU063676	P10987	GO:0000166,GO:0000166,GO:0000910,GO:0000910, GO:0000910,GO:0002121,GO:0005515,GO:0005515,GO:0005515, GO:0005524,GO:0005524,GO:0005737,GO:0005811,GO:0005856, GO:0005856,GO:0005875,GO:0006911,GO:0007291,GO:0016319, GO:0031011,GO:0032507
JU063677	P11024	GO:0003824,GO:0003824,GO:0005488,GO:0005739, GO:0005739,GO:0005743,GO:0005743,GO:0008152,GO:0008746, GO:0008750,GO:0008750,GO:0015992,GO:0016020,GO:0016021, GO:0016491,GO:0016491,GO:0016491,GO:0016491,GO:0016491, GO:0050661,GO:0055114,GO:0055114,GO:0055114,GO:0055114, GO:0055114,GO:0055114,GO:0055114
JU063678	P11120	GO:0005509,GO:0005509,GO:0005509
JU063679	P11141	GO:0000003,GO:0000003,GO:0000003,GO:0000166, GO:0002119,GO:0002119,GO:0005524,GO:0005524,GO:0005524, GO:0005739,GO:0005739,GO:0005739,GO:0006457,GO:0006950, GO:0008340,GO:0009790,GO:0009792,GO:0009792,GO:0009792, GO:0040007,GO:0040007,GO:0051082
JU063680	P11157	GO:0004748,GO:0004748,GO:0004748,GO:0004748, GO:0004748,GO:0005515,GO:0005515,GO:0005737,GO:0005737, GO:0006260,GO:0009186,GO:0009262,GO:0009263,GO:0016491, GO:0016491,GO:0016491,GO:0046872,GO:0046914,GO:0051259, GO:0051259,GO:0051290,GO:0055114,GO:0055114,GO:0055114, GO:0055114,GO:0004748,GO:0004748,GO:0004748
JU063681	P11426	GO:0000166,GO:0000166,GO:0005515,GO:0005524, GO:0005524,GO:0005737,GO:0005856,GO:0005856
JU063682	P11707	GO:0004497,GO:0004497,GO:0004497,GO:0004497, GO:0004497,GO:0005506,GO:0005506,GO:0005506,GO:0005783, GO:0005789,GO:0005792,GO:0005792,GO:0009055,GO:0016020, GO:0016491,GO:0016712,GO:0020037,GO:0020037,GO:0020037, GO:0046872,GO:0055114,GO:0055114,GO:0055114,GO:0070330
JU063683	P11707	GO:0004497,GO:0004497,GO:0004497,GO:0004497, GO:0004497,GO:0005506,GO:0005506,GO:0005506,GO:0005783, GO:0005789,GO:0005792,GO:0005792,GO:0009055,GO:0016020, GO:0016491,GO:0016712,GO:0020037,GO:0020037,GO:0020037, GO:0046872,GO:0055114,GO:0055114,GO:0055114,GO:0070330
JU063684	P11833	GO:0000166,GO:0000166,GO:0003924,GO:0003924, GO:0005198,GO:0005525,GO:0005525,GO:0005525,GO:0005525, GO:0005525,GO:0005525,GO:0005874,GO:0005874,GO:0005874, GO:0005874,GO:0007017,GO:0007017,GO:0007018,GO:0043234, GO:0043234,GO:0043234,GO:0051258,GO:0051258,GO:0051258
JU063685	P11833	GO:0000166,GO:0000166,GO:0003924,GO:0003924, GO:0005198,GO:0005525,GO:0005525,GO:0005525,GO:0005525, GO:0005525,GO:0005525,GO:0005874,GO:0005874,GO:0005874, GO:0005874,GO:0007017,GO:0007017,GO:0007018,GO:0043234, GO:0043234,GO:0043234,GO:0051258,GO:0051258,GO:0051258
JU063686	P11833	GO:0000166,GO:0000166,GO:0003924,GO:0003924, GO:0005198,GO:0005525,GO:0005525,GO:0005525,GO:0005525, GO:0005525,GO:0005525,GO:0005874,GO:0005874,GO:0005874, GO:0005874,GO:0007017,GO:0007017,GO:0007018,GO:0043234, GO:0043234,GO:0043234,GO:0051258,GO:0051258,GO:0051258
JU063687	P11833	GO:0000166,GO:0000166,GO:0003924,GO:0003924, GO:0005198,GO:0005525,GO:0005525,GO:0005525,GO:0005525, GO:0005525,GO:0005525,GO:0005874,GO:0005874,GO:0005874, GO:0005874,GO:0007017,GO:0007017,GO:0007018,GO:0043234, GO:0043234,GO:0043234,GO:0051258,GO:0051258,GO:0051258
JU063688	P11929	GO:0005515,GO:0005515,GO:0005515,GO:0005515, GO:0007275
JU063689	P12001	GO:0003735,GO:0003735,GO:0003735,GO:0005622, GO:0005622,GO:0005737,GO:0005737,GO:0005840,GO:0005840, GO:0005840,GO:0006412,GO:0006412,GO:0030529
JU063690	P12026	GO:0000062,GO:0000062,GO:0005488,GO:0005739, GO:0006810,GO:0008289,GO:0042742
JU063691
JU063692	P12110	GO:0005201,GO:0005201,GO:0005515,GO:0005576, GO:0005578,GO:0005578,GO:0005578,GO:0005615,GO:0007155, GO:0009749,GO:0016020,GO:0016020,GO:0016337,GO:0030198, GO:0030674,GO:0031012,GO:0042383,GO:0031012
JU063693	P12276	GO:0000036,GO:0000036,GO:0003824,GO:0003824, GO:0003824,GO:0003824,GO:0003824,GO:0003824,GO:0004312, GO:0004313,GO:0004314,GO:0004315,GO:0004316,GO:0004317, GO:0004319,GO:0004320,GO:0005488,GO:0005488,GO:0006633, GO:0008152,GO:0008152,GO:0008152,GO:0008152,GO:0008152, GO:0008152,GO:0008152,GO:0008270,GO:0008610,GO:0009058, GO:0009058,GO:0016491,GO:0016491,GO:0016491,GO:0016740, GO:0016740,GO:0016…
JU063694	P12389	GO:0004872,GO:0004872,GO:0004889,GO:0004889, GO:0004889,GO:0005216,GO:0005216,GO:0005230,GO:0005230, GO:0005886,GO:0005886,GO:0005892,GO:0006810,GO:0006810, GO:0006811,GO:0006811,GO:0006811,GO:0006811,GO:0006811, GO:0007165,GO:0015464,GO:0016020,GO:0016020,GO:0016020, GO:0016021,GO:0016021,GO:0016021,GO:0016021,GO:0030054, GO:0045202,GO:0045211,GO:0045211,GO:0045211,GO:0045211
JU063695	P12394	GO:0004497,GO:0004497,GO:0004497,GO:0004497, GO:0004508,GO:0005506,GO:0005506,GO:0006694,GO:0009055, GO:0016020,GO:0016020,GO:0016491,GO:0020037,GO:0020037, GO:0046872,GO:0055114,GO:0055114
JU063696	P12659	GO:0005344,GO:0005344,GO:0006810,GO:0008152, GO:0015671,GO:0016491,GO:0046872
JU063697	P12716	GO:0000166,GO:0000166,GO:0005515,GO:0005524, GO:0005524,GO:0005737,GO:0005856,GO:0005856
JU063698	P12955	GO:0004177,GO:0004177,GO:0004181,GO:0006508, GO:0006508,GO:0006520,GO:0008233,GO:0008233,GO:0008235, GO:0008237,GO:0009987,GO:0016787,GO:0016805,GO:0030145, GO:0030574,GO:0046872
JU063699	P12965	GO:0000166,GO:0000166,GO:0004672,GO:0004672, GO:0004672,GO:0004674,GO:0004674,GO:0005524,GO:0005524, GO:0005524,GO:0005524,GO:0006468,GO:0006468,GO:0006468, GO:0006468,GO:0016301,GO:0016740
JU063700	P13086	GO:0000166,GO:0000166,GO:0003824,GO:0003824, GO:0003824,GO:0003824,GO:0003878,GO:0004775,GO:0004775, GO:0004776,GO:0004776,GO:0004776,GO:0005488,GO:0005525, GO:0005739,GO:0005739,GO:0005739,GO:0005739,GO:0005743, GO:0006099,GO:0006099,GO:0006104,GO:0006104,GO:0006105, GO:0008152,GO:0008152,GO:0008152,GO:0008152,GO:0016874, GO:0019003,GO:0045244,GO:0046982
JU063701	P13277	GO:0004197,GO:0004197,GO:0006508,GO:0006508, GO:0008233,GO:0008234,GO:0008234,GO:0008234,GO:0016787
JU063702	P13437	GO:0003824,GO:0003824,GO:0003824,GO:0003988, GO:0003988,GO:0003988,GO:0005739,GO:0005739,GO:0005739, GO:0005739,GO:0005743,GO:0005759,GO:0005759,GO:0006084, GO:0006629,GO:0006631,GO:0006635,GO:0008152,GO:0008152, GO:0008152,GO:0008152,GO:0008152,GO:0008152,GO:0008152, GO:0008152,GO:0008415,GO:0016740,GO:0016747,GO:0016747, GO:0016747,GO:0016747,GO:0016747,GO:0016747
JU063703	P13635	GO:0001889,GO:0001889,GO:0004322,GO:0004322, GO:0005507,GO:0005507,GO:0005507,GO:0005507,GO:0005507, GO:0005576,GO:0005576,GO:0005615,GO:0006810,GO:0006811, GO:0006825,GO:0006879,GO:0007568,GO:0007584,GO:0015679, GO:0016491,GO:0016491,GO:0016491,GO:0016491,GO:0030324, GO:0046658,GO:0046688,GO:0046872,GO:0055114,GO:0055114, GO:0055114,GO:0055114,GO:0055114
JU063704	P13734	GO:0005576,GO:0005576,GO:0005576,GO:0008152, GO:0016787,GO:0016798,GO:0033916
JU063705	ABO26598
JU063706	P13804	GO:0005739,GO:0005739,GO:0005739,GO:0005739, GO:0005739,GO:0005759,GO:0005759,GO:0006810,GO:0009055, GO:0009055,GO:0009055,GO:0016491,GO:0016491,GO:0022900, GO:0050660,GO:0050660,GO:0050660
JU063707	P13942	GO:0001501,GO:0001501,GO:0001501,GO:0001501, GO:0001894,GO:0002062,GO:0005198,GO:0005201,GO:0005576, GO:0005578,GO:0005578,GO:0005581,GO:0005581,GO:0005592, GO:0005592,GO:0007155,GO:0007605,GO:0007605,GO:0007605, GO:0007605,GO:0007605,GO:0030020,GO:0030020,GO:0030199, GO:0030199,GO:0030674,GO:0048705,GO:0051216,GO:0060021, GO:0060023
JU063708	P13944	GO:0005198,GO:0005198,GO:0005576,GO:0005578, GO:0005578,GO:0007155,GO:0007155
JU063709	P14002	GO:0000272,GO:0000272,GO:0004553,GO:0004553, GO:0004553,GO:0005975,GO:0005975,GO:0005975,GO:0005975, GO:0008152,GO:0008422,GO:0016787,GO:0016798,GO:0030245
JU063710	P14174	GO:0001516,GO:0001516,GO:0004167,GO:0004167, GO:0005102,GO:0005125,GO:0005125,GO:0005126,GO:0005515, GO:0005515,GO:0005515,GO:0005515,GO:0005515,GO:0005515, GO:0005515,GO:0005515,GO:0005515,GO:0005576,GO:0005576, GO:0005576,GO:0005615,GO:0005737,GO:0005737,GO:0006954, GO:0007166,GO:0008283,GO:0009986,GO:0010629,GO:0010739, GO:0016853,GO:0019752,GO:0030890,GO:0033138,GO:0042056, GO:0042327,GO:0043…
JU063711	P14211	GO:0000122,GO:0000122,GO:0002502,GO:0003729, GO:0003729,GO:0003729,GO:0005178,GO:0005509,GO:0005509, GO:0005509,GO:0005509,GO:0005509,GO:0005515,GO:0005529, GO:0005615,GO:0005634,GO:0005737,GO:0005783,GO:0005783, GO:0005783,GO:0005783,GO:0005783,GO:0005783,GO:0005783, GO:0005788,GO:0005788,GO:0005792,GO:0005829,GO:0005844, GO:0006457,GO:0006457,GO:0006611,GO:0007050,GO:0008284, GO:0009897,GO:0010…
JU063712	P14332	GO:0004616,GO:0004616,GO:0004616,GO:0004616, GO:0004616,GO:0004616,GO:0004616,GO:0005515,GO:0005737, GO:0005737,GO:0006098,GO:0006098,GO:0006098,GO:0006098, GO:0006098,GO:0009051,GO:0016491,GO:0016491,GO:0016491, GO:0019322,GO:0050661,GO:0050662,GO:0055114,GO:0055114, GO:0055114,GO:0055114,GO:0055114
JU063713	P14581	GO:0004497,GO:0004497,GO:0004497,GO:0004497, GO:0005506,GO:0005506,GO:0005783,GO:0005789,GO:0005792, GO:0005792,GO:0009055,GO:0016020,GO:0016491,GO:0018685, GO:0020037,GO:0020037,GO:0046872,GO:0055114,GO:0055114
JU063714	P14650	GO:0004447,GO:0004447,GO:0004447,GO:0004601, GO:0004601,GO:0004601,GO:0004601,GO:0005509,GO:0005509, GO:0005739,GO:0005886,GO:0006590,GO:0006979,GO:0006979, GO:0006979,GO:0009986,GO:0016020,GO:0016020,GO:0016021, GO:0016491,GO:0020037,GO:0020037,GO:0020037,GO:0042446, GO:0042744,GO:0046872,GO:0055114,GO:0055114,GO:0055114, GO:0055114
JU063715	P14755	GO:0003824,GO:0003824,GO:0005212,GO:0005488, GO:0005737,GO:0005737,GO:0005829,GO:0006631,GO:0006631, GO:0006631,GO:0008152,GO:0016491,GO:0016491,GO:0016491, GO:0016491,GO:0016491,GO:0042803,GO:0042803,GO:0050104, GO:0050104,GO:0050104,GO:0055114,GO:0070403,GO:0070403
JU063716	P15007	GO:0000015,GO:0000015,GO:0000015,GO:0000015, GO:0000015,GO:0000287,GO:0000287,GO:0000287,GO:0000287, GO:0004634,GO:0004634,GO:0004634,GO:0004634,GO:0004634, GO:0005737,GO:0005737,GO:0006096,GO:0006096,GO:0006096, GO:0006096,GO:0006096,GO:0016829,GO:0046872
JU063717	P15170	GO:0000082,GO:0000082,GO:0000166,GO:0000184, GO:0003747,GO:0003924,GO:0003924,GO:0005515,GO:0005515, GO:0005515,GO:0005515,GO:0005515,GO:0005515,GO:0005525, GO:0005525,GO:0005525,GO:0005525,GO:0005622,GO:0006412, GO:0006479,GO:0006919,GO:0016567,GO:0042981
JU063718	P15178	GO:0000166,GO:0000166,GO:0000166,GO:0000166, GO:0000166,GO:0000166,GO:0000166,GO:0003676,GO:0004812, GO:0004812,GO:0004812,GO:0004812,GO:0004815,GO:0004815, GO:0004815,GO:0005515,GO:0005524,GO:0005524,GO:0005524, GO:0005524,GO:0005524,GO:0005524,GO:0005737,GO:0005737, GO:0005737,GO:0005737,GO:0005737,GO:0005737,GO:0005737, GO:0006412,GO:0006412,GO:0006412,GO:0006412,GO:0006412, GO:0006412,GO:0006…
JU063719	P15308	GO:0000786,GO:0000786,GO:0003677,GO:0003677, GO:0005515,GO:0005634,GO:0005634,GO:0005634,GO:0005634, GO:0005694,GO:0006334,GO:0007275
JU063720	P15428	GO:0003824,GO:0003824,GO:0003824,GO:0004957, GO:0005488,GO:0005634,GO:0005737,GO:0005737,GO:0005737, GO:0005829,GO:0006629,GO:0006631,GO:0006693,GO:0006693, GO:0006693,GO:0007179,GO:0007565,GO:0007567,GO:0008152, GO:0008152,GO:0008152,GO:0016404,GO:0016404,GO:0016404, GO:0016404,GO:0016404,GO:0016404,GO:0016491,GO:0016491, GO:0016491,GO:0016491,GO:0019372,GO:0042803,GO:0045786, GO:0051287,GO:0051…
JU063721	P15475	GO:0000166,GO:0000166,GO:0005515,GO:0005524, GO:0005524,GO:0005737,GO:0005856,GO:0005856
JU063722	P15541	GO:0001525,GO:0001525,GO:0004177,GO:0004177, GO:0005793,GO:0006508,GO:0007275,GO:0008233,GO:0008237, GO:0008237,GO:0008270,GO:0016020,GO:0016020,GO:0016021, GO:0016787,GO:0030154,GO:0046872
JU063723	P15693	GO:0000287,GO:0000287,GO:0003824,GO:0003824, GO:0004035,GO:0004035,GO:0004035,GO:0004035,GO:0005886, GO:0005886,GO:0006793,GO:0006793,GO:0008152,GO:0008152, GO:0008152,GO:0008152,GO:0008270,GO:0009897,GO:0016020, GO:0016021,GO:0016787,GO:0016791,GO:0016791,GO:0031225, GO:0046872
JU063724	P15870	GO:0000786,GO:0000786,GO:0000786,GO:0003677, GO:0003677,GO:0003677,GO:0005634,GO:0005634,GO:0005634, GO:0005694,GO:0006334,GO:0006334
JU063725	P15924	GO:0001533,GO:0001533,GO:0005198,GO:0005200, GO:0005515,GO:0005737,GO:0005739,GO:0005856,GO:0005856, GO:0005886,GO:0005916,GO:0008544,GO:0016323,GO:0016337, GO:0018149,GO:0030054,GO:0030057,GO:0030057,GO:0030057, GO:0030216,GO:0030674,GO:0034332,GO:0042060,GO:0043588
JU063726	P16054	GO:0000166,GO:0000166,GO:0004672,GO:0004672, GO:0004672,GO:0004674,GO:0004674,GO:0004674,GO:0004674, GO:0004674,GO:0004697,GO:0004697,GO:0004699,GO:0005515, GO:0005524,GO:0005524,GO:0005524,GO:0005524,GO:0005524, GO:0005524,GO:0005524,GO:0005634,GO:0005737,GO:0005737, GO:0005886,GO:0006468,GO:0006468,GO:0006468,GO:0006468, GO:0006468,GO:0006468,GO:0006468,GO:0006468,GO:0006468, GO:0007635,GO:0016…
JU063727	P16066	GO:0000166,GO:0000166,GO:0004383,GO:0004383, GO:0004383,GO:0004383,GO:0004672,GO:0004672,GO:0004872, GO:0005524,GO:0005524,GO:0005525,GO:0005525,GO:0005886, GO:0005887,GO:0006182,GO:0006182,GO:0006182,GO:0006468, GO:0006468,GO:0007166,GO:0007166,GO:0007168,GO:0007589, GO:0008217,GO:0008528,GO:0008528,GO:0009190,GO:0009190, GO:0016020,GO:0016020,GO:0016020,GO:0016021,GO:0016525, GO:0016829,GO:0016…
JU063728	P16275	GO:0005198,GO:0005198,GO:0005737,GO:0005737, GO:0005882
JU063729	P16354	GO:0004623,GO:0004623,GO:0004623,GO:0004623, GO:0005509,GO:0005576,GO:0005576,GO:0005576,GO:0006644, GO:0006644,GO:0016042,GO:0016042,GO:0016787,GO:0046872
JU063730	P17038	GO:0003676,GO:0003676,GO:0003676,GO:0003677, GO:0003677,GO:0005622,GO:0005622,GO:0005622,GO:0005634, GO:0005634,GO:0006350,GO:0006355,GO:0008270,GO:0008270, GO:0045449,GO:0046872
JU063731	P17078	GO:0003735,GO:0003735,GO:0003735,GO:0005622, GO:0005622,GO:0005840,GO:0005840,GO:0005840,GO:0006412, GO:0006412,GO:0030529
JU063732	P17105	GO:0000166,GO:0000166,GO:0004683,GO:0005516, GO:0005524,GO:0006020,GO:0008440,GO:0008440,GO:0008440, GO:0016301,GO:0016740
JU063733	P17164	GO:0003824,GO:0003824,GO:0004560,GO:0004560, GO:0004560,GO:0004560,GO:0004560,GO:0005529,GO:0005625, GO:0005764,GO:0005764,GO:0005764,GO:0005975,GO:0005975, GO:0005975,GO:0006004,GO:0006004,GO:0008152,GO:0015928, GO:0016142,GO:0016787,GO:0016798,GO:0043169
JU063734	P17164	GO:0003824,GO:0003824,GO:0004560,GO:0004560, GO:0004560,GO:0004560,GO:0004560,GO:0005529,GO:0005625, GO:0005764,GO:0005764,GO:0005764,GO:0005975,GO:0005975, GO:0005975,GO:0006004,GO:0006004,GO:0008152,GO:0015928, GO:0016142,GO:0016787,GO:0016798,GO:0043169
JU063735	P17644	GO:0004872,GO:0004872,GO:0004889,GO:0005216, GO:0005216,GO:0005230,GO:0005230,GO:0005515,GO:0005886, GO:0005886,GO:0006810,GO:0006810,GO:0006811,GO:0006811, GO:0006811,GO:0006811,GO:0006811,GO:0016020,GO:0016020, GO:0016020,GO:0016021,GO:0016021,GO:0016021,GO:0016021, GO:0030054,GO:0045202,GO:0045211,GO:0045211,GO:0045211, GO:0045211
JU063736	P17900	GO:0001573,GO:0001573,GO:0004563,GO:0005319, GO:0005737,GO:0005739,GO:0005764,GO:0005764,GO:0005764, GO:0005764,GO:0005889,GO:0006629,GO:0006665,GO:0006689, GO:0006869,GO:0007611,GO:0008047,GO:0009313,GO:0009898, GO:0016004,GO:0019377,GO:0019915,GO:0030149,GO:0030290, GO:0032428,GO:0045179,GO:0050877,GO:0050885,GO:0051345
JU063737	P18142	GO:0004091,GO:0004091,GO:0016020,GO:0016787, GO:0031410,GO:0033118
JU063738	P18258	GO:0000166,GO:0000166,GO:0003924,GO:0003924, GO:0005198,GO:0005525,GO:0005525,GO:0005525,GO:0005525, GO:0005525,GO:0005525,GO:0005874,GO:0005874,GO:0005874, GO:0005874,GO:0007017,GO:0007017,GO:0007018,GO:0043234, GO:0043234,GO:0043234,GO:0051258,GO:0051258,GO:0051258
JU063739	P18288	GO:0000166,GO:0000166,GO:0003924,GO:0003924, GO:0005198,GO:0005525,GO:0005525,GO:0005525,GO:0005525, GO:0005525,GO:0005525,GO:0005874,GO:0005874,GO:0005874, GO:0005874,GO:0007017,GO:0007017,GO:0007018,GO:0043234, GO:0043234,GO:0043234,GO:0051258,GO:0051258,GO:0051258
JU063740	P18395	GO:0003676,GO:0003676,GO:0003677,GO:0003723, GO:0005737,GO:0005737,GO:0006355
JU063741	P18421	GO:0000502,GO:0000502,GO:0004175,GO:0004298, GO:0004298,GO:0005515,GO:0005634,GO:0005634,GO:0005737, GO:0005737,GO:0005839,GO:0005839,GO:0008233,GO:0016787, GO:0051603,GO:0051603
JU063742	P18445	GO:0003735,GO:0003735,GO:0005622,GO:0005840, GO:0005840,GO:0006412,GO:0030529
JU063743	P18932	GO:0005739,GO:0005739,GO:0005743,GO:0005743, GO:0006810,GO:0008137,GO:0008137,GO:0008137,GO:0008137, GO:0008137,GO:0008137,GO:0016020,GO:0016021,GO:0016491, GO:0022900,GO:0042773,GO:0042773,GO:0042773,GO:0042773, GO:0042773,GO:0055114,GO:0055114,GO:0055114,GO:0055114, GO:0055114,GO:0055114,GO:0070469
JU063744	P19139	GO:0000166,GO:0000166,GO:0001558,GO:0004672, GO:0004672,GO:0004672,GO:0004674,GO:0004674,GO:0004674, GO:0005515,GO:0005524,GO:0005524,GO:0005524,GO:0005524, GO:0005524,GO:0005956,GO:0006468,GO:0006468,GO:0006468, GO:0006468,GO:0006468,GO:0006468,GO:0008013,GO:0016055, GO:0016301,GO:0016301,GO:0016740,GO:0019888,GO:0042127, GO:0046777
JU063745	P19234	GO:0003954,GO:0003954,GO:0005739,GO:0005739, GO:0005743,GO:0005743,GO:0006810,GO:0008137,GO:0016020, GO:0016491,GO:0016491,GO:0022900,GO:0046872,GO:0051287, GO:0051536,GO:0051537,GO:0055114,GO:0055114,GO:0070469
JU063746	P19483	GO:0000166,GO:0000166,GO:0001937,GO:0005515, GO:0005515,GO:0005524,GO:0005524,GO:0005739,GO:0005739, GO:0005743,GO:0005743,GO:0005743,GO:0005743,GO:0005753, GO:0005886,GO:0006629,GO:0006754,GO:0006810,GO:0006811, GO:0009790,GO:0015986,GO:0015986,GO:0015986,GO:0015986, GO:0015992,GO:0015992,GO:0015992,GO:0016020,GO:0016469, GO:0016469,GO:0016820,GO:0016820,GO:0016820,GO:0016887, GO:0033178,GO:0033…
JU063747	P19643	GO:0005739,GO:0005739,GO:0005739,GO:0005741, GO:0005741,GO:0005741,GO:0005741,GO:0005743,GO:0008131, GO:0008131,GO:0008131,GO:0009636,GO:0010044,GO:0010269, GO:0014063,GO:0016020,GO:0016021,GO:0016491,GO:0016491, GO:0032496,GO:0042135,GO:0042135,GO:0042493,GO:0042803, GO:0045471,GO:0045964,GO:0048545,GO:0050660,GO:0051412, GO:0055114,GO:0055114
JU063748	P19804	GO:0000166,GO:0000166,GO:0001726,GO:0001726, GO:0002762,GO:0004550,GO:0004550,GO:0004550,GO:0005515, GO:0005515,GO:0005515,GO:0005524,GO:0005524,GO:0005737, GO:0005737,GO:0005739,GO:0005886,GO:0005886,GO:0006165, GO:0006183,GO:0006228,GO:0006241,GO:0009117,GO:0016020, GO:0016301,GO:0016740,GO:0030027,GO:0030027,GO:0030819, GO:0043066,GO:0043066,GO:0045618,GO:0045618,GO:0045682, GO:0045682,GO:0046…
JU063749	P20004	GO:0003994,GO:0003994,GO:0003994,GO:0003994, GO:0003994,GO:0005506,GO:0005739,GO:0005739,GO:0005739, GO:0005739,GO:0006099,GO:0006099,GO:0006099,GO:0006101, GO:0008152,GO:0008152,GO:0008152,GO:0008152,GO:0008152, GO:0008152,GO:0016829,GO:0046872,GO:0051536,GO:0051539, GO:0051539
JU063750	P20020	GO:0000166,GO:0000166,GO:0003824,GO:0005388, GO:0005388,GO:0005388,GO:0005515,GO:0005515,GO:0005516, GO:0005524,GO:0005524,GO:0005524,GO:0005524,GO:0005524, GO:0005886,GO:0005886,GO:0005887,GO:0006754,GO:0006754, GO:0006754,GO:0006754,GO:0006754,GO:0006754,GO:0006810, GO:0006810,GO:0006811,GO:0006812,GO:0006812,GO:0006816, GO:0006816,GO:0008152,GO:0015085,GO:0015662,GO:0015662, GO:0015662,GO:0015…
JU063751	P20029	GO:0000166,GO:0000166,GO:0005515,GO:0005515, GO:0005515,GO:0005515,GO:0005515,GO:0005515,GO:0005524, GO:0005524,GO:0005576,GO:0005634,GO:0005783,GO:0005783, GO:0005783,GO:0005783,GO:0005783,GO:0005783,GO:0005783, GO:0005783,GO:0005783,GO:0005788,GO:0005788,GO:0005788, GO:0005793,GO:0006916,GO:0006983,GO:0006987,GO:0008303, GO:0009986,GO:0009986,GO:0021589,GO:0021680,GO:0030176, GO:0030512,GO:0031…
JU063752	P20042	GO:0003723,GO:0003723,GO:0003743,GO:0003743, GO:0003743,GO:0003743,GO:0003743,GO:0005515,GO:0005515, GO:0005515,GO:0005829,GO:0005829,GO:0005850,GO:0006412, GO:0006413,GO:0006413,GO:0006413,GO:0008135,GO:0008135, GO:0046872
JU063753	P20241	GO:0005509,GO:0005509,GO:0005886,GO:0005886, GO:0005886,GO:0005918,GO:0005919,GO:0005923,GO:0005923, GO:0007155,GO:0007158,GO:0007173,GO:0007275,GO:0007409, GO:0007560,GO:0008366,GO:0016020,GO:0016021,GO:0016319, GO:0016328,GO:0019991,GO:0019991,GO:0021682,GO:0030054, GO:0035151,GO:0048675,GO:0048813,GO:0050808,GO:0060857, GO:0060857
JU063754	P20350	GO:0000139,GO:0000139,GO:0000910,GO:0001763, GO:0004252,GO:0005794,GO:0005794,GO:0005794,GO:0006508, GO:0007165,GO:0007173,GO:0007174,GO:0007174,GO:0007174, GO:0007176,GO:0007275,GO:0007409,GO:0007420,GO:0007422, GO:0007424,GO:0007424,GO:0007424,GO:0007424,GO:0007424, GO:0007431,GO:0007432,GO:0007438,GO:0007474,GO:0007474, GO:0007474,GO:0007476,GO:0007479,GO:0007611,GO:0008233, GO:0008236,GO:0008…
JU063755	P20397	GO:0000166,GO:0000166,GO:0003676,GO:0003677, GO:0003723,GO:0005634,GO:0005730
JU063756	P20585	GO:0000166,GO:0000166,GO:0003677,GO:0003677, GO:0003684,GO:0005515,GO:0005515,GO:0005515,GO:0005515, GO:0005515,GO:0005524,GO:0005524,GO:0005524,GO:0005524, GO:0005524,GO:0005524,GO:0005524,GO:0006281,GO:0006281, GO:0006298,GO:0006298,GO:0006298,GO:0006298,GO:0006298, GO:0006298,GO:0006298,GO:0006298,GO:0006974,GO:0016447, GO:0019237,GO:0030983,GO:0030983,GO:0030983,GO:0030983, GO:0030983,GO:0030…
JU063757	P20611	GO:0001501,GO:0001501,GO:0001784,GO:0003993, GO:0003993,GO:0003993,GO:0003993,GO:0003993,GO:0004721, GO:0005764,GO:0005764,GO:0005764,GO:0005764,GO:0005765, GO:0007040,GO:0007268,GO:0010033,GO:0016020,GO:0016021, GO:0016787,GO:0019717,GO:0043202
JU063758	P20693	GO:0002925,GO:0002925,GO:0004872,GO:0005488, GO:0005488,GO:0005488,GO:0005488,GO:0005529,GO:0005529, GO:0009897,GO:0009897,GO:0009897,GO:0009897,GO:0009897, GO:0009897,GO:0009897,GO:0016020,GO:0016020,GO:0016021, GO:0019863,GO:0051000,GO:0051712,GO:0051773
JU063759	CBY06817
JU063760	P21126
JU063761	P21128	GO:0003723,GO:0003723,GO:0003723,GO:0004518, GO:0004519,GO:0004521,GO:0005044,GO:0005044,GO:0005576, GO:0005576,GO:0005576,GO:0005615,GO:0005737,GO:0005737, GO:0005886,GO:0006508,GO:0006955,GO:0006955,GO:0007565, GO:0008083,GO:0008236,GO:0016787,GO:0030145,GO:0030247, GO:0030247,GO:0046872,GO:0008236
JU063762	P21128	GO:0003723,GO:0003723,GO:0003723,GO:0004518, GO:0004519,GO:0004521,GO:0005044,GO:0005044,GO:0005576, GO:0005576,GO:0005576,GO:0005615,GO:0005737,GO:0005737, GO:0005886,GO:0006508,GO:0006955,GO:0006955,GO:0007565, GO:0008083,GO:0008236,GO:0016787,GO:0030145,GO:0030247, GO:0030247,GO:0046872,GO:0008236
JU063763	P21158	GO:0003824,GO:0003824,GO:0005488,GO:0005576, GO:0005576,GO:0008152,GO:0008152,GO:0008152,GO:0016491, GO:0016491,GO:0030435,GO:0055114
JU063764	P21333	GO:0001948,GO:0001948,GO:0001948,GO:0003779, GO:0003779,GO:0004871,GO:0005080,GO:0005515,GO:0005515, GO:0005515,GO:0005515,GO:0005515,GO:0005515,GO:0005515, GO:0005515,GO:0005515,GO:0005515,GO:0005515,GO:0005515, GO:0005515,GO:0005515,GO:0005515,GO:0005515,GO:0005515, GO:0005515,GO:0005515,GO:0005515,GO:0005576,GO:0005576, GO:0005634,GO:0005737,GO:0005737,GO:0005737,GO:0005802, GO:0005829,GO:0005…
JU063765	P21439	GO:0000139,GO:0000139,GO:0000166,GO:0000166, GO:0005515,GO:0005524,GO:0005524,GO:0005524,GO:0005524, GO:0005524,GO:0005624,GO:0005624,GO:0005886,GO:0005886, GO:0005887,GO:0006629,GO:0006810,GO:0006810,GO:0006810, GO:0006810,GO:0008559,GO:0016020,GO:0016021,GO:0016021, GO:0016021,GO:0016324,GO:0016787,GO:0016887,GO:0016887, GO:0017111,GO:0042493,GO:0042493,GO:0042626,GO:0042626, GO:0042626,GO:0046…
JU063766	P21670	GO:0000502,GO:0000502,GO:0004175,GO:0004175, GO:0004298,GO:0004298,GO:0005515,GO:0005634,GO:0005634, GO:0005737,GO:0005737,GO:0005839,GO:0005839,GO:0006511, GO:0008233,GO:0016787,GO:0019773,GO:0042802,GO:0051603, GO:0051603
JU063767	P21775	GO:0003824,GO:0003824,GO:0003824,GO:0003988, GO:0005777,GO:0005777,GO:0005777,GO:0006629,GO:0006631, GO:0007584,GO:0008152,GO:0008152,GO:0008152,GO:0008152, GO:0008152,GO:0008152,GO:0008152,GO:0008152,GO:0008415, GO:0016740,GO:0016747,GO:0016747,GO:0016747,GO:0016747, GO:0016747,GO:0016747,GO:0042493,GO:0048545
JU063768	XP_002013863
JU063769	P21910	GO:0005198,GO:0005198,GO:0005634,GO:0005637, GO:0005882,GO:0016020
JU063770	P21941	GO:0005201,GO:0005201,GO:0005515,GO:0005515, GO:0005576,GO:0005578,GO:0005578,GO:0005578,GO:0005578, GO:0006461
JU063771	P22122	GO:0000166,GO:0000166,GO:0005525,GO:0005525, GO:0005525,GO:0005525,GO:0005622,GO:0005886,GO:0005886, GO:0007264,GO:0007264,GO:0016020
JU063772	P22234	GO:0000166,GO:0000166,GO:0003824,GO:0003824, GO:0004638,GO:0004638,GO:0004639,GO:0004639,GO:0004639, GO:0004639,GO:0005515,GO:0005515,GO:0005515,GO:0005515, GO:0005515,GO:0005515,GO:0005515,GO:0005515,GO:0005515, GO:0005515,GO:0005524,GO:0005524,GO:0006164,GO:0006164, GO:0006164,GO:0006189,GO:0009113,GO:0009168,GO:0016829, GO:0016831,GO:0016874,GO:0042802
JU063773	P22534	GO:0000272,GO:0000272,GO:0003824,GO:0003824, GO:0004553,GO:0004553,GO:0004553,GO:0005975,GO:0005975, GO:0005975,GO:0005975,GO:0005975,GO:0008152,GO:0008810, GO:0016787,GO:0016798,GO:0030245,GO:0030246,GO:0030246
JU063774	P22534	GO:0000272,GO:0000272,GO:0003824,GO:0003824, GO:0004553,GO:0004553,GO:0004553,GO:0005975,GO:0005975, GO:0005975,GO:0005975,GO:0005975,GO:0008152,GO:0008810, GO:0016787,GO:0016798,GO:0030245,GO:0030246,GO:0030246
JU063775	P22534	GO:0000272,GO:0000272,GO:0003824,GO:0003824, GO:0004553,GO:0004553,GO:0004553,GO:0005975,GO:0005975, GO:0005975,GO:0005975,GO:0005975,GO:0008152,GO:0008810, GO:0016787,GO:0016798,GO:0030245,GO:0030246,GO:0030246
JU063776	P22699	GO:0000272,GO:0000272,GO:0003824,GO:0003824, GO:0004553,GO:0004553,GO:0005975,GO:0005975,GO:0005975, GO:0008152,GO:0008810,GO:0016787,GO:0016798,GO:0030245, GO:0030435
JU063777	P22700	GO:0000166,GO:0000166,GO:0003824,GO:0005388, GO:0005388,GO:0005515,GO:0005524,GO:0005524,GO:0005524, GO:0005524,GO:0005635,GO:0005783,GO:0005783,GO:0005783, GO:0005789,GO:0005811,GO:0006754,GO:0006754,GO:0006754, GO:0006754,GO:0006754,GO:0006754,GO:0006810,GO:0006811, GO:0006812,GO:0006812,GO:0006816,GO:0006816,GO:0007274, GO:0008152,GO:0015662,GO:0015662,GO:0015662,GO:0015662, GO:0016020,GO:0016…
JU063778	P22897	GO:0004872,GO:0004872,GO:0004872,GO:0005488, GO:0005488,GO:0005488,GO:0005488,GO:0005529,GO:0005529, GO:0005537,GO:0005886,GO:0005887,GO:0006897,GO:0006898, GO:0016020,GO:0016020,GO:0016021
JU063779	P23004	GO:0003824,GO:0003824,GO:0003824,GO:0004222, GO:0004222,GO:0004222,GO:0005739,GO:0005743,GO:0005743, GO:0006508,GO:0006508,GO:0006508,GO:0006810,GO:0008270, GO:0016020,GO:0022900,GO:0046872,GO:0046872,GO:0070469
JU063780	P23049	GO:0000166,GO:0000166,GO:0004672,GO:0004672, GO:0004672,GO:0004713,GO:0004713,GO:0004715,GO:0005515, GO:0005524,GO:0005524,GO:0005524,GO:0005524,GO:0005524, GO:0006468,GO:0006468,GO:0006468,GO:0006468,GO:0016301, GO:0016740
JU063781	P23142	GO:0005201,GO:0005201,GO:0005509,GO:0005509, GO:0005515,GO:0005576,GO:0005576,GO:0005576,GO:0005578, GO:0005578,GO:0005578,GO:0005615,GO:0005615,GO:0005625, GO:0044419,GO:0031012
JU063782	P23232	GO:0004871,GO:0004871,GO:0007165
JU063783	P23396	GO:0003684,GO:0003684,GO:0003723,GO:0003723, GO:0003723,GO:0003723,GO:0003723,GO:0003729,GO:0003735, GO:0003735,GO:0003735,GO:0003735,GO:0003735,GO:0003906, GO:0004519,GO:0005515,GO:0005515,GO:0005515,GO:0005515, GO:0005515,GO:0005515,GO:0005622,GO:0005622,GO:0005634, GO:0005634,GO:0005737,GO:0005737,GO:0005737,GO:0005737, GO:0005829,GO:0005829,GO:0005840,GO:0005840,GO:0005840, GO:0006412,GO:0006…
JU063784	P23588	GO:0000166,GO:0000166,GO:0003676,GO:0003723, GO:0003723,GO:0003743,GO:0003743,GO:0005829,GO:0005829, GO:0006412,GO:0006446,GO:0016281
JU063785	P23677	GO:0000166,GO:0000166,GO:0004683,GO:0005516, GO:0005524,GO:0006020,GO:0007165,GO:0007165,GO:0008440, GO:0008440,GO:0008440,GO:0008440,GO:0016301,GO:0016740
JU063786	P23709	GO:0003954,GO:0003954,GO:0003954,GO:0003954, GO:0005515,GO:0005739,GO:0005739,GO:0005743,GO:0005743, GO:0005743,GO:0005747,GO:0006800,GO:0006800,GO:0006810, GO:0006917,GO:0006917,GO:0008137,GO:0008137,GO:0016020, GO:0016491,GO:0016651,GO:0022900,GO:0030308,GO:0030308, GO:0031966,GO:0031966,GO:0055114,GO:0055114,GO:0055114, GO:0070469
JU063787	P23800	GO:0005085,GO:0005085,GO:0005634,GO:0005634, GO:0005737,GO:0005737,GO:0007049,GO:0007067,GO:0051301
JU063788	P23975	GO:0005328,GO:0005328,GO:0005328,GO:0005334, GO:0005624,GO:0005887,GO:0005887,GO:0005887,GO:0006810, GO:0006810,GO:0006836,GO:0006836,GO:0006836,GO:0007268, GO:0008504,GO:0015293,GO:0015844,GO:0016020,GO:0016020, GO:0016020,GO:0016020,GO:0016021
JU063789	P24044	GO:0005509,GO:0005509,GO:0005509,GO:0005509
JU063790	ZP_01898184
JU063791	P24367	GO:0003755,GO:0003755,GO:0003755,GO:0003755, GO:0003755,GO:0005515,GO:0005783,GO:0005788,GO:0006457, GO:0006457,GO:0006457,GO:0016853,GO:0042277
JU063792	P24495	GO:0000502,GO:0000502,GO:0004175,GO:0004298, GO:0004298,GO:0005634,GO:0005634,GO:0005737,GO:0005737, GO:0005839,GO:0006511,GO:0008233,GO:0016787,GO:0019773, GO:0051603
JU063793	P24591	GO:0001558,GO:0001558,GO:0005520,GO:0005520, GO:0005520,GO:0005520,GO:0005576,GO:0005576,GO:0005576, GO:0005576,GO:0005576,GO:0005576,GO:0019838
JU063794	P24639	GO:0005509,GO:0005509,GO:0005509,GO:0005509, GO:0005515,GO:0005544,GO:0005544,GO:0005544,GO:0005544, GO:0005544,GO:0005634,GO:0005737,GO:0005886,GO:0005886, GO:0006874,GO:0006874,GO:0009617,GO:0010008,GO:0030587, GO:0045335,GO:0045335
JU063795	P24643	GO:0005509,GO:0005509,GO:0005509,GO:0005509, GO:0005515,GO:0005515,GO:0005529,GO:0005783,GO:0005783, GO:0005783,GO:0005783,GO:0005789,GO:0006457,GO:0016020, GO:0016021,GO:0016021,GO:0042470,GO:0046872,GO:0051082
JU063796	P24706	GO:0004784,GO:0004784,GO:0005737,GO:0005737, GO:0006801,GO:0016209,GO:0016491,GO:0046872,GO:0046872, GO:0055114,GO:0055114
JU063797	P24733	GO:0000166,GO:0000166,GO:0003774,GO:0003774, GO:0003774,GO:0003774,GO:0003779,GO:0005516,GO:0005524, GO:0005524,GO:0005524,GO:0005737,GO:0016459,GO:0016459, GO:0016459,GO:0016459,GO:0030016,GO:0032982
JU063798	P24733	GO:0000166,GO:0000166,GO:0003774,GO:0003774, GO:0003774,GO:0003774,GO:0003779,GO:0005516,GO:0005524, GO:0005524,GO:0005524,GO:0005737,GO:0016459,GO:0016459, GO:0016459,GO:0016459,GO:0030016,GO:0032982
JU063799	P24733	GO:0000166,GO:0000166,GO:0003774,GO:0003774, GO:0003774,GO:0003774,GO:0003779,GO:0005516,GO:0005524, GO:0005524,GO:0005524,GO:0005737,GO:0016459,GO:0016459, GO:0016459,GO:0016459,GO:0030016,GO:0032982
JU063800	P24733	GO:0000166,GO:0000166,GO:0003774,GO:0003774, GO:0003774,GO:0003774,GO:0003779,GO:0005516,GO:0005524, GO:0005524,GO:0005524,GO:0005737,GO:0016459,GO:0016459, GO:0016459,GO:0016459,GO:0030016,GO:0032982
JU063801	P24733	GO:0000166,GO:0000166,GO:0003774,GO:0003774, GO:0003774,GO:0003774,GO:0003779,GO:0005516,GO:0005524, GO:0005524,GO:0005524,GO:0005737,GO:0016459,GO:0016459, GO:0016459,GO:0016459,GO:0030016,GO:0032982
JU063802	P24733	GO:0000166,GO:0000166,GO:0003774,GO:0003774, GO:0003774,GO:0003774,GO:0003779,GO:0005516,GO:0005524, GO:0005524,GO:0005524,GO:0005737,GO:0016459,GO:0016459, GO:0016459,GO:0016459,GO:0030016,GO:0032982
JU063803	P24733	GO:0000166,GO:0000166,GO:0003774,GO:0003774, GO:0003774,GO:0003774,GO:0003779,GO:0005516,GO:0005524, GO:0005524,GO:0005524,GO:0005737,GO:0016459,GO:0016459, GO:0016459,GO:0016459,GO:0030016,GO:0032982
JU063804	P24733	GO:0000166,GO:0000166,GO:0003774,GO:0003774, GO:0003774,GO:0003774,GO:0003779,GO:0005516,GO:0005524, GO:0005524,GO:0005524,GO:0005737,GO:0016459,GO:0016459, GO:0016459,GO:0016459,GO:0030016,GO:0032982
JU063805	P24733	GO:0000166,GO:0000166,GO:0003774,GO:0003774, GO:0003774,GO:0003774,GO:0003779,GO:0005516,GO:0005524, GO:0005524,GO:0005524,GO:0005737,GO:0016459,GO:0016459, GO:0016459,GO:0016459,GO:0030016,GO:0032982
JU063806	P24733	GO:0000166,GO:0000166,GO:0003774,GO:0003774, GO:0003774,GO:0003774,GO:0003779,GO:0005516,GO:0005524, GO:0005524,GO:0005524,GO:0005737,GO:0016459,GO:0016459, GO:0016459,GO:0016459,GO:0030016,GO:0032982
JU063807	P24733	GO:0000166,GO:0000166,GO:0003774,GO:0003774, GO:0003774,GO:0003774,GO:0003779,GO:0005516,GO:0005524, GO:0005524,GO:0005524,GO:0005737,GO:0016459,GO:0016459, GO:0016459,GO:0016459,GO:0030016,GO:0032982
JU063808	P24733	GO:0000166,GO:0000166,GO:0003774,GO:0003774, GO:0003774,GO:0003774,GO:0003779,GO:0005516,GO:0005524, GO:0005524,GO:0005524,GO:0005737,GO:0016459,GO:0016459, GO:0016459,GO:0016459,GO:0030016,GO:0032982
JU063809	P24733	GO:0000166,GO:0000166,GO:0003774,GO:0003774, GO:0003774,GO:0003774,GO:0003779,GO:0005516,GO:0005524, GO:0005524,GO:0005524,GO:0005737,GO:0016459,GO:0016459, GO:0016459,GO:0016459,GO:0030016,GO:0032982
JU063810	P24733	GO:0000166,GO:0000166,GO:0003774,GO:0003774, GO:0003774,GO:0003774,GO:0003779,GO:0005516,GO:0005524, GO:0005524,GO:0005524,GO:0005737,GO:0016459,GO:0016459, GO:0016459,GO:0016459,GO:0030016,GO:0032982
JU063811	P24733	GO:0000166,GO:0000166,GO:0003774,GO:0003774, GO:0003774,GO:0003774,GO:0003779,GO:0005516,GO:0005524, GO:0005524,GO:0005524,GO:0005737,GO:0016459,GO:0016459, GO:0016459,GO:0016459,GO:0030016,GO:0032982
JU063812	P24733	GO:0000166,GO:0000166,GO:0003774,GO:0003774, GO:0003774,GO:0003774,GO:0003779,GO:0005516,GO:0005524, GO:0005524,GO:0005524,GO:0005737,GO:0016459,GO:0016459, GO:0016459,GO:0016459,GO:0030016,GO:0032982
JU063813	P24733	GO:0000166,GO:0000166,GO:0003774,GO:0003774, GO:0003774,GO:0003774,GO:0003779,GO:0005516,GO:0005524, GO:0005524,GO:0005524,GO:0005737,GO:0016459,GO:0016459, GO:0016459,GO:0016459,GO:0030016,GO:0032982
JU063814	P24735	GO:0008800,GO:0008800,GO:0008800,GO:0016787, GO:0017001,GO:0030288,GO:0042597,GO:0042597,GO:0046677
JU063815	P24861	GO:0005634,GO:0005634,GO:0007049,GO:0007067, GO:0051301
JU063816	P24917	GO:0003954,GO:0003954,GO:0005739,GO:0005743, GO:0005743,GO:0006810,GO:0008137,GO:0008137,GO:0010181, GO:0010181,GO:0010181,GO:0016020,GO:0016491,GO:0016651, GO:0016651,GO:0022900,GO:0046872,GO:0051287,GO:0051287, GO:0051536,GO:0051539,GO:0051539,GO:0051539,GO:0051539, GO:0055114,GO:0055114,GO:0055114,GO:0070469
JU063817	P25153	GO:0000166,GO:0000166,GO:0004842,GO:0005524, GO:0005634,GO:0005634,GO:0006281,GO:0006281,GO:0006974, GO:0007052,GO:0016874,GO:0019787,GO:0043687,GO:0051246, GO:0051297,GO:0051299
JU063818	P25526	GO:0005737,GO:0005737,GO:0008152,GO:0008152, GO:0008152,GO:0008152,GO:0009013,GO:0009013,GO:0009013, GO:0009013,GO:0009450,GO:0009450,GO:0009450,GO:0016491, GO:0016491,GO:0016491,GO:0016491,GO:0016491,GO:0016620, GO:0055114,GO:0055114,GO:0055114,GO:0055114,GO:0055114, GO:0055114
JU063819	P25782	GO:0004197,GO:0004197,GO:0006508,GO:0006508, GO:0008233,GO:0008234,GO:0008234,GO:0008234,GO:0016787
JU063820	P25854	GO:0004871,GO:0004871,GO:0005509,GO:0005509, GO:0005509,GO:0005515,GO:0005515,GO:0005515,GO:0005515, GO:0005515,GO:0005515,GO:0005515,GO:0005515,GO:0005515, GO:0005515,GO:0005515,GO:0005515,GO:0005515,GO:0005515, GO:0005515,GO:0005515,GO:0005515,GO:0005515,GO:0005515, GO:0005515,GO:0005515,GO:0005515,GO:0005515,GO:0005515, GO:0005515,GO:0005515,GO:0005515,GO:0005515,GO:0005515, GO:0005515,GO:0005…
JU063821	P25867	GO:0000166,GO:0000166,GO:0001745,GO:0001751, GO:0004842,GO:0004842,GO:0004842,GO:0005515,GO:0005515, GO:0005515,GO:0005515,GO:0005524,GO:0005875,GO:0007049, GO:0007067,GO:0007126,GO:0007140,GO:0007286,GO:0008054, GO:0016322,GO:0016567,GO:0016567,GO:0016874,GO:0019787, GO:0030718,GO:0031647,GO:0043687,GO:0045676,GO:0048132, GO:0048477,GO:0051246,GO:0051276,GO:0051301
JU063822	P26183	GO:0000166,GO:0000166,GO:0005515,GO:0005524, GO:0005524,GO:0005737,GO:0005856,GO:0005856
JU063823	P26197	GO:0000166,GO:0000166,GO:0005515,GO:0005524, GO:0005524,GO:0005737,GO:0005856,GO:0005856
JU063824	P26208	GO:0000272,GO:0000272,GO:0003824,GO:0004553, GO:0004553,GO:0005975,GO:0005975,GO:0005975,GO:0005975, GO:0008152,GO:0008422,GO:0008422,GO:0016787,GO:0016798, GO:0030245,GO:0030245,GO:0043169
JU063825	P26221	GO:0000272,GO:0000272,GO:0003824,GO:0003824, GO:0004553,GO:0004553,GO:0004553,GO:0004553,GO:0005975, GO:0005975,GO:0005975,GO:0005975,GO:0005975,GO:0005975, GO:0008152,GO:0008810,GO:0016787,GO:0016798,GO:0030245, GO:0030246,GO:0030246,GO:0030246,GO:0030246
JU063826	P26221	GO:0000272,GO:0000272,GO:0003824,GO:0003824, GO:0004553,GO:0004553,GO:0004553,GO:0004553,GO:0005975, GO:0005975,GO:0005975,GO:0005975,GO:0005975,GO:0005975, GO:0008152,GO:0008810,GO:0016787,GO:0016798,GO:0030245, GO:0030246,GO:0030246,GO:0030246,GO:0030246
JU063827	P26270	GO:0000022,GO:0000022,GO:0000502,GO:0000502, GO:0004175,GO:0004175,GO:0004175,GO:0005515,GO:0005838, GO:0006508,GO:0007052,GO:0008283,GO:0008541,GO:0009987, GO:0030425
JU063828	P26368	GO:0000166,GO:0000166,GO:0000398,GO:0003676, GO:0003723,GO:0003723,GO:0005515,GO:0005515,GO:0005515, GO:0005515,GO:0005515,GO:0005634,GO:0005634,GO:0005634, GO:0005681,GO:0005681,GO:0006397,GO:0006397,GO:0006397, GO:0008380,GO:0008380,GO:0008380,GO:0019899,GO:0070742
JU063829	P26641	GO:0003746,GO:0003746,GO:0003746,GO:0003746, GO:0005515,GO:0005515,GO:0005515,GO:0005515,GO:0005622, GO:0005829,GO:0005853,GO:0006412,GO:0006414,GO:0006414, GO:0006414,GO:0009615
JU063830	P26686	GO:0000166,GO:0000166,GO:0000381,GO:0000398, GO:0000398,GO:0000398,GO:0003676,GO:0003723,GO:0005515, GO:0005634,GO:0005634,GO:0005634,GO:0005634,GO:0005634, GO:0006397,GO:0008380,GO:0016607,GO:0048024,GO:0071011, GO:0071013,GO:0035062
JU063831	P26794	GO:0000166,GO:0000166,GO:0004672,GO:0004672, GO:0004672,GO:0004674,GO:0004674,GO:0004674,GO:0004674, GO:0004674,GO:0004674,GO:0005515,GO:0005524,GO:0005524, GO:0005524,GO:0005524,GO:0005524,GO:0005524,GO:0005524, GO:0005524,GO:0005634,GO:0005634,GO:0005737,GO:0005737, GO:0005737,GO:0005737,GO:0006468,GO:0006468,GO:0006468, GO:0006468,GO:0006468,GO:0006468,GO:0006468,GO:0006468, GO:0007049,GO:0008…
JU063832	P26810	GO:0003676,GO:0003676,GO:0003676,GO:0003677, GO:0003723,GO:0003824,GO:0003964,GO:0003964,GO:0003964, GO:0004190,GO:0004190,GO:0004190,GO:0004190,GO:0004518, GO:0004519,GO:0004523,GO:0004523,GO:0006278,GO:0006310, GO:0006508,GO:0006508,GO:0006508,GO:0008233,GO:0015074, GO:0015074,GO:0016740,GO:0016779,GO:0016787
JU063833	P27042	GO:0003796,GO:0003796,GO:0003796,GO:0003824, GO:0005576,GO:0005576,GO:0008152,GO:0009253,GO:0016787, GO:0016798,GO:0016998,GO:0019835,GO:0042742
JU063834	P27085	GO:0003735,GO:0003735,GO:0005622,GO:0005840, GO:0005840,GO:0006412,GO:0030529
JU063835	P27085	GO:0003735,GO:0003735,GO:0005622,GO:0005840, GO:0005840,GO:0006412,GO:0030529
JU063836	P27120	GO:0003824,GO:0003824,GO:0003824,GO:0004586, GO:0006596,GO:0006596,GO:0016829,GO:0016831
JU063837	P27612	GO:0005488,GO:0005488,GO:0005515,GO:0006954, GO:0016005
JU063838	P27699	GO:0003677,GO:0003677,GO:0003677,GO:0003677, GO:0003700,GO:0003700,GO:0003700,GO:0005515,GO:0005634, GO:0005634,GO:0005634,GO:0005634,GO:0005667,GO:0006350, GO:0006355,GO:0006355,GO:0006355,GO:0006355,GO:0006687, GO:0007283,GO:0007283,GO:0043565,GO:0043565,GO:0045449, GO:0046983
JU063839	P27867	GO:0003824,GO:0003824,GO:0003939,GO:0005488, GO:0006970,GO:0008152,GO:0008270,GO:0008270,GO:0008270, GO:0008270,GO:0009725,GO:0016491,GO:0016491,GO:0016491, GO:0016491,GO:0016491,GO:0031667,GO:0042493,GO:0042802, GO:0046686,GO:0046688,GO:0046872,GO:0055114,GO:0055114, GO:0055114,GO:0055114
JU063840	P28075	GO:0000502,GO:0000502,GO:0004175,GO:0004175, GO:0004298,GO:0004298,GO:0005634,GO:0005634,GO:0005737, GO:0005737,GO:0005839,GO:0005839,GO:0005839,GO:0005839, GO:0006979,GO:0008233,GO:0008233,GO:0016787,GO:0043161, GO:0051603,GO:0051603,GO:0051603
JU063841	P28289	GO:0003779,GO:0003779,GO:0005523,GO:0005523, GO:0005634,GO:0005737,GO:0005737,GO:0005856,GO:0005856, GO:0005856,GO:0016020,GO:0030016,GO:0030239,GO:0030863
JU063842	P28324	GO:0003677,GO:0003677,GO:0003677,GO:0003700, GO:0003700,GO:0003712,GO:0005634,GO:0005634,GO:0006355, GO:0043565
JU063843	P28352	GO:0003677,GO:0003677,GO:0003677,GO:0003677, GO:0003677,GO:0003677,GO:0003713,GO:0003713,GO:0003906, GO:0004518,GO:0004519,GO:0004519,GO:0004519,GO:0004519, GO:0005515,GO:0005622,GO:0005622,GO:0005622,GO:0005634, GO:0005634,GO:0005634,GO:0005634,GO:0005634,GO:0005737, GO:0005813,GO:0006281,GO:0006281,GO:0006281,GO:0006281, GO:0006281,GO:0006974,GO:0008081,GO:0016491,GO:0016491, GO:0016829,GO:0045…
JU063844	P28494	GO:0000139,GO:0000139,GO:0000139,GO:0001701, GO:0001889,GO:0003824,GO:0004559,GO:0004572,GO:0005794, GO:0005794,GO:0005975,GO:0005975,GO:0006491,GO:0007005, GO:0007033,GO:0007585,GO:0008152,GO:0015923,GO:0016020, GO:0016787,GO:0016798,GO:0016799,GO:0046872,GO:0048286
JU063845	P28562	GO:0004721,GO:0004721,GO:0004721,GO:0004725, GO:0004725,GO:0004725,GO:0004726,GO:0005515,GO:0005515, GO:0005625,GO:0005634,GO:0006470,GO:0006470,GO:0006470, GO:0006470,GO:0006470,GO:0006950,GO:0006979,GO:0007049, GO:0008138,GO:0008138,GO:0008138,GO:0008330,GO:0009416, GO:0010033,GO:0016311,GO:0016311,GO:0016311,GO:0016787, GO:0016791,GO:0016791,GO:0017017,GO:0032355,GO:0032526, GO:0032870,GO:0033…
JU063846	P28562	GO:0004721,GO:0004721,GO:0004721,GO:0004725, GO:0004725,GO:0004725,GO:0004726,GO:0005515,GO:0005515, GO:0005625,GO:0005634,GO:0006470,GO:0006470,GO:0006470, GO:0006470,GO:0006470,GO:0006950,GO:0006979,GO:0007049, GO:0008138,GO:0008138,GO:0008138,GO:0008330,GO:0009416, GO:0010033,GO:0016311,GO:0016311,GO:0016311,GO:0016787, GO:0016791,GO:0016791,GO:0017017,GO:0032355,GO:0032526, GO:0032870,GO:0033…
JU063847	P28606	GO:0016787,GO:0016787
JU063848	P28648	GO:0005515,GO:0005515,GO:0005737,GO:0005764, GO:0005764,GO:0005764,GO:0005765,GO:0005770,GO:0005886, GO:0005886,GO:0005886,GO:0010008,GO:0010633,GO:0016020, GO:0016021,GO:0016021,GO:0016021,GO:0016021,GO:0016021, GO:0016021,GO:0030658,GO:0030855,GO:0031410,GO:0032403, GO:0043234,GO:0045785,GO:0045807
JU063849	P28648	GO:0005515,GO:0005515,GO:0005737,GO:0005764, GO:0005764,GO:0005764,GO:0005765,GO:0005770,GO:0005886, GO:0005886,GO:0005886,GO:0010008,GO:0010633,GO:0016020, GO:0016021,GO:0016021,GO:0016021,GO:0016021,GO:0016021, GO:0016021,GO:0030658,GO:0030855,GO:0031410,GO:0032403, GO:0043234,GO:0045785,GO:0045807
JU063850	P28668	GO:0000166,GO:0000166,GO:0000166,GO:0000166, GO:0000166,GO:0000166,GO:0000166,GO:0000166,GO:0000166, GO:0000166,GO:0000166,GO:0000166,GO:0000166,GO:0003723, GO:0003824,GO:0004812,GO:0004812,GO:0004812,GO:0004812, GO:0004812,GO:0004812,GO:0004812,GO:0004812,GO:0004818, GO:0004818,GO:0004827,GO:0004827,GO:0004827,GO:0004827, GO:0005524,GO:0005524,GO:0005524,GO:0005524,GO:0005524, GO:0005524,GO:0005…
JU063851	P28799	GO:0001835,GO:0001835,GO:0005125,GO:0005576, GO:0005576,GO:0005615,GO:0005615,GO:0005737,GO:0005739, GO:0007165,GO:0007566,GO:0008083,GO:0043231,GO:0050679
JU063852	P28840	GO:0004175,GO:0004175,GO:0004175,GO:0004175, GO:0004252,GO:0004252,GO:0004252,GO:0005615,GO:0005615, GO:0005615,GO:0005791,GO:0005802,GO:0006508,GO:0006508, GO:0006508,GO:0008233,GO:0008236,GO:0009749,GO:0009790, GO:0010035,GO:0010157,GO:0014070,GO:0016486,GO:0016486, GO:0016486,GO:0016540,GO:0016787,GO:0021983,GO:0022008, GO:0030133,GO:0030141,GO:0030425,GO:0031016,GO:0031410, GO:0031667,GO:0032…
JU063853	P29030	GO:0000272,GO:0000272,GO:0003824,GO:0004553, GO:0004553,GO:0004568,GO:0004568,GO:0005576,GO:0005975, GO:0005975,GO:0005975,GO:0005975,GO:0006030,GO:0006032, GO:0006032,GO:0008061,GO:0008061,GO:0008152,GO:0016787, GO:0016798,GO:0043169
JU063854	P29030	GO:0000272,GO:0000272,GO:0003824,GO:0004553, GO:0004553,GO:0004568,GO:0004568,GO:0005576,GO:0005975, GO:0005975,GO:0005975,GO:0005975,GO:0006030,GO:0006032, GO:0006032,GO:0008061,GO:0008061,GO:0008152,GO:0016787, GO:0016798,GO:0043169
JU063855	P29052	GO:0003743,GO:0003743,GO:0005515,GO:0005634, GO:0005634,GO:0006350,GO:0006352,GO:0006355,GO:0006413, GO:0008134,GO:0008270,GO:0008270,GO:0030528,GO:0045449, GO:0045449,GO:0046872,GO:0051101
JU063856	P29240	GO:0000166,GO:0000166,GO:0000166,GO:0005886, GO:0005886,GO:0008253,GO:0009166,GO:0009166,GO:0016020, GO:0016787,GO:0016787,GO:0016787,GO:0016787,GO:0016788, GO:0031225,GO:0046872,GO:0046872
JU063857	P29288	GO:0001503,GO:0001503,GO:0003993,GO:0003993, GO:0003993,GO:0005615,GO:0005764,GO:0005764,GO:0005764, GO:0007162,GO:0008198,GO:0008199,GO:0010043,GO:0014070, GO:0016021,GO:0016787,GO:0016787,GO:0016787,GO:0030316, GO:0030335,GO:0033555,GO:0033591,GO:0045453,GO:0045453, GO:0046872,GO:0051789,GO:0070723
JU063858	P29310	GO:0005515,GO:0005515,GO:0005515,GO:0005515, GO:0005515,GO:0005515,GO:0005515,GO:0005515,GO:0005515, GO:0005515,GO:0005515,GO:0005515,GO:0005634,GO:0005737, GO:0005737,GO:0005875,GO:0006457,GO:0007059,GO:0007275, GO:0007294,GO:0007399,GO:0007611,GO:0007611,GO:0008103, GO:0008355,GO:0008426,GO:0019904,GO:0030154,GO:0045172, GO:0045448,GO:0050821
JU063859	P29330	GO:0005739,GO:0005739,GO:0005759,GO:0006810, GO:0009055,GO:0009055,GO:0009055,GO:0022900,GO:0046872, GO:0051536,GO:0051536,GO:0051537,GO:0051537,GO:0051537
JU063860	P29362	GO:0016020,GO:0016020,GO:0016020,GO:0016021, GO:0016021,GO:0019087,GO:0030683,GO:0044419
JU063861	P29374	GO:0000785,GO:0000785,GO:0003676,GO:0003677, GO:0003677,GO:0003682,GO:0003700,GO:0005622,GO:0005634, GO:0005634,GO:0005634,GO:0005634,GO:0005634,GO:0006333, GO:0006350,GO:0006366,GO:0016564,GO:0017053,GO:0017053, GO:0045449,GO:0045892,GO:0045892
JU063862	P29375	GO:0003677,GO:0003677,GO:0003677,GO:0003682, GO:0003700,GO:0005515,GO:0005515,GO:0005622,GO:0005634, GO:0005634,GO:0005634,GO:0005634,GO:0005730,GO:0005737, GO:0006350,GO:0006366,GO:0007275,GO:0008270,GO:0008270, GO:0016491,GO:0016563,GO:0016568,GO:0016702,GO:0045449, GO:0045941,GO:0046872,GO:0055114,GO:0005730,GO:0019907
JU063863	P29540	GO:0003677,GO:0003677,GO:0003702,GO:0003702, GO:0005634,GO:0005634,GO:0005673,GO:0005673,GO:0006350, GO:0006367,GO:0006367,GO:0045449
JU063864	P29694	GO:0003746,GO:0003746,GO:0003746,GO:0005853, GO:0006412,GO:0006414
JU063865	P29860	GO:0004129,GO:0004129,GO:0004129,GO:0004129, GO:0004129,GO:0005507,GO:0005507,GO:0005507,GO:0005507, GO:0005739,GO:0005743,GO:0005743,GO:0006810,GO:0009055, GO:0016020,GO:0016020,GO:0016021,GO:0016021,GO:0016021, GO:0016491,GO:0020037,GO:0022900,GO:0022900,GO:0022904, GO:0046872,GO:0055114,GO:0070469
JU063866	P29957	GO:0003824,GO:0003824,GO:0003824,GO:0003824, GO:0003824,GO:0003824,GO:0003824,GO:0004556,GO:0005975, GO:0005975,GO:0005975,GO:0005975,GO:0005975,GO:0005975, GO:0005975,GO:0008152,GO:0016787,GO:0016798,GO:0043169, GO:0043169,GO:0043169,GO:0043169,GO:0043169,GO:0043169, GO:0046872
JU063867	P30044	GO:0004601,GO:0004601,GO:0004601,GO:0005737, GO:0005737,GO:0005739,GO:0005739,GO:0005739,GO:0005739, GO:0005739,GO:0005739,GO:0005777,GO:0005777,GO:0005777, GO:0005777,GO:0006954,GO:0006979,GO:0016209,GO:0016491, GO:0016491,GO:0034614,GO:0043027,GO:0043066,GO:0044445, GO:0045454,GO:0051920,GO:0055114
JU063868	P30163	GO:0000166,GO:0000166,GO:0005515,GO:0005524, GO:0005524,GO:0005737,GO:0005856,GO:0005856
JU063869	P30568	GO:0004364,GO:0004364,GO:0005737,GO:0005737, GO:0016740
JU063870	P30640	GO:0000003,GO:0000003,GO:0000003,GO:0002009, GO:0002119,GO:0006898,GO:0007126,GO:0009792,GO:0009792, GO:0009792,GO:0009792,GO:0009792,GO:0009792,GO:0009792, GO:0009792,GO:0009792,GO:0040007,GO:0040011,GO:0040035, GO:0045132
JU063871	P30883	GO:0000166,GO:0000166,GO:0003924,GO:0003924, GO:0005198,GO:0005525,GO:0005525,GO:0005525,GO:0005525, GO:0005525,GO:0005525,GO:0005874,GO:0005874,GO:0005874, GO:0005874,GO:0007017,GO:0007017,GO:0007018,GO:0043234, GO:0043234,GO:0043234,GO:0051258,GO:0051258,GO:0051258
JU063872	P30958	GO:0000166,GO:0000166,GO:0000716,GO:0003676, GO:0003676,GO:0003677,GO:0003684,GO:0003684,GO:0003700, GO:0004386,GO:0004386,GO:0004386,GO:0004386,GO:0005515, GO:0005524,GO:0005524,GO:0005524,GO:0005524,GO:0005524, GO:0006281,GO:0006281,GO:0006281,GO:0006281,GO:0006355, GO:0006355,GO:0006974,GO:0006974,GO:0008026,GO:0016787
JU063873	P31226	GO:0005576,GO:0005576,GO:0005576,GO:0005576, GO:0006826,GO:0006879,GO:0008199
JU063874	P31230	GO:0000049,GO:0000049,GO:0000049,GO:0000049, GO:0000049,GO:0001525,GO:0001937,GO:0001937,GO:0003723, GO:0005125,GO:0005125,GO:0005576,GO:0005576,GO:0005615, GO:0005634,GO:0005634,GO:0005737,GO:0005783,GO:0005783, GO:0005794,GO:0005794,GO:0005829,GO:0005975,GO:0006006, GO:0006412,GO:0006915,GO:0006954,GO:0007155,GO:0007267, GO:0017101,GO:0017101,GO:0030133,GO:0031410,GO:0042803, GO:0042803,GO:0043…
JU063875	P31331	GO:0005344,GO:0005344,GO:0005506,GO:0005506, GO:0005506,GO:0005576,GO:0005833,GO:0006810,GO:0015671, GO:0015671,GO:0015671,GO:0019825,GO:0019825,GO:0020037, GO:0020037,GO:0020037,GO:0046872
JU063876	P31350	GO:0004748,GO:0004748,GO:0004748,GO:0004748, GO:0004748,GO:0004748,GO:0005515,GO:0005737,GO:0005737, GO:0005737,GO:0006260,GO:0006260,GO:0009186,GO:0009262, GO:0009263,GO:0009263,GO:0016491,GO:0016491,GO:0016491, GO:0046872,GO:0046914,GO:0051259,GO:0051290,GO:0055114, GO:0055114,GO:0055114,GO:0055114
JU063877	P31401	GO:0006810,GO:0006810,GO:0006811,GO:0015986, GO:0015986,GO:0015986,GO:0015986,GO:0015992,GO:0015992, GO:0016469,GO:0016787,GO:0016820,GO:0016820,GO:0016820, GO:0016820,GO:0033178,GO:0033178,GO:0033178,GO:0033180, GO:0046034,GO:0046933,GO:0046961
JU063878	P31401	GO:0006810,GO:0006810,GO:0006811,GO:0015986, GO:0015986,GO:0015986,GO:0015986,GO:0015992,GO:0015992, GO:0016469,GO:0016787,GO:0016820,GO:0016820,GO:0016820, GO:0016820,GO:0033178,GO:0033178,GO:0033178,GO:0033180, GO:0046034,GO:0046933,GO:0046961
JU063879	P31669	GO:0003677,GO:0003677,GO:0003677,GO:0003677, GO:0003950,GO:0003950,GO:0003950,GO:0003950,GO:0003950, GO:0005622,GO:0005634,GO:0005634,GO:0005634,GO:0005634, GO:0006471,GO:0006471,GO:0008270,GO:0008270,GO:0016740, GO:0016757,GO:0046872,GO:0051287
JU063880	P31696	GO:0005515,GO:0005515,GO:0005515,GO:0005515, GO:0005576,GO:0005578,GO:0005578,GO:0005604,GO:0005605, GO:0005605,GO:0005605,GO:0005605,GO:0005615,GO:0007009, GO:0007213,GO:0007268,GO:0007528,GO:0008582,GO:0009986, GO:0030548,GO:0043113,GO:0043113,GO:0043113,GO:0043113, GO:0043236,GO:0045202,GO:0045213,GO:0045944
JU063881	P31943	GO:0000166,GO:0000166,GO:0003676,GO:0003723, GO:0003723,GO:0005515,GO:0005515,GO:0005515,GO:0005515, GO:0005515,GO:0005515,GO:0005515,GO:0005634,GO:0005634, GO:0005634,GO:0005654,GO:0005681,GO:0005737,GO:0006396, GO:0006397,GO:0008266,GO:0008380,GO:0008380,GO:0015629, GO:0030529,GO:0030530,GO:0043484,GO:0005730
JU063882	P31977	GO:0001726,GO:0001726,GO:0001931,GO:0005198, GO:0005488,GO:0005515,GO:0005515,GO:0005515,GO:0005515, GO:0005515,GO:0005737,GO:0005737,GO:0005737,GO:0005737, GO:0005737,GO:0005829,GO:0005856,GO:0005856,GO:0005856, GO:0005884,GO:0005884,GO:0005886,GO:0005902,GO:0005932, GO:0005938,GO:0007159,GO:0008092,GO:0008092,GO:0008092, GO:0008092,GO:0008360,GO:0015629,GO:0015629,GO:0016020, GO:0016324,GO:0016…
JU063883	P32017	GO:0005576,GO:0005576,GO:0005578,GO:0005578, GO:0005594,GO:0008584,GO:0008585
JU063884	XP_002109790
JU063885	P32232	GO:0001958,GO:0001958,GO:0003824,GO:0004122, GO:0004122,GO:0004122,GO:0004122,GO:0004122,GO:0005625, GO:0005634,GO:0005634,GO:0005737,GO:0005737,GO:0005737, GO:0006535,GO:0006535,GO:0008152,GO:0008652,GO:0016829, GO:0019343,GO:0019344,GO:0019344,GO:0019346,GO:0030170, GO:0030170,GO:0031667,GO:0043506,GO:0046872,GO:0050667, GO:0050667,GO:0050667,GO:0051593
JU063886	P32392	GO:0000166,GO:0000166,GO:0003779,GO:0003779, GO:0005515,GO:0005515,GO:0005515,GO:0005524,GO:0005524, GO:0005737,GO:0005856,GO:0005856,GO:0005856,GO:0005885, GO:0006911,GO:0007303,GO:0007413,GO:0007520,GO:0008335, GO:0030027,GO:0030037,GO:0030589,GO:0030833
JU063887	P32959	GO:0005886,GO:0005886,GO:0005886,GO:0007047, GO:0008360,GO:0009252,GO:0016020,GO:0030435
JU063888	ABW04628
JU063889	P33198	GO:0000287,GO:0000287,GO:0000287,GO:0000287, GO:0004450,GO:0004450,GO:0004450,GO:0005739,GO:0005739, GO:0006097,GO:0006099,GO:0006102,GO:0006102,GO:0006103, GO:0016491,GO:0016616,GO:0016616,GO:0046872,GO:0051287, GO:0051287,GO:0055114,GO:0055114,GO:0055114,GO:0055114
JU063890	P33248	GO:0003779,GO:0003779,GO:0003779,GO:0003779, GO:0005737,GO:0005737,GO:0005737,GO:0005856,GO:0005856, GO:0007010,GO:0030036,GO:0042989
JU063891	P33316	GO:0004170,GO:0004170,GO:0004170,GO:0004170, GO:0005515,GO:0005634,GO:0005634,GO:0005634,GO:0005739, GO:0005739,GO:0005739,GO:0006139,GO:0006260,GO:0009117, GO:0016787,GO:0016787,GO:0046080,GO:0046080
JU063892	P33363	GO:0004553,GO:0004553,GO:0004553,GO:0004553, GO:0005515,GO:0005975,GO:0005975,GO:0005975,GO:0008152, GO:0008422,GO:0008422,GO:0015926,GO:0016787,GO:0016798, GO:0042597,GO:0042597,GO:0042597
JU063893	P33417	GO:0003677,GO:0003677,GO:0003677,GO:0003684, GO:0005634,GO:0005634,GO:0005634,GO:0006281,GO:0006350, GO:0010553,GO:0043565,GO:0043565,GO:0045449,GO:0071456, GO:0000790
JU063894	P33610	GO:0003677,GO:0003677,GO:0003896,GO:0003899, GO:0005658,GO:0006260,GO:0006269,GO:0006269,GO:0006350, GO:0016740,GO:0016779,GO:0046872,GO:0051536,GO:0051539
JU063895	P33731	GO:0005047,GO:0005047,GO:0005488,GO:0005737, GO:0005737,GO:0005786,GO:0005786,GO:0006614,GO:0008312, GO:0030529,GO:0042493,GO:0048500
JU063896	P34255	GO:0003824,GO:0003824,GO:0003824,GO:0008152, GO:0008152,GO:0008152,GO:0008152,GO:0008152,GO:0008152, GO:0008152,GO:0008152,GO:0008415,GO:0009792,GO:0009792, GO:0016740,GO:0016747,GO:0016747,GO:0016747,GO:0016747, GO:0016747,GO:0016747
JU063897	P34574	GO:0000003,GO:0000003,GO:0000003,GO:0000003, GO:0002119,GO:0005198,GO:0005198,GO:0005198,GO:0005488, GO:0005488,GO:0005515,GO:0005515,GO:0005515,GO:0005515, GO:0005515,GO:0005515,GO:0005515,GO:0005515,GO:0005515, GO:0005905,GO:0005905,GO:0006886,GO:0006886,GO:0006886, GO:0006886,GO:0006898,GO:0006898,GO:0006898,GO:0006898, GO:0008104,GO:0008340,GO:0009792,GO:0009792,GO:0009792, GO:0009792,GO:0009…
JU063898	P34714	GO:0000003,GO:0000003,GO:0002119,GO:0005509, GO:0005576,GO:0005578,GO:0005604,GO:0005604,GO:0007275, GO:0009792,GO:0040010,GO:0040018,GO:0040018
JU063899	P34850	GO:0005739,GO:0005739,GO:0006810,GO:0008137, GO:0008137,GO:0016020,GO:0016021,GO:0016491,GO:0022900, GO:0031966,GO:0055114,GO:0055114,GO:0070469
JU063900	P34875	GO:0005739,GO:0005739,GO:0005743,GO:0005743, GO:0006810,GO:0009055,GO:0009055,GO:0016020,GO:0016020, GO:0016020,GO:0016020,GO:0016020,GO:0016021,GO:0016491, GO:0016491,GO:0022900,GO:0022904,GO:0022904,GO:0046872, GO:0070469
JU063901	P35003	GO:0003824,GO:0003824,GO:0004252,GO:0004252, GO:0004252,GO:0005576,GO:0005615,GO:0006508,GO:0006508, GO:0006508,GO:0008233,GO:0008236,GO:0016787
JU063902	P35003	GO:0003824,GO:0003824,GO:0004252,GO:0004252, GO:0004252,GO:0005576,GO:0005615,GO:0006508,GO:0006508, GO:0006508,GO:0008233,GO:0008236,GO:0016787
JU063903	P35003	GO:0003824,GO:0003824,GO:0004252,GO:0004252, GO:0004252,GO:0005576,GO:0005615,GO:0006508,GO:0006508, GO:0006508,GO:0008233,GO:0008236,GO:0016787
JU063904	P35003	GO:0003824,GO:0003824,GO:0004252,GO:0004252, GO:0004252,GO:0005576,GO:0005615,GO:0006508,GO:0006508, GO:0006508,GO:0008233,GO:0008236,GO:0016787
JU063905	P35072	GO:0003677,GO:0003677,GO:0003677,GO:0004803, GO:0005634,GO:0005634,GO:0006310,GO:0006313,GO:0015074, GO:0015074
JU063906	P35441	GO:0000187,GO:0000187,GO:0001786,GO:0001937, GO:0001953,GO:0001968,GO:0002040,GO:0002544,GO:0002581, GO:0002605,GO:0003417,GO:0005178,GO:0005198,GO:0005509, GO:0005509,GO:0005515,GO:0005576,GO:0005577,GO:0005615, GO:0005615,GO:0006915,GO:0006917,GO:0006954,GO:0006955, GO:0007050,GO:0007155,GO:0007155,GO:0007155,GO:0007155, GO:0008201,GO:0008201,GO:0009749,GO:0009897,GO:0010595, GO:0010596,GO:0010…
JU063907	P35448	GO:0005198,GO:0005198,GO:0005509,GO:0005509, GO:0005576,GO:0007155,GO:0007155,GO:0007155,GO:0007155, GO:0008201
JU063908	P35558	GO:0000166,GO:0000166,GO:0000287,GO:0004611, GO:0004611,GO:0004611,GO:0004611,GO:0004611,GO:0004613, GO:0004613,GO:0004613,GO:0004613,GO:0005525,GO:0005525, GO:0005525,GO:0005525,GO:0005625,GO:0005634,GO:0005737, GO:0005737,GO:0005737,GO:0005737,GO:0005737,GO:0005829, GO:0006006,GO:0006006,GO:0006094,GO:0006094,GO:0006094, GO:0006094,GO:0006094,GO:0006094,GO:0006094,GO:0006107, GO:0006629,GO:0014…
JU063909	P35622	GO:0005509,GO:0005509,GO:0005509
JU063910	P35720	GO:0000104,GO:0000104,GO:0005739,GO:0005739, GO:0005743,GO:0005743,GO:0005743,GO:0005749,GO:0006099, GO:0006099,GO:0006810,GO:0009055,GO:0016020,GO:0016020, GO:0016021,GO:0016627,GO:0020037,GO:0022900,GO:0046872
JU063911	P35815	GO:0000287,GO:0000287,GO:0003824,GO:0004721, GO:0004721,GO:0004721,GO:0004722,GO:0006470,GO:0008287, GO:0016787,GO:0030145,GO:0046872
JU063912	P35951	GO:0004872,GO:0004872,GO:0005041,GO:0005041, GO:0005041,GO:0005509,GO:0005509,GO:0005515,GO:0005515, GO:0005768,GO:0005886,GO:0005886,GO:0005901,GO:0005905, GO:0005905,GO:0006629,GO:0006629,GO:0006810,GO:0006869, GO:0006897,GO:0008202,GO:0008203,GO:0008203,GO:0016020, GO:0016020,GO:0016020,GO:0016021,GO:0030169,GO:0030169, GO:0030229,GO:0030229,GO:0030299,GO:0030301,GO:0030301, GO:0034362,GO:0034…
JU063913	P35953	GO:0004872,GO:0004872,GO:0005509,GO:0005509, GO:0005515,GO:0005515,GO:0005615,GO:0005624,GO:0005905, GO:0005905,GO:0006629,GO:0006810,GO:0006869,GO:0006897, GO:0008202,GO:0008203,GO:0016020,GO:0016020,GO:0016020, GO:0016021,GO:0030229,GO:0034361,GO:0034447,GO:0045860
JU063914	P36404	GO:0000166,GO:0000166,GO:0005095,GO:0005515, GO:0005515,GO:0005525,GO:0005525,GO:0005525,GO:0005525, GO:0005622,GO:0005737,GO:0005794,GO:0005815,GO:0005829, GO:0005856,GO:0007021,GO:0007049,GO:0007264,GO:0015870
JU063915	P36543	GO:0005515,GO:0005515,GO:0005515,GO:0005737, GO:0005739,GO:0005768,GO:0005768,GO:0005829,GO:0005829, GO:0006810,GO:0006811,GO:0008553,GO:0015986,GO:0015991, GO:0015992,GO:0015992,GO:0016324,GO:0016324,GO:0016469, GO:0016787,GO:0033178,GO:0046961
JU063916	P36860	GO:0000166,GO:0000166,GO:0000910,GO:0001928, GO:0003924,GO:0003924,GO:0005525,GO:0005525,GO:0005525, GO:0005525,GO:0005525,GO:0005525,GO:0005525,GO:0005622, GO:0005886,GO:0005886,GO:0005886,GO:0006915,GO:0007049, GO:0007165,GO:0007264,GO:0007264,GO:0016020,GO:0016020, GO:0030496,GO:0051301,GO:0060178
JU063917	P37198	GO:0000922,GO:0000922,GO:0003682,GO:0004674, GO:0005515,GO:0005515,GO:0005515,GO:0005515,GO:0005515, GO:0005515,GO:0005515,GO:0005515,GO:0005515,GO:0005515, GO:0005515,GO:0005634,GO:0005634,GO:0005635,GO:0005635, GO:0005635,GO:0005635,GO:0005643,GO:0005643,GO:0005643, GO:0005643,GO:0005643,GO:0005643,GO:0005737,GO:0005737, GO:0005856,GO:0006810,GO:0007166,GO:0007166,GO:0007166, GO:0007569,GO:0008…
JU063918	P37199	GO:0005515,GO:0005515,GO:0005634,GO:0005643, GO:0005643,GO:0005643,GO:0006810,GO:0006913,GO:0015031, GO:0016020,GO:0017056,GO:0031965,GO:0051028,GO:0055085
JU063919	P37397	GO:0003779,GO:0003779,GO:0003779,GO:0003779, GO:0005516,GO:0005874,GO:0005884,GO:0008017,GO:0014069, GO:0014069,GO:0030425,GO:0030674,GO:0031032,GO:0043025, GO:0043197,GO:0043197
JU063920	P37842	GO:0004869,GO:0004869,GO:0004869,GO:0030414
JU063921	P37967	GO:0004091,GO:0004091,GO:0004104,GO:0016787
JU063922	P38117	GO:0005739,GO:0005739,GO:0005759,GO:0005759, GO:0005759,GO:0006810,GO:0009055,GO:0009055,GO:0009055, GO:0022900
JU063923	P38435	GO:0005624,GO:0005624,GO:0005783,GO:0005789, GO:0006464,GO:0007596,GO:0008488,GO:0008488,GO:0009790, GO:0016020,GO:0016021,GO:0016021,GO:0016874,GO:0017187, GO:0017187,GO:0032571
JU063924	P38535	GO:0000272,GO:0000272,GO:0003824,GO:0003824, GO:0004553,GO:0004553,GO:0004553,GO:0005975,GO:0005975, GO:0005975,GO:0005975,GO:0008152,GO:0016052,GO:0016052, GO:0016162,GO:0016787,GO:0016798,GO:0030245,GO:0030246, GO:0030246,GO:0043169
JU063925	P38571	GO:0000902,GO:0000902,GO:0001816,GO:0004771, GO:0004771,GO:0004771,GO:0005764,GO:0005764,GO:0005764, GO:0005764,GO:0006629,GO:0006631,GO:0006954,GO:0008283, GO:0016042,GO:0016125,GO:0016298,GO:0016298,GO:0016787, GO:0030324,GO:0048771,GO:0048873
JU063926	P38657	GO:0003756,GO:0003756,GO:0005515,GO:0005783, GO:0005783,GO:0005783,GO:0005783,GO:0005783,GO:0005788, GO:0016853,GO:0016853,GO:0016853,GO:0042470,GO:0043065, GO:0043065,GO:0045454,GO:0045454,GO:0045454,GO:0045454
JU063927	P38977	GO:0004857,GO:0004857,GO:0004867,GO:0004867, GO:0004867,GO:0005576,GO:0005576,GO:0007596,GO:0008201, GO:0030414
JU063928	P38977	GO:0004857,GO:0004857,GO:0004867,GO:0004867, GO:0004867,GO:0005576,GO:0005576,GO:0007596,GO:0008201, GO:0030414
JU063929	XP_794884
JU063930	P40201	GO:0000166,GO:0000166,GO:0000785,GO:0003676, GO:0003677,GO:0003677,GO:0003682,GO:0003682,GO:0004386, GO:0004386,GO:0004386,GO:0005524,GO:0005524,GO:0005524, GO:0005634,GO:0005634,GO:0005634,GO:0005634,GO:0005737, GO:0005737,GO:0006333,GO:0006333,GO:0006338,GO:0006350, GO:0016568,GO:0016787,GO:0045449
JU063931	P40427	GO:0000060,GO:0000060,GO:0001654,GO:0003677, GO:0003677,GO:0003677,GO:0003677,GO:0003677,GO:0003700, GO:0003700,GO:0003700,GO:0005515,GO:0005515,GO:0005515, GO:0005515,GO:0005515,GO:0005515,GO:0005515,GO:0005515, GO:0005515,GO:0005515,GO:0005634,GO:0005634,GO:0005634, GO:0005634,GO:0005634,GO:0005634,GO:0005667,GO:0005737, GO:0005737,GO:0006350,GO:0006355,GO:0006355,GO:0006357, GO:0007275,GO:0007…
JU063932	P40720	GO:0003824,GO:0003824,GO:0004333,GO:0004333, GO:0006091,GO:0006099,GO:0016829,GO:0016829,GO:0016836, GO:0046872,GO:0051536,GO:0051539
JU063933	P40818	GO:0004197,GO:0004197,GO:0004221,GO:0004221, GO:0004221,GO:0004843,GO:0004843,GO:0005515,GO:0005515, GO:0005515,GO:0005515,GO:0005515,GO:0005515,GO:0005634, GO:0005737,GO:0005768,GO:0005769,GO:0005829,GO:0005886, GO:0006511,GO:0006511,GO:0007032,GO:0007049,GO:0008233, GO:0008234,GO:0008283,GO:0016020,GO:0016787,GO:0017124, GO:0019897,GO:0070536,GO:0071108
JU063934	P40873	GO:0005737,GO:0005737,GO:0005737,GO:0008115, GO:0008115,GO:0016491,GO:0016491,GO:0046653,GO:0055114, GO:0055114
JU063935	P40893	GO:0005737,GO:0005737
JU063936	P40938	GO:0000166,GO:0000166,GO:0000731,GO:0003677, GO:0003677,GO:0003677,GO:0003689,GO:0005515,GO:0005515, GO:0005524,GO:0005634,GO:0005634,GO:0005634,GO:0005654, GO:0005663,GO:0005663,GO:0006260,GO:0006260,GO:0006260, GO:0006260,GO:0006260,GO:0006271,GO:0006297,GO:0017111, GO:0046683,GO:0003677,GO:0016887
JU063937	P41041	GO:0005509,GO:0005509,GO:0005509
JU063938	P41073	GO:0000398,GO:0000398,GO:0000398,GO:0003677, GO:0003677,GO:0003697,GO:0003727,GO:0005515,GO:0005622, GO:0005622,GO:0005634,GO:0005634,GO:0005875,GO:0008270, GO:0008270,GO:0030530,GO:0046872,GO:0048024,GO:0071011, GO:0071013,GO:0005703
JU063939	P41115	GO:0003723,GO:0003723,GO:0003735,GO:0003735, GO:0003735,GO:0005622,GO:0005622,GO:0005622,GO:0005840, GO:0005840,GO:0005840,GO:0005840,GO:0006412,GO:0006412, GO:0006412,GO:0019843,GO:0030529
JU063940	P41239	GO:0000166,GO:0000166,GO:0004672,GO:0004672, GO:0004672,GO:0004713,GO:0004713,GO:0004715,GO:0004715, GO:0005515,GO:0005515,GO:0005515,GO:0005524,GO:0005524, GO:0005524,GO:0005524,GO:0005524,GO:0005524,GO:0005737, GO:0005737,GO:0005737,GO:0006468,GO:0006468,GO:0006468, GO:0006468,GO:0006468,GO:0016301,GO:0016740
JU063941	P41383	GO:0000166,GO:0000166,GO:0003924,GO:0003924, GO:0005198,GO:0005525,GO:0005525,GO:0005525,GO:0005525, GO:0005525,GO:0005525,GO:0005874,GO:0005874,GO:0005874, GO:0005874,GO:0007017,GO:0007017,GO:0007018,GO:0043234, GO:0043234,GO:0043234,GO:0051258,GO:0051258,GO:0051258
JU063942	P41383	GO:0000166,GO:0000166,GO:0003924,GO:0003924, GO:0005198,GO:0005525,GO:0005525,GO:0005525,GO:0005525, GO:0005525,GO:0005525,GO:0005874,GO:0005874,GO:0005874, GO:0005874,GO:0007017,GO:0007017,GO:0007018,GO:0043234, GO:0043234,GO:0043234,GO:0051258,GO:0051258,GO:0051258
JU063943	P41383	GO:0000166,GO:0000166,GO:0003924,GO:0003924, GO:0005198,GO:0005525,GO:0005525,GO:0005525,GO:0005525, GO:0005525,GO:0005525,GO:0005874,GO:0005874,GO:0005874, GO:0005874,GO:0007017,GO:0007017,GO:0007018,GO:0043234, GO:0043234,GO:0043234,GO:0051258,GO:0051258,GO:0051258
JU063944	P41384	GO:0007049,GO:0007049,GO:0007049,GO:0016538, GO:0051301
JU063945	P41386	GO:0000166,GO:0000166,GO:0003924,GO:0003924, GO:0005198,GO:0005525,GO:0005525,GO:0005525,GO:0005525, GO:0005525,GO:0005525,GO:0005874,GO:0005874,GO:0005874, GO:0005874,GO:0007017,GO:0007017,GO:0007018,GO:0043234, GO:0043234,GO:0043234,GO:0051258,GO:0051258,GO:0051258
JU063946	P41437	GO:0005515,GO:0005515,GO:0005515,GO:0005622, GO:0006915,GO:0008270,GO:0016874,GO:0044419,GO:0046872
JU063947	P41824	GO:0003676,GO:0003676,GO:0003677,GO:0003723, GO:0005634,GO:0005634,GO:0006350,GO:0006355,GO:0045449
JU063948	P41825	GO:0000166,GO:0000166,GO:0005524,GO:0005524, GO:0006950
JU063949	P41938	GO:0003824,GO:0003824,GO:0003857,GO:0005488, GO:0005739,GO:0005759,GO:0006629,GO:0006631,GO:0006631, GO:0006631,GO:0006631,GO:0008152,GO:0016491,GO:0016491, GO:0016491,GO:0016491,GO:0016491,GO:0016491,GO:0050662, GO:0055114
JU063950	P42028	GO:0003954,GO:0003954,GO:0003954,GO:0005739, GO:0005739,GO:0005739,GO:0005739,GO:0006810,GO:0006979, GO:0006979,GO:0008137,GO:0009055,GO:0009055,GO:0016020, GO:0016491,GO:0016491,GO:0016651,GO:0022900,GO:0032981, GO:0046872,GO:0051536,GO:0051536,GO:0051536,GO:0051536, GO:0051539,GO:0051539,GO:0055114,GO:0055114,GO:0055114, GO:0070469
JU063951	P42124	GO:0000790,GO:0000790,GO:0003677,GO:0003677, GO:0003700,GO:0003700,GO:0005515,GO:0005515,GO:0005515, GO:0005515,GO:0005515,GO:0005515,GO:0005515,GO:0005515, GO:0005515,GO:0005515,GO:0005515,GO:0005634,GO:0005634, GO:0005634,GO:0005634,GO:0006350,GO:0006723,GO:0007275, GO:0007411,GO:0007517,GO:0008168,GO:0016458,GO:0016481, GO:0016568,GO:0016571,GO:0016571,GO:0016740,GO:0018024, GO:0022008,GO:0035…
JU063952	P42317	GO:0003824,GO:0003824,GO:0003858,GO:0005488, GO:0008152,GO:0008152,GO:0008152,GO:0016491,GO:0016491, GO:0016491,GO:0016491,GO:0055114,GO:0055114
JU063953	XP_003209524
JU063954	P42577	GO:0004322,GO:0004322,GO:0005488,GO:0005737, GO:0005737,GO:0006826,GO:0006879,GO:0006879,GO:0006879, GO:0008199,GO:0008199,GO:0016491,GO:0016491,GO:0046872, GO:0046914,GO:0055114,GO:0055114
JU063955	P42577	GO:0004322,GO:0004322,GO:0005488,GO:0005737, GO:0005737,GO:0006826,GO:0006879,GO:0006879,GO:0006879, GO:0008199,GO:0008199,GO:0016491,GO:0016491,GO:0046872, GO:0046914,GO:0055114,GO:0055114
JU063956	P42577	GO:0004322,GO:0004322,GO:0005488,GO:0005737, GO:0005737,GO:0006826,GO:0006879,GO:0006879,GO:0006879, GO:0008199,GO:0008199,GO:0016491,GO:0016491,GO:0046872, GO:0046914,GO:0055114,GO:0055114
JU063957	P42577	GO:0004322,GO:0004322,GO:0005488,GO:0005737, GO:0005737,GO:0006826,GO:0006879,GO:0006879,GO:0006879, GO:0008199,GO:0008199,GO:0016491,GO:0016491,GO:0046872, GO:0046914,GO:0055114,GO:0055114
JU063958	P42578	GO:0004322,GO:0004322,GO:0005488,GO:0005576, GO:0005576,GO:0006826,GO:0006879,GO:0006879,GO:0006879, GO:0008199,GO:0008199,GO:0016491,GO:0016491,GO:0046872, GO:0046914,GO:0055114,GO:0055114
JU063959	P42587	GO:0003677,GO:0003677,GO:0003677,GO:0003677, GO:0003700,GO:0005634,GO:0005634,GO:0005634,GO:0006355, GO:0006355,GO:0007275,GO:0030528,GO:0043565,GO:0043565, GO:0045449
JU063960	P42674	GO:0004222,GO:0004222,GO:0005576,GO:0005615, GO:0005737,GO:0005938,GO:0006508,GO:0006508,GO:0008233, GO:0008237,GO:0008237,GO:0008270,GO:0016787,GO:0046872, GO:0048471
JU063961	P42674	GO:0004222,GO:0004222,GO:0005576,GO:0005615, GO:0005737,GO:0005938,GO:0006508,GO:0006508,GO:0008233, GO:0008237,GO:0008237,GO:0008270,GO:0016787,GO:0046872, GO:0048471
JU063962	P42765	GO:0003824,GO:0003824,GO:0003824,GO:0003988, GO:0003988,GO:0005739,GO:0005739,GO:0005739,GO:0005739, GO:0005743,GO:0006629,GO:0006631,GO:0006695,GO:0008152, GO:0008152,GO:0008152,GO:0008152,GO:0008152,GO:0008152, GO:0008152,GO:0008152,GO:0008415,GO:0016740,GO:0016747, GO:0016747,GO:0016747,GO:0016747,GO:0016747,GO:0016747
JU063963	P42860	GO:0004364,GO:0004364,GO:0016740
JU063964	P42932	GO:0000166,GO:0000166,GO:0005515,GO:0005524, GO:0005524,GO:0005524,GO:0005524,GO:0005634,GO:0005737, GO:0005737,GO:0005737,GO:0005815,GO:0005856,GO:0006457, GO:0006457,GO:0044267,GO:0051082,GO:0051082
JU063965	P43156	GO:0004197,GO:0004197,GO:0005783,GO:0005788, GO:0006508,GO:0006508,GO:0008233,GO:0008234,GO:0008234, GO:0008234,GO:0016787
JU063966	P43487	GO:0005092,GO:0005092,GO:0005096,GO:0005515, GO:0005634,GO:0005737,GO:0007165,GO:0007165,GO:0008536, GO:0046907
JU063967	P43686	GO:0000166,GO:0000166,GO:0000166,GO:0000502, GO:0000502,GO:0001824,GO:0005515,GO:0005515,GO:0005515, GO:0005515,GO:0005515,GO:0005515,GO:0005515,GO:0005515, GO:0005515,GO:0005515,GO:0005515,GO:0005515,GO:0005515, GO:0005515,GO:0005515,GO:0005515,GO:0005515,GO:0005515, GO:0005524,GO:0005524,GO:0005524,GO:0005634,GO:0005634, GO:0005634,GO:0005737,GO:0005737,GO:0005737,GO:0005737, GO:0005739,GO:0006…
JU063968	P45377	GO:0004032,GO:0004032,GO:0005737,GO:0005737, GO:0016491,GO:0016491,GO:0016491,GO:0016491,GO:0055114, GO:0055114,GO:0055114,GO:0055114
JU063969	P45437	GO:0000139,GO:0000139,GO:0005198,GO:0005488, GO:0005488,GO:0005515,GO:0005515,GO:0005515,GO:0005737, GO:0005737,GO:0005794,GO:0005794,GO:0006810,GO:0006886, GO:0006886,GO:0006911,GO:0010883,GO:0015031,GO:0016020, GO:0016192,GO:0016192,GO:0016192,GO:0030117,GO:0030126, GO:0030663,GO:0031410
JU063970	P46013	GO:0000166,GO:0000166,GO:0000775,GO:0000793, GO:0005515,GO:0005515,GO:0005515,GO:0005515,GO:0005524, GO:0005622,GO:0005634,GO:0005634,GO:0005634,GO:0005634, GO:0005730,GO:0005730,GO:0005730,GO:0005737,GO:0007049, GO:0007126,GO:0008022,GO:0008283,GO:0008283,GO:0008283
JU063971	P46405	GO:0003735,GO:0003735,GO:0005622,GO:0005737, GO:0005737,GO:0005840,GO:0005840,GO:0006412,GO:0030529
JU063972	P46433	GO:0004364,GO:0004364,GO:0016740
JU063973	P46436	GO:0004364,GO:0004364,GO:0004364,GO:0005575, GO:0008150,GO:0016740
JU063974	P46467	GO:0000166,GO:0000166,GO:0000166,GO:0005515, GO:0005515,GO:0005524,GO:0005524,GO:0005524,GO:0005524, GO:0005634,GO:0005737,GO:0005764,GO:0005768,GO:0005768, GO:0005769,GO:0005770,GO:0005774,GO:0005829,GO:0005829, GO:0005829,GO:0005829,GO:0006200,GO:0006810,GO:0006813, GO:0007032,GO:0007049,GO:0008022,GO:0010008,GO:0015031, GO:0016020,GO:0016197,GO:0016887,GO:0017111,GO:0030301, GO:0031902,GO:0031…
JU063975	P46507	GO:0000166,GO:0000166,GO:0000166,GO:0000502, GO:0005524,GO:0005524,GO:0005524,GO:0005634,GO:0005634, GO:0005737,GO:0005737,GO:0005737,GO:0016787,GO:0017111, GO:0030163
JU063976	P46530	GO:0001756,GO:0001756,GO:0001756,GO:0001756, GO:0001756,GO:0001756,GO:0001756,GO:0001840,GO:0004872, GO:0004872,GO:0005509,GO:0005509,GO:0006350,GO:0006355, GO:0007219,GO:0007219,GO:0007219,GO:0007219,GO:0007275, GO:0007275,GO:0007368,GO:0007399,GO:0009952,GO:0016020, GO:0016020,GO:0016020,GO:0016020,GO:0016021,GO:0016021, GO:0016021,GO:0021523,GO:0021531,GO:0021986,GO:0030154, GO:0030154,GO:0030…
JU063977	P46531	GO:0001669,GO:0001669,GO:0001701,GO:0001708, GO:0001837,GO:0001889,GO:0002040,GO:0003160,GO:0003180, GO:0003682,GO:0003700,GO:0003700,GO:0004872,GO:0004872, GO:0005509,GO:0005509,GO:0005515,GO:0005515,GO:0005515, GO:0005515,GO:0005515,GO:0005515,GO:0005515,GO:0005634, GO:0005634,GO:0005634,GO:0005634,GO:0005634,GO:0005737, GO:0005794,GO:0005886,GO:0005886,GO:0005886,GO:0005886, GO:0006350,GO:0006…
JU063978	P46721	GO:0005215,GO:0005215,GO:0005886,GO:0006810, GO:0006810,GO:0006811,GO:0008514,GO:0015125,GO:0015711, GO:0016020,GO:0016020,GO:0016020,GO:0016021
JU063979	P46781	GO:0003723,GO:0003723,GO:0003723,GO:0003735, GO:0005515,GO:0005515,GO:0005515,GO:0005515,GO:0005515, GO:0005515,GO:0005515,GO:0005515,GO:0005622,GO:0005622, GO:0005730,GO:0005737,GO:0005737,GO:0005737,GO:0005829, GO:0005840,GO:0005840,GO:0006412,GO:0006412,GO:0006412, GO:0006412,GO:0006414,GO:0008284,GO:0015935,GO:0019843, GO:0019843,GO:0019843,GO:0022627,GO:0022627,GO:0022627, GO:0030529,GO:0030…
JU063980	P46782	GO:0003723,GO:0003723,GO:0003723,GO:0003729, GO:0003735,GO:0003735,GO:0003735,GO:0003735,GO:0005622, GO:0005829,GO:0005840,GO:0005840,GO:0006412,GO:0006412, GO:0006412,GO:0006412,GO:0006412,GO:0006412,GO:0006413, GO:0006414,GO:0006450,GO:0015935,GO:0022627,GO:0022627, GO:0022627,GO:0030529,GO:0030529
JU063981	P46937	GO:0003713,GO:0003713,GO:0003714,GO:0005515, GO:0005515,GO:0005515,GO:0005515,GO:0005515,GO:0005515, GO:0005515,GO:0005515,GO:0005515,GO:0005515,GO:0005515, GO:0005634,GO:0005634,GO:0005634,GO:0005634,GO:0005737, GO:0005737,GO:0005737,GO:0005737,GO:0006350,GO:0008283, GO:0035329,GO:0045449,GO:0060242
JU063982	P47211	GO:0004871,GO:0004871,GO:0004872,GO:0004930, GO:0004966,GO:0004966,GO:0004966,GO:0004966,GO:0005886, GO:0005886,GO:0005886,GO:0005886,GO:0007165,GO:0007186, GO:0007186,GO:0007186,GO:0007186,GO:0007186,GO:0007189, GO:0007194,GO:0007218,GO:0007586,GO:0016020,GO:0016021, GO:0016021,GO:0016021,GO:0016021,GO:0016021,GO:0042923
JU063983	P47727	GO:0001542,GO:0001542,GO:0003824,GO:0004090, GO:0004090,GO:0004090,GO:0004090,GO:0005488,GO:0005634, GO:0005737,GO:0005737,GO:0005792,GO:0005829,GO:0005886, GO:0005902,GO:0008152,GO:0008152,GO:0008152,GO:0016491, GO:0016491,GO:0016491,GO:0016491,GO:0017144,GO:0018205, GO:0033574,GO:0034698,GO:0042373,GO:0042376,GO:0047021, GO:0050221,GO:0055114,GO:0055114
JU063984	P47802	GO:0005739,GO:0005739,GO:0005739,GO:0005739, GO:0005741,GO:0005741,GO:0005741,GO:0005743,GO:0006626, GO:0006810,GO:0015031,GO:0016020,GO:0016021
JU063985	P47817	GO:0000166,GO:0000166,GO:0000287,GO:0004672, GO:0004672,GO:0004672,GO:0004674,GO:0004713,GO:0004715, GO:0004715,GO:0005524,GO:0005524,GO:0005524,GO:0005524, GO:0005634,GO:0005634,GO:0005634,GO:0006468,GO:0006468, GO:0006468,GO:0006468,GO:0007049,GO:0007067,GO:0007067, GO:0016301,GO:0016740,GO:0046872,GO:0051301
JU063986	P47826	GO:0003735,GO:0003735,GO:0005622,GO:0005622, GO:0005840,GO:0005840,GO:0006414,GO:0030529,GO:0042254
JU063987	P47974	GO:0000288,GO:0000288,GO:0003676,GO:0003677, GO:0003700,GO:0003723,GO:0005634,GO:0005634,GO:0005634, GO:0005737,GO:0008270,GO:0008283,GO:0043488,GO:0046872
JU063988	P48065	GO:0005328,GO:0005328,GO:0005332,GO:0005887, GO:0005887,GO:0006810,GO:0006810,GO:0006836,GO:0006836, GO:0006836,GO:0006865,GO:0015293,GO:0016020,GO:0016020, GO:0016020,GO:0016020,GO:0016021,GO:0016021,GO:0016021
JU063989	P48148	GO:0000166,GO:0000166,GO:0000910,GO:0000910, GO:0000910,GO:0000910,GO:0000910,GO:0001736,GO:0001736, GO:0001737,GO:0001745,GO:0003779,GO:0003924,GO:0003924, GO:0005515,GO:0005515,GO:0005525,GO:0005525,GO:0005525, GO:0005525,GO:0005622,GO:0005737,GO:0005737,GO:0005856, GO:0005856,GO:0005886,GO:0005886,GO:0005938,GO:0006897, GO:0006974,GO:0007010,GO:0007015,GO:0007015,GO:0007164, GO:0007173,GO:0007…
JU063990	P48148	GO:0000166,GO:0000166,GO:0000910,GO:0000910, GO:0000910,GO:0000910,GO:0000910,GO:0001736,GO:0001736, GO:0001737,GO:0001745,GO:0003779,GO:0003924,GO:0003924, GO:0005515,GO:0005515,GO:0005525,GO:0005525,GO:0005525, GO:0005525,GO:0005622,GO:0005737,GO:0005737,GO:0005856, GO:0005856,GO:0005886,GO:0005886,GO:0005938,GO:0006897, GO:0006974,GO:0007010,GO:0007015,GO:0007015,GO:0007164, GO:0007173,GO:0007…
JU063991	P48321	GO:0000139,GO:0000139,GO:0004351,GO:0005515, GO:0005737,GO:0005794,GO:0005829,GO:0005886,GO:0016020, GO:0016023,GO:0016829,GO:0016831,GO:0016831,GO:0019752, GO:0030054,GO:0030170,GO:0030424,GO:0031410,GO:0042136, GO:0042734,GO:0045202,GO:0045202
JU063992	P48376	GO:0000003,GO:0000003,GO:0005739,GO:0005739, GO:0006119,GO:0006744,GO:0006744,GO:0006744,GO:0006744, GO:0006744,GO:0008340,GO:0008340,GO:0008340,GO:0016491, GO:0019538,GO:0030534,GO:0040010,GO:0042493,GO:0045333, GO:0046872,GO:0046914,GO:0048520,GO:0051094,GO:0055114, GO:0055114
JU063993	P48544	GO:0005216,GO:0005216,GO:0005242,GO:0005244, GO:0005515,GO:0005515,GO:0005515,GO:0005515,GO:0005515, GO:0006810,GO:0006811,GO:0006813,GO:0006813,GO:0006813, GO:0006813,GO:0008076,GO:0009897,GO:0015467,GO:0015467, GO:0016020,GO:0016020,GO:0016020,GO:0016020,GO:0016021, GO:0030315,GO:0005242
JU063994	P48548	GO:0005216,GO:0005216,GO:0005242,GO:0005242, GO:0005244,GO:0005515,GO:0006810,GO:0006811,GO:0006813, GO:0006813,GO:0006813,GO:0009897,GO:0015467,GO:0016020, GO:0016020,GO:0016020,GO:0016020,GO:0016021,GO:0030315
JU063995	P48605	GO:0000166,GO:0000166,GO:0005515,GO:0005524, GO:0005524,GO:0005524,GO:0005524,GO:0005737,GO:0005737, GO:0005875,GO:0006457,GO:0006457,GO:0007052,GO:0044267, GO:0051082,GO:0051082
JU063996	P48721	GO:0000166,GO:0000166,GO:0005515,GO:0005515, GO:0005524,GO:0005524,GO:0005524,GO:0005739,GO:0005739, GO:0005739,GO:0006457,GO:0006611,GO:0009986,GO:0019899, GO:0042645,GO:0051082
JU063997	P48729	GO:0000166,GO:0000166,GO:0000776,GO:0000777, GO:0004672,GO:0004672,GO:0004672,GO:0004672,GO:0004674, GO:0004674,GO:0005515,GO:0005515,GO:0005524,GO:0005524, GO:0005524,GO:0005524,GO:0005694,GO:0005737,GO:0005737, GO:0005815,GO:0005829,GO:0005829,GO:0005829,GO:0005829, GO:0005829,GO:0005856,GO:0006468,GO:0006468,GO:0006468, GO:0006468,GO:0006468,GO:0007049,GO:0007067,GO:0007165, GO:0007166,GO:0016…
JU063998	P48818	GO:0001659,GO:0001659,GO:0003995,GO:0003995, GO:0003995,GO:0005739,GO:0005739,GO:0005743,GO:0005743, GO:0006629,GO:0006631,GO:0008152,GO:0008152,GO:0016020, GO:0016491,GO:0016491,GO:0016627,GO:0016627,GO:0016627, GO:0016627,GO:0033539,GO:0042645,GO:0045717,GO:0046322, GO:0050660,GO:0055114,GO:0055114,GO:0055114,GO:0055114, GO:0055114,GO:0055114,GO:0055114,GO:0055114,GO:0055114
JU063999	P49004	GO:0003677,GO:0003677,GO:0003887,GO:0003887, GO:0003887,GO:0003887,GO:0005515,GO:0005634,GO:0005634, GO:0005634,GO:0006260,GO:0006260,GO:0006260,GO:0016740, GO:0016779
JU064000	P49028	GO:0000226,GO:0000226,GO:0000398,GO:0000398, GO:0003723,GO:0005515,GO:0005515,GO:0005515,GO:0005515, GO:0005634,GO:0005634,GO:0005634,GO:0005634,GO:0005634, GO:0005737,GO:0005737,GO:0005737,GO:0006397,GO:0006406, GO:0006810,GO:0007275,GO:0007315,GO:0007315,GO:0007315, GO:0007317,GO:0007317,GO:0008103,GO:0008104,GO:0008380, GO:0016325,GO:0045451,GO:0045451,GO:0046594,GO:0048477, GO:0051028,GO:0071…
JU064001	P49165	GO:0003735,GO:0003735,GO:0005622,GO:0005840, GO:0005840,GO:0006412,GO:0030529
JU064002	P49395	GO:0003735,GO:0003735,GO:0003735,GO:0005622, GO:0005622,GO:0005737,GO:0005737,GO:0005840,GO:0005840, GO:0005840,GO:0006412,GO:0006412,GO:0030529
JU064003	P49395	GO:0003735,GO:0003735,GO:0003735,GO:0005622, GO:0005622,GO:0005737,GO:0005737,GO:0005840,GO:0005840, GO:0005840,GO:0006412,GO:0006412,GO:0030529
JU064004	P49411	GO:0000166,GO:0000166,GO:0003746,GO:0003746, GO:0003746,GO:0003924,GO:0005515,GO:0005525,GO:0005525, GO:0005525,GO:0005525,GO:0005525,GO:0005622,GO:0005739, GO:0005739,GO:0005739,GO:0005739,GO:0006412,GO:0006414, GO:0006414,GO:0042645
JU064005	P49424	GO:0003824,GO:0003824,GO:0005975,GO:0006080, GO:0008152,GO:0016787,GO:0016798,GO:0016985,GO:0016985, GO:0043169
JU064006	P49674	GO:0000166,GO:0000166,GO:0004672,GO:0004672, GO:0004672,GO:0004672,GO:0004674,GO:0004674,GO:0004674, GO:0004674,GO:0005515,GO:0005515,GO:0005515,GO:0005515, GO:0005524,GO:0005524,GO:0005524,GO:0005524,GO:0005634, GO:0005634,GO:0005634,GO:0005634,GO:0005737,GO:0005737, GO:0005737,GO:0005829,GO:0005829,GO:0005829,GO:0005829, GO:0005829,GO:0006281,GO:0006468,GO:0006468,GO:0006468, GO:0006468,GO:0006…
JU064007	P49750	GO:0003674,GO:0003674,GO:0005634,GO:0005634, GO:0005634,GO:0006350,GO:0008150,GO:0016607,GO:0045449
JU064008	P49762	GO:0000166,GO:0000166,GO:0000381,GO:0001964, GO:0004672,GO:0004672,GO:0004672,GO:0004672,GO:0004672, GO:0004674,GO:0004674,GO:0004674,GO:0004674,GO:0004674, GO:0004713,GO:0005515,GO:0005515,GO:0005515,GO:0005524, GO:0005524,GO:0005524,GO:0005524,GO:0005524,GO:0005634, GO:0005634,GO:0005634,GO:0005634,GO:0005737,GO:0005737, GO:0005783,GO:0005829,GO:0005875,GO:0006468,GO:0006468, GO:0006468,GO:0006…
JU064009	P49793	GO:0000059,GO:0000059,GO:0005515,GO:0005634, GO:0005643,GO:0005643,GO:0005643,GO:0005643,GO:0005654, GO:0006810,GO:0006810,GO:0015031,GO:0031080,GO:0042277, GO:0051028,GO:0055085
JU064010	P50170	GO:0003824,GO:0003824,GO:0004745,GO:0004745, GO:0005488,GO:0005783,GO:0005783,GO:0005792,GO:0005792, GO:0008152,GO:0008152,GO:0008152,GO:0016491,GO:0016491, GO:0016491,GO:0016491,GO:0042572,GO:0042573,GO:0055114, GO:0055114
JU064011
JU064012	P50336	GO:0004729,GO:0004729,GO:0004729,GO:0004729, GO:0004729,GO:0005739,GO:0005739,GO:0005743,GO:0005743, GO:0005758,GO:0006779,GO:0006779,GO:0006779,GO:0006783, GO:0006783,GO:0006783,GO:0016020,GO:0016491,GO:0031304, GO:0031966,GO:0050660,GO:0055114,GO:0055114,GO:0055114
JU064013	P50392	GO:0004620,GO:0004620,GO:0004622,GO:0004623, GO:0005737,GO:0005737,GO:0008152,GO:0009395,GO:0016023, GO:0016042,GO:0016787,GO:0031410
JU064014	P50430	GO:0003824,GO:0003824,GO:0003943,GO:0004065, GO:0004065,GO:0005739,GO:0005764,GO:0005764,GO:0005764, GO:0005791,GO:0005794,GO:0006914,GO:0007417,GO:0007584, GO:0008152,GO:0008152,GO:0008484,GO:0008484,GO:0009268, GO:0016787,GO:0043627,GO:0046872,GO:0051597
JU064015	P50430	GO:0003824,GO:0003824,GO:0003943,GO:0004065, GO:0004065,GO:0005739,GO:0005764,GO:0005764,GO:0005764, GO:0005791,GO:0005794,GO:0006914,GO:0007417,GO:0007584, GO:0008152,GO:0008152,GO:0008484,GO:0008484,GO:0009268, GO:0016787,GO:0043627,GO:0046872,GO:0051597
JU064016	XP_797583
JU064017	P50532	GO:0000166,GO:0000166,GO:0005515,GO:0005524, GO:0005524,GO:0005524,GO:0005634,GO:0005634,GO:0005694, GO:0005694,GO:0005737,GO:0005737,GO:0007049,GO:0007067, GO:0007076,GO:0030261,GO:0046982,GO:0051276,GO:0051301
JU064018	P50532	GO:0000166,GO:0000166,GO:0005515,GO:0005524, GO:0005524,GO:0005524,GO:0005634,GO:0005634,GO:0005694, GO:0005694,GO:0005737,GO:0005737,GO:0007049,GO:0007067, GO:0007076,GO:0030261,GO:0046982,GO:0051276,GO:0051301
JU064019	P50533	GO:0000166,GO:0000166,GO:0005515,GO:0005524, GO:0005524,GO:0005524,GO:0005634,GO:0005634,GO:0005694, GO:0005694,GO:0005737,GO:0005737,GO:0007049,GO:0007067, GO:0030261,GO:0051276,GO:0051301
JU064020	P50533	GO:0000166,GO:0000166,GO:0005515,GO:0005524, GO:0005524,GO:0005524,GO:0005634,GO:0005634,GO:0005694, GO:0005694,GO:0005737,GO:0005737,GO:0007049,GO:0007067, GO:0030261,GO:0051276,GO:0051301
JU064021	P50533	GO:0000166,GO:0000166,GO:0005515,GO:0005524, GO:0005524,GO:0005524,GO:0005634,GO:0005634,GO:0005694, GO:0005694,GO:0005737,GO:0005737,GO:0007049,GO:0007067, GO:0030261,GO:0051276,GO:0051301
JU064022	P50580	GO:0003723,GO:0003723,GO:0005634,GO:0005730, GO:0005737,GO:0005737,GO:0006350,GO:0006364,GO:0006417, GO:0009987,GO:0030529,GO:0045449
JU064023	XP_002736246
JU064024	P50990	GO:0000166,GO:0000166,GO:0005515,GO:0005524, GO:0005524,GO:0005524,GO:0005524,GO:0005634,GO:0005737, GO:0005737,GO:0005737,GO:0005815,GO:0005829,GO:0005829, GO:0005856,GO:0006457,GO:0006457,GO:0042623,GO:0044267, GO:0051082,GO:0051082
JU064025	P51121	GO:0000166,GO:0000166,GO:0003824,GO:0004351, GO:0004356,GO:0004356,GO:0004356,GO:0005524,GO:0005737, GO:0005737,GO:0005739,GO:0005739,GO:0006542,GO:0006807, GO:0006807,GO:0016829,GO:0016874
JU064026	P51452	GO:0000188,GO:0000188,GO:0001772,GO:0004721, GO:0004721,GO:0004721,GO:0004725,GO:0004725,GO:0004725, GO:0004725,GO:0005634,GO:0005654,GO:0005829,GO:0005829, GO:0006470,GO:0006470,GO:0006470,GO:0006470,GO:0008138, GO:0008138,GO:0008138,GO:0008138,GO:0008138,GO:0008138, GO:0016311,GO:0016311,GO:0016787,GO:0016791,GO:0016791, GO:0033549,GO:0035335,GO:0035335,GO:0043409,GO:0045931, GO:0046329,GO:0046…
JU064027
JU064028	P51544	GO:0000166,GO:0000166,GO:0003824,GO:0004054, GO:0005524,GO:0016301,GO:0016301,GO:0016301,GO:0016301, GO:0016301,GO:0016740,GO:0016772,GO:0016772,GO:0016772, GO:0016772
JU064029	P51544	GO:0000166,GO:0000166,GO:0003824,GO:0004054, GO:0005524,GO:0016301,GO:0016301,GO:0016301,GO:0016301, GO:0016301,GO:0016740,GO:0016772,GO:0016772,GO:0016772, GO:0016772
JU064030
JU064031	P51637	GO:0000139,GO:0000139,GO:0005515,GO:0005515, GO:0005515,GO:0005515,GO:0005515,GO:0005515,GO:0005515, GO:0005515,GO:0005515,GO:0005624,GO:0005624,GO:0005624, GO:0005625,GO:0005737,GO:0005794,GO:0005886,GO:0005886, GO:0005886,GO:0005886,GO:0005886,GO:0005886,GO:0005901, GO:0005901,GO:0005901,GO:0005901,GO:0005901,GO:0005901, GO:0006469,GO:0006641,GO:0006897,GO:0006897,GO:0007009, GO:0007009,GO:0007…
JU064032	P51665	GO:0000502,GO:0000502,GO:0000502,GO:0005515, GO:0005515,GO:0005515,GO:0005515,GO:0005838,GO:0031145, GO:0051436,GO:0051437
JU064033	P51688	GO:0003824,GO:0003824,GO:0003824,GO:0003824, GO:0005515,GO:0005764,GO:0005764,GO:0006029,GO:0008152, GO:0008152,GO:0008152,GO:0008484,GO:0008484,GO:0016250, GO:0016787,GO:0046872
JU064034	P51871	GO:0004497,GO:0004497,GO:0004497,GO:0004497, GO:0005506,GO:0005506,GO:0005783,GO:0005789,GO:0005792, GO:0005792,GO:0006691,GO:0006954,GO:0009055,GO:0016020, GO:0016491,GO:0020037,GO:0020037,GO:0046872,GO:0055114, GO:0070330
JU064035	P51903	GO:0000166,GO:0000166,GO:0004618,GO:0004618, GO:0004618,GO:0004618,GO:0004618,GO:0004618,GO:0005524, GO:0005524,GO:0005694,GO:0005737,GO:0005737,GO:0006096, GO:0006096,GO:0006096,GO:0006096,GO:0006096,GO:0016301, GO:0016310,GO:0016740
JU064036	P51957	GO:0000166,GO:0000166,GO:0004672,GO:0004672, GO:0004672,GO:0004674,GO:0004674,GO:0004674,GO:0004674, GO:0005524,GO:0005524,GO:0005524,GO:0005524,GO:0005524, GO:0005634,GO:0005634,GO:0005634,GO:0006468,GO:0006468, GO:0006468,GO:0006468,GO:0006468,GO:0006468,GO:0007049, GO:0007067,GO:0016301,GO:0016740,GO:0046872,GO:0051301, GO:0005730
JU064037	P52010	GO:0003755,GO:0003755,GO:0003755,GO:0003755, GO:0003755,GO:0006457,GO:0006457,GO:0006457,GO:0016853
JU064038	P52164	GO:0003677,GO:0003677,GO:0003677,GO:0003700, GO:0005515,GO:0005515,GO:0005634,GO:0005634,GO:0005634, GO:0005634,GO:0005634,GO:0005737,GO:0005737,GO:0006350, GO:0006355,GO:0006461,GO:0009267,GO:0010243,GO:0010629, GO:0016605,GO:0030425,GO:0030528,GO:0030528,GO:0032403, GO:0032868,GO:0042803,GO:0043565,GO:0045449,GO:0045449, GO:0045449,GO:0046982,GO:0048678,GO:0051402,GO:0060041, GO:0071339,GO:0071…
JU064039	P52171	GO:0005488,GO:0005488,GO:0005488,GO:0005634, GO:0005643,GO:0005737,GO:0005737,GO:0005737,GO:0006606, GO:0006810,GO:0006886,GO:0008565,GO:0015031
JU064040	P52292	GO:0000018,GO:0000018,GO:0000072,GO:0000085, GO:0005488,GO:0005488,GO:0005515,GO:0005515,GO:0005515, GO:0005515,GO:0005634,GO:0005634,GO:0005634,GO:0005634, GO:0005643,GO:0005654,GO:0005737,GO:0005737,GO:0005737, GO:0005737,GO:0006259,GO:0006606,GO:0006607,GO:0006810, GO:0006886,GO:0008139,GO:0008565,GO:0015031,GO:0042826, GO:0044419
JU064041	P52301	GO:0000166,GO:0000166,GO:0003924,GO:0005515, GO:0005515,GO:0005525,GO:0005525,GO:0005525,GO:0005634, GO:0005634,GO:0006810,GO:0006886,GO:0006913,GO:0007165, GO:0015031
JU064042	P52432	GO:0003677,GO:0003677,GO:0003677,GO:0003899, GO:0003899,GO:0003899,GO:0003899,GO:0003899,GO:0003899, GO:0005515,GO:0005634,GO:0005634,GO:0006350,GO:0006350, GO:0006350,GO:0006350,GO:0006350,GO:0006350,GO:0046983, GO:0046983
JU064043	P52435	GO:0003677,GO:0003677,GO:0003677,GO:0003899, GO:0003899,GO:0003899,GO:0003899,GO:0003899,GO:0005515, GO:0005634,GO:0005634,GO:0005634,GO:0005654,GO:0005654, GO:0005654,GO:0005654,GO:0005654,GO:0005654,GO:0005654, GO:0005665,GO:0006350,GO:0006350,GO:0006350,GO:0006350, GO:0006366,GO:0006367,GO:0006368,GO:0008380,GO:0030275, GO:0046983,GO:0004672
JU064044	P52478	GO:0000003,GO:0000003,GO:0000166,GO:0002119, GO:0002119,GO:0004842,GO:0004842,GO:0005515,GO:0005524, GO:0006281,GO:0016567,GO:0016874,GO:0019787,GO:0040007, GO:0040007,GO:0043687,GO:0051246
JU064045	XP_002732604
JU064046	P52590	GO:0000776,GO:0000776,GO:0000776,GO:0000777, GO:0005487,GO:0005487,GO:0005515,GO:0005634,GO:0005643, GO:0005643,GO:0005643,GO:0005643,GO:0005643,GO:0005694, GO:0006406,GO:0006406,GO:0006810,GO:0006810,GO:0015031, GO:0031080,GO:0051028,GO:0055085,GO:0000776
JU064047	P52624	GO:0003824,GO:0003824,GO:0004850,GO:0004850, GO:0004850,GO:0005737,GO:0006220,GO:0009116,GO:0009166, GO:0016740,GO:0016757,GO:0016763,GO:0046108
JU064048	P52799	GO:0001945,GO:0001945,GO:0005102,GO:0005886, GO:0005886,GO:0005887,GO:0007267,GO:0007275,GO:0007399, GO:0009653,GO:0009887,GO:0016020,GO:0016020,GO:0016020, GO:0016020,GO:0016021,GO:0030154,GO:0044419,GO:0046875
JU064049	P52809	GO:0003735,GO:0003735,GO:0003735,GO:0005622, GO:0005622,GO:0005840,GO:0005840,GO:0005840,GO:0006412, GO:0006412,GO:0030529,GO:0046677,GO:0046898
JU064050	P52840	GO:0000166,GO:0000166,GO:0004062,GO:0004062, GO:0005737,GO:0005737,GO:0006584,GO:0006629,GO:0006805, GO:0006950,GO:0008146,GO:0008146,GO:0008146,GO:0008202, GO:0008210,GO:0008217,GO:0016740,GO:0018960,GO:0042221, GO:0042803,GO:0050656,GO:0051384,GO:0051923
JU064051	P52847	GO:0004062,GO:0004062,GO:0004062,GO:0005737, GO:0005737,GO:0005829,GO:0006629,GO:0008146,GO:0008146, GO:0008202,GO:0016740,GO:0018958,GO:0042403
JU064052	P52889	GO:0001654,GO:0001654,GO:0003677,GO:0003677, GO:0003677,GO:0003700,GO:0005634,GO:0005634,GO:0005634, GO:0006350,GO:0006355,GO:0006355,GO:0007275,GO:0008270, GO:0030528,GO:0030900,GO:0043565,GO:0043565,GO:0045449, GO:0045449,GO:0046872
JU064053	P52912	GO:0000166,GO:0000166,GO:0003676,GO:0003723, GO:0005515,GO:0005634,GO:0005634,GO:0005634,GO:0005634, GO:0005737,GO:0006915,GO:0017091,GO:0017148,GO:0042036
JU064054	P53033	GO:0000166,GO:0000166,GO:0000166,GO:0003677, GO:0003689,GO:0005515,GO:0005524,GO:0005524,GO:0005524, GO:0005634,GO:0005634,GO:0005663,GO:0005663,GO:0006260, GO:0006260,GO:0006260,GO:0017111
JU064055	P53350	GO:0000166,GO:0000166,GO:0000776,GO:0000776, GO:0000776,GO:0000777,GO:0000942,GO:0004672,GO:0004672, GO:0004672,GO:0004672,GO:0004672,GO:0004674,GO:0004674, GO:0004674,GO:0004674,GO:0005515,GO:0005515,GO:0005515, GO:0005515,GO:0005515,GO:0005515,GO:0005515,GO:0005515, GO:0005515,GO:0005515,GO:0005515,GO:0005515,GO:0005515, GO:0005515,GO:0005515,GO:0005515,GO:0005515,GO:0005515, GO:0005515,GO:0005…
JU064056	XP_002733176
JU064057	P53471	GO:0000166,GO:0000166,GO:0005515,GO:0005524, GO:0005524,GO:0005737,GO:0005856,GO:0005856
JU064058	P53476	GO:0000166,GO:0000166,GO:0005515,GO:0005524, GO:0005524,GO:0005737,GO:0005856,GO:0005856
JU064059	P53500	GO:0000166,GO:0000166,GO:0005515,GO:0005524, GO:0005524,GO:0005737,GO:0005856,GO:0005856
JU064060	P53539	GO:0000122,GO:0000122,GO:0003677,GO:0003677, GO:0003677,GO:0003677,GO:0003700,GO:0003700,GO:0005634, GO:0005634,GO:0005634,GO:0006355,GO:0006355,GO:0007275, GO:0007610,GO:0008134,GO:0043565,GO:0043565,GO:0046983
JU064061	P54099	GO:0002020,GO:0002020,GO:0003677,GO:0003677, GO:0003677,GO:0003887,GO:0003887,GO:0003887,GO:0003887, GO:0003887,GO:0003887,GO:0004527,GO:0005515,GO:0005515, GO:0005739,GO:0005739,GO:0005739,GO:0005739,GO:0005739, GO:0005743,GO:0005760,GO:0005760,GO:0005760,GO:0006260, GO:0006260,GO:0006260,GO:0006261,GO:0006264,GO:0006287, GO:0007568,GO:0016740,GO:0016779,GO:0042645
JU064062
JU064063
JU064064	P54213	GO:0005509,GO:0005509,GO:0005509,GO:0007049, GO:0007067,GO:0051301
JU064065	P54353	GO:0003755,GO:0003755,GO:0005515,GO:0005515, GO:0005515,GO:0005515,GO:0005634,GO:0006457,GO:0007173, GO:0016853,GO:0016853
JU064066	P54366	GO:0003677,GO:0003677,GO:0003677,GO:0003677, GO:0003700,GO:0005515,GO:0005634,GO:0005634,GO:0005634, GO:0006355,GO:0006355,GO:0007275,GO:0016481,GO:0016564, GO:0030528,GO:0043565,GO:0043565,GO:0045449
JU064067	P54733	GO:0000082,GO:0000082,GO:0000082,GO:0000082, GO:0000082,GO:0001932,GO:0005515,GO:0005515,GO:0005515, GO:0005515,GO:0005634,GO:0005634,GO:0005634,GO:0005634, GO:0005634,GO:0006275,GO:0006917,GO:0006974,GO:0007049, GO:0007049,GO:0007096,GO:0007155,GO:0007259,GO:0007277, GO:0007307,GO:0007422,GO:0007422,GO:0008360,GO:0009987, GO:0016538,GO:0042127,GO:0045035,GO:0048477,GO:0051301
JU064068	P54864	GO:0003677,GO:0003677,GO:0003677,GO:0003700, GO:0003700,GO:0003700,GO:0005634,GO:0005634,GO:0005634, GO:0006350,GO:0006355,GO:0006355,GO:0006355,GO:0043565, GO:0043565,GO:0045449,GO:0045449,GO:0046983
JU064069	P55008	GO:0003779,GO:0003779,GO:0005509,GO:0005634, GO:0005737,GO:0005856,GO:0005856,GO:0005886,GO:0006950, GO:0006954,GO:0007050,GO:0008285,GO:0016020,GO:0032587, GO:0042995,GO:0051015,GO:0051017,GO:0005884,GO:0032587
JU064070	P55061	GO:0005626,GO:0005626,GO:0005634,GO:0005783, GO:0005887,GO:0006915,GO:0007283,GO:0016020,GO:0016020, GO:0016021,GO:0016021,GO:0030324,GO:0043066
JU064071	P55066	GO:0005488,GO:0005488,GO:0005488,GO:0005488, GO:0005488,GO:0005509,GO:0005509,GO:0005529,GO:0005529, GO:0005540,GO:0005540,GO:0005576,GO:0005576,GO:0005578, GO:0007155,GO:0007155,GO:0007158
JU064072	P55080	GO:0001527,GO:0001527,GO:0005576,GO:0005576, GO:0005578,GO:0005578
JU064073	P55081	GO:0001527,GO:0001527,GO:0003674,GO:0005576, GO:0005576,GO:0005578,GO:0005578,GO:0008150
JU064074	P55088	GO:0005215,GO:0005215,GO:0005215,GO:0005215, GO:0005737,GO:0005886,GO:0005886,GO:0005887,GO:0005911, GO:0006810,GO:0006810,GO:0006810,GO:0006810,GO:0006833, GO:0006833,GO:0007605,GO:0015250,GO:0016020,GO:0016020, GO:0016020,GO:0016020,GO:0016021,GO:0016021,GO:0016021, GO:0016323,GO:0016323,GO:0030104,GO:0030104,GO:0055085, GO:0070295,GO:0070295
JU064075	P55199	GO:0001701,GO:0001701,GO:0005515,GO:0005634, GO:0005654,GO:0006350,GO:0006368,GO:0006368,GO:0008023, GO:0008159,GO:0015030,GO:0016607,GO:0016944,GO:0045449
JU064076	P55201	GO:0003677,GO:0003677,GO:0005515,GO:0005622, GO:0005622,GO:0005634,GO:0005634,GO:0005634,GO:0005737, GO:0005737,GO:0006350,GO:0008270,GO:0008270,GO:0008270, GO:0008270,GO:0016563,GO:0016568,GO:0043966,GO:0045449, GO:0045941,GO:0046872,GO:0070776,GO:0070776
JU064077	P55201	GO:0003677,GO:0003677,GO:0005515,GO:0005622, GO:0005622,GO:0005634,GO:0005634,GO:0005634,GO:0005737, GO:0005737,GO:0006350,GO:0008270,GO:0008270,GO:0008270, GO:0008270,GO:0016563,GO:0016568,GO:0043966,GO:0045449, GO:0045941,GO:0046872,GO:0070776,GO:0070776
JU064078	P55201	GO:0003677,GO:0003677,GO:0005515,GO:0005622, GO:0005622,GO:0005634,GO:0005634,GO:0005634,GO:0005737, GO:0005737,GO:0006350,GO:0008270,GO:0008270,GO:0008270, GO:0008270,GO:0016563,GO:0016568,GO:0043966,GO:0045449, GO:0045941,GO:0046872,GO:0070776,GO:0070776
JU064079	P55201	GO:0003677,GO:0003677,GO:0005515,GO:0005622, GO:0005622,GO:0005634,GO:0005634,GO:0005634,GO:0005737, GO:0005737,GO:0006350,GO:0008270,GO:0008270,GO:0008270, GO:0008270,GO:0016563,GO:0016568,GO:0043966,GO:0045449, GO:0045941,GO:0046872,GO:0070776,GO:0070776
JU064080	P55214	GO:0004197,GO:0004197,GO:0004197,GO:0004197, GO:0004197,GO:0004197,GO:0004197,GO:0005737,GO:0005737, GO:0005737,GO:0006508,GO:0006508,GO:0006508,GO:0006508, GO:0006508,GO:0006508,GO:0006915,GO:0006915,GO:0006915, GO:0008233,GO:0008234,GO:0008234,GO:0016787
JU064081	P55289	GO:0005509,GO:0005509,GO:0005509,GO:0005509, GO:0005886,GO:0005886,GO:0005886,GO:0005886,GO:0005886, GO:0007155,GO:0007155,GO:0007156,GO:0007156,GO:0007156, GO:0016020,GO:0016020,GO:0016020,GO:0016020,GO:0016021, GO:0016021,GO:0016337
JU064082	P55862	GO:0000166,GO:0000166,GO:0000785,GO:0000785, GO:0003677,GO:0003677,GO:0003677,GO:0003677,GO:0005524, GO:0005524,GO:0005524,GO:0005524,GO:0005634,GO:0005634, GO:0005634,GO:0006260,GO:0006260,GO:0006260,GO:0006268, GO:0006270,GO:0006350,GO:0007049,GO:0030174,GO:0030174, GO:0042555,GO:0042555,GO:0042555,GO:0042555,GO:0045449, GO:0003682,GO:0003682,GO:0016887
JU064083	P56383	GO:0005739,GO:0005739,GO:0005739,GO:0006810, GO:0006811,GO:0008289,GO:0015078,GO:0015078,GO:0015986, GO:0015986,GO:0015992,GO:0016020,GO:0016021,GO:0031966, GO:0033177,GO:0045263,GO:0045263
JU064084	P56389	GO:0001882,GO:0001882,GO:0001882,GO:0003824, GO:0004126,GO:0004126,GO:0004126,GO:0008270,GO:0008270, GO:0008270,GO:0008270,GO:0009972,GO:0009972,GO:0016787, GO:0016787,GO:0016787,GO:0030308,GO:0030308,GO:0042802, GO:0042803,GO:0042803,GO:0045980,GO:0045980,GO:0046087, GO:0046872,GO:0051289,GO:0051289
JU064085	P56395	GO:0004768,GO:0004768,GO:0005625,GO:0005739, GO:0005783,GO:0005783,GO:0005789,GO:0005789,GO:0005792, GO:0005792,GO:0005792,GO:0005792,GO:0006631,GO:0006810, GO:0016020,GO:0016021,GO:0019899,GO:0020037,GO:0020037, GO:0022900,GO:0046686,GO:0046872
JU064086	P56399	GO:0004221,GO:0004221,GO:0004221,GO:0004221, GO:0005515,GO:0005515,GO:0006511,GO:0006511,GO:0008233, GO:0008234,GO:0008270,GO:0016787,GO:0046872
JU064087	P56480	GO:0000166,GO:0000166,GO:0000166,GO:0000275, GO:0001525,GO:0005509,GO:0005515,GO:0005524,GO:0005524, GO:0005739,GO:0005739,GO:0005739,GO:0005739,GO:0005739, GO:0005739,GO:0005743,GO:0005743,GO:0005743,GO:0005743, GO:0005753,GO:0005886,GO:0006172,GO:0006200,GO:0006629, GO:0006754,GO:0006754,GO:0006810,GO:0006811,GO:0006898, GO:0006933,GO:0008553,GO:0009986,GO:0015986,GO:0015986, GO:0015986,GO:0015…
JU064088	P56542	GO:0004518,GO:0004518,GO:0004519,GO:0004520, GO:0004531,GO:0004531,GO:0004531,GO:0005515,GO:0005764, GO:0005764,GO:0005764,GO:0006259,GO:0006308,GO:0006915, GO:0007275,GO:0016787,GO:0030218
JU064089	P56597	GO:0004550,GO:0004550,GO:0004550,GO:0005515, GO:0005524,GO:0005575,GO:0006183,GO:0006228,GO:0006241, GO:0006916,GO:0006916,GO:0007275,GO:0007283,GO:0007283, GO:0007286,GO:0007286,GO:0009116,GO:0030154,GO:0048515
JU064090	P56812	GO:0003677,GO:0003677,GO:0006915
JU064091	P57727	GO:0003824,GO:0003824,GO:0004252,GO:0004252, GO:0004252,GO:0004252,GO:0004252,GO:0005044,GO:0005044, GO:0005783,GO:0005783,GO:0005789,GO:0005789,GO:0006508, GO:0006508,GO:0006508,GO:0006508,GO:0006883,GO:0008233, GO:0008236,GO:0016020,GO:0016020,GO:0016020,GO:0016021, GO:0016021,GO:0016021,GO:0016787,GO:0017080
JU064092	P57746	GO:0005515,GO:0005515,GO:0006810,GO:0006811, GO:0015986,GO:0015992,GO:0016020,GO:0016471,GO:0033178, GO:0042626,GO:0046961
JU064093	P58165	GO:0000166,GO:0000166,GO:0003824,GO:0005388, GO:0005388,GO:0005516,GO:0005524,GO:0005524,GO:0005524, GO:0005524,GO:0005524,GO:0005886,GO:0005886,GO:0006754, GO:0006754,GO:0006754,GO:0006754,GO:0006754,GO:0006754, GO:0006754,GO:0006810,GO:0006811,GO:0006812,GO:0006812, GO:0006816,GO:0006816,GO:0008152,GO:0015085,GO:0015662, GO:0015662,GO:0015662,GO:0015662,GO:0015662,GO:0016020, GO:0016020,GO:0016…
JU064094	P58743	GO:0003774,GO:0003774,GO:0005215,GO:0005886, GO:0005886,GO:0006810,GO:0007605,GO:0007605,GO:0008271, GO:0008271,GO:0008272,GO:0008272,GO:0008360,GO:0016020, GO:0016020,GO:0016020,GO:0016021,GO:0016021,GO:0055085, GO:0055085
JU064095	P59282	GO:0005737,GO:0005737,GO:0005737
JU064096	P59325	GO:0000166,GO:0000166,GO:0003743,GO:0003743, GO:0003743,GO:0003743,GO:0005488,GO:0005525,GO:0006412, GO:0006413,GO:0006413,GO:0006413
JU064097	P59326
JU064098	P59510	GO:0004175,GO:0004175,GO:0004222,GO:0004222, GO:0004222,GO:0004222,GO:0004222,GO:0005576,GO:0005578, GO:0005578,GO:0005578,GO:0005578,GO:0005615,GO:0006508, GO:0006508,GO:0006508,GO:0008233,GO:0008237,GO:0008237, GO:0008270,GO:0008270,GO:0008270,GO:0009967,GO:0016787, GO:0030198,GO:0031012,GO:0043066,GO:0045636,GO:0046872, GO:0048070
JU064099	P59679	GO:0005515,GO:0005515,GO:0005737,GO:0005856, GO:0005856
JU064100	P59910	GO:0003674,GO:0003674,GO:0005575,GO:0006457, GO:0006457,GO:0006457,GO:0006915,GO:0007283,GO:0031072, GO:0031072,GO:0031072,GO:0051082,GO:0051082,GO:0051082
JU064101	P60123	GO:0000166,GO:0000166,GO:0000166,GO:0003678, GO:0004386,GO:0005524,GO:0005524,GO:0005634,GO:0005634, GO:0005634,GO:0006310,GO:0006350,GO:0007049,GO:0007067, GO:0016568,GO:0016787,GO:0017111,GO:0035267,GO:0040008, GO:0043234,GO:0043967,GO:0043968,GO:0045449,GO:0051301, GO:0071339
JU064102	P60467	GO:0000060,GO:0000060,GO:0005515,GO:0005783, GO:0005783,GO:0005789,GO:0006810,GO:0015031,GO:0015450, GO:0016020,GO:0016021,GO:0030433,GO:0030970,GO:0031205, GO:0048408,GO:0055085
JU064103	P60510	GO:0000226,GO:0000226,GO:0004704,GO:0004721, GO:0004721,GO:0004722,GO:0005515,GO:0005515,GO:0005515, GO:0005515,GO:0005515,GO:0005515,GO:0005515,GO:0005515, GO:0005515,GO:0005515,GO:0005515,GO:0005515,GO:0005515, GO:0005515,GO:0005515,GO:0005634,GO:0005634,GO:0005634, GO:0005737,GO:0005737,GO:0005813,GO:0005815,GO:0005856, GO:0016787,GO:0016787,GO:0016787,GO:0046872,GO:0046872
JU064104	P60517	GO:0000139,GO:0000139,GO:0005515,GO:0005737, GO:0005794,GO:0005856,GO:0005856,GO:0005874,GO:0006810, GO:0012505,GO:0015031,GO:0016020
JU064105	P60842	GO:0000166,GO:0000166,GO:0000339,GO:0003676, GO:0003676,GO:0003676,GO:0003723,GO:0003729,GO:0003743, GO:0004386,GO:0004386,GO:0004386,GO:0005515,GO:0005515, GO:0005515,GO:0005515,GO:0005515,GO:0005515,GO:0005515, GO:0005515,GO:0005524,GO:0005524,GO:0005524,GO:0005524, GO:0005829,GO:0005829,GO:0006412,GO:0008026,GO:0008026, GO:0008135,GO:0008135,GO:0016281,GO:0016787,GO:0031100
JU064106	P60924	GO:0005488,GO:0005488,GO:0005739,GO:0005739
JU064107	P61020	GO:0000166,GO:0000166,GO:0003924,GO:0005515, GO:0005515,GO:0005525,GO:0005525,GO:0005525,GO:0005525, GO:0005622,GO:0005624,GO:0005768,GO:0005768,GO:0005886, GO:0005886,GO:0005886,GO:0006810,GO:0007032,GO:0007264, GO:0007264,GO:0015031,GO:0015031,GO:0016020,GO:0030100, GO:0030139,GO:0030742,GO:0031901,GO:0042470
JU064108	P61085	GO:0000166,GO:0000166,GO:0004842,GO:0004842, GO:0005515,GO:0005524,GO:0005737,GO:0005737,GO:0016874, GO:0019787,GO:0031625,GO:0031625,GO:0043687,GO:0051246, GO:0070936
JU064109	P61157	GO:0000166,GO:0000166,GO:0003779,GO:0003779, GO:0005515,GO:0005515,GO:0005515,GO:0005515,GO:0005515, GO:0005524,GO:0005524,GO:0005737,GO:0005856,GO:0005856, GO:0005856,GO:0030027,GO:0030833,GO:0042995,GO:0042995
JU064110	P61209	GO:0000166,GO:0000166,GO:0005515,GO:0005515, GO:0005515,GO:0005525,GO:0005525,GO:0005525,GO:0005525, GO:0005622,GO:0005794,GO:0005794,GO:0006810,GO:0007155, GO:0007264,GO:0007269,GO:0008360,GO:0010883,GO:0015031, GO:0016192,GO:0016197,GO:0048488
JU064111	P61217	GO:0003677,GO:0003677,GO:0003677,GO:0003677, GO:0003677,GO:0003899,GO:0003899,GO:0003899,GO:0003899, GO:0003899,GO:0005634,GO:0005634,GO:0005634,GO:0005665, GO:0006350,GO:0006351,GO:0006351,GO:0006351,GO:0006351, GO:0006366,GO:0030880,GO:0004672
JU064112	P61295	GO:0001525,GO:0001525,GO:0001701,GO:0001947, GO:0003007,GO:0003677,GO:0003700,GO:0003713,GO:0005515, GO:0005634,GO:0005634,GO:0005634,GO:0005634,GO:0005667, GO:0006350,GO:0006355,GO:0006915,GO:0007275,GO:0007507, GO:0007512,GO:0007512,GO:0008134,GO:0008134,GO:0010843, GO:0014032,GO:0016563,GO:0016563,GO:0019904,GO:0030154, GO:0030528,GO:0030528,GO:0033613,GO:0042802,GO:0042803, GO:0042803,GO:0045…
JU064113	P61356	GO:0003735,GO:0003735,GO:0003735,GO:0005622, GO:0005622,GO:0005840,GO:0005840,GO:0005840,GO:0006412, GO:0006412,GO:0030529,GO:0030529
JU064114	P61420	GO:0005515,GO:0005515,GO:0005769,GO:0006810, GO:0006811,GO:0008553,GO:0015078,GO:0015078,GO:0015986, GO:0015986,GO:0015992,GO:0016020,GO:0033177,GO:0033179
JU064115	P61585	GO:0000166,GO:0000166,GO:0000902,GO:0003924, GO:0005515,GO:0005515,GO:0005525,GO:0005525,GO:0005525, GO:0005525,GO:0005622,GO:0005634,GO:0005737,GO:0005739, GO:0005856,GO:0005856,GO:0005886,GO:0005886,GO:0005886, GO:0006357,GO:0007155,GO:0007160,GO:0007264,GO:0007264, GO:0007519,GO:0016020,GO:0017022,GO:0030036,GO:0030154, GO:0030521,GO:0033144,GO:0043123,GO:0043123,GO:0043149, GO:0043524,GO:0045…
JU064116	P61603	GO:0005524,GO:0005524,GO:0005524,GO:0005737, GO:0005737,GO:0005739,GO:0005739,GO:0005759,GO:0006457, GO:0006457,GO:0006457,GO:0006950,GO:0051087
JU064117	P61603	GO:0005524,GO:0005524,GO:0005524,GO:0005737, GO:0005737,GO:0005739,GO:0005739,GO:0005759,GO:0006457, GO:0006457,GO:0006457,GO:0006950,GO:0051087
JU064118	P61759	GO:0005634,GO:0005634,GO:0005634,GO:0005634, GO:0005737,GO:0005737,GO:0005737,GO:0006457,GO:0016272, GO:0051082
JU064119	P61799	GO:0003677,GO:0003677,GO:0003824,GO:0003824, GO:0005622,GO:0005622,GO:0005634,GO:0005654,GO:0005730, GO:0006281,GO:0006974,GO:0008270,GO:0008270,GO:0016787, GO:0046872
JU064120	P61865	GO:0003723,GO:0003723,GO:0003735,GO:0003735, GO:0003735,GO:0005840,GO:0005840,GO:0005840,GO:0005840, GO:0006412,GO:0006412,GO:0006412,GO:0030529
JU064121	P61916	GO:0005576,GO:0005576,GO:0005576,GO:0005764, GO:0009615,GO:0015485,GO:0015914,GO:0019747,GO:0019899, GO:0030301,GO:0032366,GO:0032367,GO:0033344,GO:0042632, GO:0046836
JU064122	P62083	GO:0003735,GO:0003735,GO:0005622,GO:0005840, GO:0005840,GO:0006412,GO:0022627,GO:0022627,GO:0022627, GO:0030529
JU064123	P62145	GO:0005509,GO:0005509,GO:0005509
JU064124	P62184	GO:0005509,GO:0005509,GO:0005509,GO:0005509
JU064125	P62197	GO:0000166,GO:0000166,GO:0000166,GO:0000502, GO:0000502,GO:0000502,GO:0005102,GO:0005515,GO:0005515, GO:0005524,GO:0005524,GO:0005524,GO:0005634,GO:0005634, GO:0005634,GO:0005634,GO:0005737,GO:0005737,GO:0005737, GO:0005737,GO:0005737,GO:0008134,GO:0008134,GO:0016481, GO:0016787,GO:0017111,GO:0030163,GO:0031531,GO:0031531, GO:0043161,GO:0043161
JU064126	P62205	GO:0000166,GO:0000166,GO:0000776,GO:0004672, GO:0004672,GO:0004672,GO:0004674,GO:0004674,GO:0004674, GO:0004674,GO:0005515,GO:0005524,GO:0005524,GO:0005524, GO:0005524,GO:0005524,GO:0005524,GO:0005634,GO:0005634, GO:0005634,GO:0005737,GO:0005813,GO:0005815,GO:0005819, GO:0005856,GO:0006468,GO:0006468,GO:0006468,GO:0006468, GO:0006468,GO:0006468,GO:0007049,GO:0007067,GO:0007067, GO:0016301,GO:0016…
JU064127	P62244	GO:0003723,GO:0003723,GO:0003735,GO:0003735, GO:0003735,GO:0005515,GO:0005622,GO:0005737,GO:0005829, GO:0005840,GO:0005840,GO:0006412,GO:0006412,GO:0006412, GO:0006412,GO:0006414,GO:0008284,GO:0009615,GO:0022627, GO:0022627,GO:0030529,GO:0045787
JU064128	P62308	GO:0000245,GO:0000245,GO:0000387,GO:0003723, GO:0005515,GO:0005515,GO:0005515,GO:0005634,GO:0005634, GO:0005654,GO:0005681,GO:0005681,GO:0005683,GO:0005829, GO:0006397,GO:0008380,GO:0008380,GO:0008380,GO:0030529, GO:0030532
JU064129	P62311	GO:0003723,GO:0003723,GO:0005515,GO:0005634, GO:0005634,GO:0005681,GO:0006397,GO:0008380,GO:0030529
JU064130	P62314	GO:0000245,GO:0000245,GO:0000387,GO:0003723, GO:0005515,GO:0005515,GO:0005634,GO:0005634,GO:0005634, GO:0005634,GO:0005654,GO:0005681,GO:0005737,GO:0005829, GO:0006397,GO:0008380,GO:0008380,GO:0008380,GO:0030529, GO:0030532
JU064131	P62316	GO:0000245,GO:0000245,GO:0000387,GO:0005515, GO:0005515,GO:0005515,GO:0005515,GO:0005515,GO:0005634, GO:0005634,GO:0005654,GO:0005681,GO:0005681,GO:0005829, GO:0006397,GO:0008380,GO:0008380,GO:0008380,GO:0030529, GO:0030532
JU064132	P62318	GO:0000387,GO:0000387,GO:0003723,GO:0005515, GO:0005515,GO:0005515,GO:0005515,GO:0005515,GO:0005634, GO:0005634,GO:0005634,GO:0005654,GO:0005681,GO:0005681, GO:0005683,GO:0005737,GO:0005829,GO:0006397,GO:0008380, GO:0008380,GO:0008380,GO:0019899,GO:0019899,GO:0030529, GO:0030532,GO:0071208,GO:0071208
JU064133	P62321	GO:0003723,GO:0003723,GO:0005634,GO:0005634, GO:0006397,GO:0008380,GO:0030529
JU064134	P62333	GO:0000166,GO:0000166,GO:0000166,GO:0000502, GO:0000502,GO:0005515,GO:0005515,GO:0005515,GO:0005515, GO:0005515,GO:0005515,GO:0005524,GO:0005524,GO:0005524, GO:0005634,GO:0005634,GO:0005634,GO:0005737,GO:0005737, GO:0005737,GO:0006511,GO:0016787,GO:0016887,GO:0017111, GO:0030163,GO:0030674,GO:0031145,GO:0051436,GO:0051437
JU064135	P62716	GO:0000159,GO:0000159,GO:0000775,GO:0000775, GO:0000922,GO:0004721,GO:0004721,GO:0004721,GO:0004722, GO:0004722,GO:0005515,GO:0005515,GO:0005634,GO:0005634, GO:0005694,GO:0005737,GO:0005737,GO:0005737,GO:0005856, GO:0006470,GO:0008022,GO:0010468,GO:0016787,GO:0016787, GO:0016787,GO:0019904,GO:0042221,GO:0042542,GO:0043066, GO:0043161,GO:0046580,GO:0046677,GO:0046872,GO:0046982
JU064136	P62752	GO:0000166,GO:0000166,GO:0003723,GO:0003723, GO:0003735,GO:0003735,GO:0003735,GO:0003735,GO:0005622, GO:0005622,GO:0005622,GO:0005622,GO:0005840,GO:0005840, GO:0005840,GO:0005840,GO:0005840,GO:0006412,GO:0006412, GO:0006412,GO:0006412,GO:0019843,GO:0030529
JU064137
JU064138	P62820	GO:0000166,GO:0000166,GO:0003924,GO:0005525, GO:0005525,GO:0005525,GO:0005525,GO:0005525,GO:0005625, GO:0005626,GO:0005783,GO:0005783,GO:0005794,GO:0005794, GO:0005794,GO:0006810,GO:0007264,GO:0007264,GO:0015031, GO:0015031,GO:0016192,GO:0016192,GO:0043025
JU064139	P62866	GO:0003735,GO:0003735,GO:0005622,GO:0005840, GO:0005840,GO:0006412,GO:0030529
JU064140	P62870	GO:0005515,GO:0005515,GO:0005634,GO:0005634, GO:0005667,GO:0006350,GO:0016251,GO:0030891,GO:0045449, GO:0045944,GO:0004842
JU064141	P62919	GO:0003723,GO:0003723,GO:0003735,GO:0005622, GO:0005737,GO:0005737,GO:0005840,GO:0005840,GO:0006412, GO:0019843,GO:0030529
JU064142	P62924	GO:0003723,GO:0003723,GO:0003723,GO:0003723, GO:0003723,GO:0003746,GO:0003746,GO:0003746,GO:0003746, GO:0005737,GO:0005737,GO:0006412,GO:0006452,GO:0006452, GO:0006452,GO:0008612,GO:0008612,GO:0043022,GO:0043022, GO:0043022,GO:0045901,GO:0045901,GO:0045901,GO:0045905, GO:0045905,GO:0045905
JU064143	P62997	GO:0000166,GO:0000166,GO:0000302,GO:0000398, GO:0003676,GO:0003723,GO:0003723,GO:0005634,GO:0005634, GO:0005634,GO:0006397,GO:0008380
JU064144	P63018	GO:0000166,GO:0000166,GO:0005102,GO:0005515, GO:0005515,GO:0005515,GO:0005515,GO:0005524,GO:0005524, GO:0005524,GO:0005622,GO:0005737,GO:0005737,GO:0005829, GO:0006457,GO:0006950,GO:0009986,GO:0030529,GO:0030529, GO:0042470,GO:0042623,GO:0042623,GO:0042623,GO:0043234, GO:0043234,GO:0043531,GO:0051082,GO:0051082,GO:0051085, GO:0051085,GO:0051726,GO:0061077,GO:0070062
JU064145	P63049
JU064146	P63208	GO:0004842,GO:0004842,GO:0005515,GO:0005515, GO:0005515,GO:0005515,GO:0005515,GO:0005515,GO:0005515, GO:0005515,GO:0005515,GO:0005515,GO:0005515,GO:0005515, GO:0005515,GO:0005515,GO:0005515,GO:0005515,GO:0005515, GO:0005515,GO:0005515,GO:0005515,GO:0005515,GO:0005515, GO:0005515,GO:0005515,GO:0005654,GO:0005829,GO:0005829, GO:0005829,GO:0006511,GO:0006511,GO:0006511,GO:0016567, GO:0019005,GO:0019…
JU064147	P63245	GO:0005080,GO:0005080,GO:0005080,GO:0005515, GO:0005737,GO:0005737,GO:0005886,GO:0005886,GO:0007205, GO:0016020,GO:0043025,GO:0043025
JU064148	P69478	GO:0000139,GO:0000139,GO:0001537,GO:0002063, GO:0005794,GO:0005975,GO:0007585,GO:0008146,GO:0008146, GO:0008146,GO:0009791,GO:0016020,GO:0016021,GO:0016021, GO:0016021,GO:0016051,GO:0016051,GO:0016740,GO:0030204, GO:0030206,GO:0030206,GO:0030326,GO:0030512,GO:0033037, GO:0035121,GO:0042127,GO:0042733,GO:0043066,GO:0047756, GO:0047756,GO:0048589,GO:0048703,GO:0048704,GO:0051216
JU064149	P70032	GO:0000166,GO:0000166,GO:0000776,GO:0004672, GO:0004672,GO:0004672,GO:0004674,GO:0004674,GO:0004674, GO:0004674,GO:0005515,GO:0005524,GO:0005524,GO:0005524, GO:0005524,GO:0005524,GO:0005524,GO:0005634,GO:0005634, GO:0005634,GO:0005737,GO:0005813,GO:0005815,GO:0005819, GO:0005856,GO:0006468,GO:0006468,GO:0006468,GO:0006468, GO:0006468,GO:0006468,GO:0007049,GO:0007067,GO:0007067, GO:0016301,GO:0016…
JU064150	P70054	GO:0003677,GO:0003677,GO:0003677,GO:0003824, GO:0003824,GO:0004518,GO:0004518,GO:0004518,GO:0004518, GO:0004519,GO:0005634,GO:0005634,GO:0005634,GO:0006260, GO:0006260,GO:0006281,GO:0006281,GO:0006281,GO:0006284, GO:0016787,GO:0017108,GO:0046872
JU064151	P70168	GO:0005488,GO:0005488,GO:0005488,GO:0005515, GO:0005515,GO:0005515,GO:0005515,GO:0005515,GO:0005634, GO:0005635,GO:0005737,GO:0005737,GO:0006606,GO:0006606, GO:0006610,GO:0006810,GO:0006886,GO:0008565,GO:0008565, GO:0008565,GO:0015031,GO:0019904
JU064152	P70193	GO:0005515,GO:0005515,GO:0016020,GO:0016020, GO:0016021
JU064153	P70403	GO:0000122,GO:0000122,GO:0000139,GO:0003677, GO:0003682,GO:0005634,GO:0005634,GO:0005794,GO:0006810, GO:0006891,GO:0016020,GO:0016021,GO:0016564,GO:0030173, GO:0030324,GO:0042491
JU064154	P70512	GO:0003677,GO:0003677,GO:0003677,GO:0003677, GO:0003677,GO:0003677,GO:0003677,GO:0003700,GO:0005634, GO:0005634,GO:0005634,GO:0006006,GO:0006350,GO:0006355, GO:0016563,GO:0043565,GO:0045449,GO:0045449,GO:0045944
JU064155	P70581	GO:0005487,GO:0005487,GO:0005515,GO:0005515, GO:0005515,GO:0005515,GO:0005634,GO:0005643,GO:0005643, GO:0005643,GO:0005643,GO:0006810,GO:0006913,GO:0015031, GO:0016020,GO:0031965,GO:0051028,GO:0055085
JU064156	P70665	GO:0001681,GO:0001681,GO:0004091,GO:0005737, GO:0005737,GO:0005764,GO:0005764,GO:0016787
JU064157	XP_694331
JU064158	P74148	GO:0006950,GO:0006950
JU064159	XP_001637863
JU064160	P74897	GO:0006950,GO:0006950
JU064161	P76536	GO:0016491,GO:0016491,GO:0033212,GO:0046872, GO:0055114
JU064162	P77735	GO:0006772,GO:0006772,GO:0016491,GO:0016491, GO:0016491,GO:0055114,GO:0055114,GO:0055114
JU064163	P78549	GO:0000703,GO:0000703,GO:0003677,GO:0003690, GO:0003824,GO:0003906,GO:0003906,GO:0003906,GO:0004519, GO:0004519,GO:0004519,GO:0005515,GO:0005515,GO:0005515, GO:0005515,GO:0005515,GO:0005515,GO:0005634,GO:0005634, GO:0005634,GO:0005634,GO:0005654,GO:0005739,GO:0006281, GO:0006281,GO:0006281,GO:0006284,GO:0006285,GO:0006296, GO:0006296,GO:0006974,GO:0008152,GO:0016787,GO:0016798, GO:0016829,GO:0019…
JU064164	P78929	GO:0000915,GO:0000915,GO:0003779,GO:0003779, GO:0005622,GO:0005634,GO:0005737,GO:0005737,GO:0005856, GO:0005856,GO:0007049,GO:0016363,GO:0030042,GO:0030479, GO:0032153,GO:0051286,GO:0051301
JU064165	P79098	GO:0001525,GO:0001525,GO:0004177,GO:0004177, GO:0005793,GO:0006508,GO:0007275,GO:0008233,GO:0008237, GO:0008237,GO:0008270,GO:0016020,GO:0016020,GO:0016021, GO:0016787,GO:0030154,GO:0046872
JU064166	P79098	GO:0001525,GO:0001525,GO:0004177,GO:0004177, GO:0005793,GO:0006508,GO:0007275,GO:0008233,GO:0008237, GO:0008237,GO:0008270,GO:0016020,GO:0016020,GO:0016021, GO:0016787,GO:0030154,GO:0046872
JU064167	P79098	GO:0001525,GO:0001525,GO:0004177,GO:0004177, GO:0005793,GO:0006508,GO:0007275,GO:0008233,GO:0008237, GO:0008237,GO:0008270,GO:0016020,GO:0016020,GO:0016021, GO:0016787,GO:0030154,GO:0046872
JU064168	P79114	GO:0000166,GO:0000166,GO:0003774,GO:0003774, GO:0003779,GO:0005488,GO:0005524,GO:0005524,GO:0005856, GO:0005856,GO:0007165,GO:0016459,GO:0016459
JU064169	P79345	GO:0005576,GO:0005576,GO:0005576,GO:0032367
JU064170	P79382	GO:0004364,GO:0004364,GO:0005739,GO:0005741, GO:0005741,GO:0005783,GO:0005783,GO:0005792,GO:0005792, GO:0016020,GO:0016740
JU064171	P80193	GO:0005506,GO:0005506,GO:0005737,GO:0005737, GO:0008336,GO:0016491,GO:0016491,GO:0016702,GO:0016706, GO:0045329,GO:0045329,GO:0055114,GO:0055114,GO:0055114, GO:0055114
JU064172	P80311	GO:0003755,GO:0003755,GO:0003755,GO:0003755, GO:0003755,GO:0005515,GO:0005783,GO:0005788,GO:0006457, GO:0006457,GO:0006457,GO:0016853,GO:0042277,GO:0042470
JU064173	P80316	GO:0000166,GO:0000166,GO:0005515,GO:0005515, GO:0005515,GO:0005524,GO:0005524,GO:0005524,GO:0005524, GO:0005634,GO:0005730,GO:0005737,GO:0005737,GO:0005737, GO:0005815,GO:0005832,GO:0005856,GO:0006457,GO:0006457, GO:0009615,GO:0044267,GO:0051082,GO:0051082
JU064174	XP_002740373
JU064175	ABY87375
JU064176	P80912	GO:0003824,GO:0003824,GO:0005737,GO:0005737, GO:0016787
JU064177	P80971	GO:0004129,GO:0004129,GO:0004129,GO:0005739, GO:0005743,GO:0005743,GO:0016020,GO:0016491,GO:0055114
JU064178	P81004	GO:0000166,GO:0000166,GO:0005739,GO:0005741, GO:0005741,GO:0005741,GO:0006810,GO:0006811,GO:0006820, GO:0008308,GO:0015288,GO:0016020,GO:0016021,GO:0046930, GO:0055085
JU064179	P81134	GO:0004872,GO:0004872,GO:0004872,GO:0016020, GO:0016020,GO:0016021,GO:0016021
JU064180	P81439	GO:0004869,GO:0004869,GO:0005576,GO:0005576, GO:0030414
JU064181	P82003	GO:0002168,GO:0002168,GO:0003674,GO:0005179, GO:0005576,GO:0005576,GO:0005615
JU064182	P82147	GO:0006950,GO:0006950,GO:0007275,GO:0009408, GO:0042802
JU064183	P82198	GO:0005576,GO:0005576,GO:0005578,GO:0005578, GO:0005578,GO:0005615,GO:0007155,GO:0007155,GO:0030198, GO:0050840
JU064184	P82198	GO:0005576,GO:0005576,GO:0005578,GO:0005578, GO:0005578,GO:0005615,GO:0007155,GO:0007155,GO:0030198, GO:0050840
JU064185	P82198	GO:0005576,GO:0005576,GO:0005578,GO:0005578, GO:0005578,GO:0005615,GO:0007155,GO:0007155,GO:0030198, GO:0050840
JU064186	P82198	GO:0005576,GO:0005576,GO:0005578,GO:0005578, GO:0005578,GO:0005615,GO:0007155,GO:0007155,GO:0030198, GO:0050840
JU064187	P82252	GO:0006810,GO:0006810,GO:0006810,GO:0006865, GO:0006865,GO:0006865,GO:0015171,GO:0015171,GO:0015175, GO:0015804,GO:0016020,GO:0016020,GO:0016020,GO:0016020, GO:0016021,GO:0042605,GO:0055085,GO:0055085
JU064188	P82252	GO:0006810,GO:0006810,GO:0006810,GO:0006865, GO:0006865,GO:0006865,GO:0015171,GO:0015171,GO:0015175, GO:0015804,GO:0016020,GO:0016020,GO:0016020,GO:0016020, GO:0016021,GO:0042605,GO:0055085,GO:0055085
JU064189	P82595	GO:0001558,GO:0001558,GO:0005520,GO:0005520, GO:0005576,GO:0005576,GO:0019838
JU064190	P82596	GO:0005488,GO:0005488,GO:0005488,GO:0005488, GO:0005488,GO:0005529
JU064191	P82596	GO:0005488,GO:0005488,GO:0005488,GO:0005488, GO:0005488,GO:0005529
JU064192	P82663	GO:0003735,GO:0003735,GO:0005515,GO:0005739, GO:0005739,GO:0005739,GO:0005763,GO:0005840,GO:0006412, GO:0030529
JU064193	P82798	GO:0000166,GO:0000166,GO:0003677,GO:0004386, GO:0005515,GO:0005524,GO:0005634,GO:0005634,GO:0006281, GO:0006974,GO:0008270,GO:0008270,GO:0016787,GO:0046872
contig1138	P82911	GO:0003735,GO:0003735,GO:0005622,GO:0005739, GO:0005739,GO:0005739,GO:0005763,GO:0005840,GO:0005840, GO:0006412,GO:0030529,GO:0043043
JU064194	P82915	GO:0003735,GO:0003735,GO:0005622,GO:0005739, GO:0005739,GO:0005739,GO:0005763,GO:0005840,GO:0005840, GO:0006412,GO:0030529
JU064195	P82916	GO:0003723,GO:0003723,GO:0003735,GO:0005488, GO:0005622,GO:0005739,GO:0005739,GO:0005840,GO:0005840, GO:0006412,GO:0006810,GO:0016020,GO:0019843,GO:0030529, GO:0055085
JU064196	P82917	GO:0003735,GO:0003735,GO:0003735,GO:0005622, GO:0005622,GO:0005739,GO:0005739,GO:0005739,GO:0005763, GO:0005840,GO:0005840,GO:0005840,GO:0006412,GO:0006412, GO:0030529
JU064197	P82921	GO:0003735,GO:0003735,GO:0003735,GO:0005622, GO:0005739,GO:0005739,GO:0005763,GO:0005840,GO:0005840, GO:0006412,GO:0006412,GO:0030529
JU064198	P82923	GO:0003735,GO:0003735,GO:0003735,GO:0003735, GO:0005622,GO:0005622,GO:0005739,GO:0005739,GO:0005739, GO:0005840,GO:0005840,GO:0005840,GO:0006412,GO:0006412, GO:0006412,GO:0015935,GO:0030529
JU064199	P82925	GO:0005739,GO:0005739,GO:0005739,GO:0005739, GO:0005840,GO:0019904,GO:0030529
JU064200	P82933	GO:0003735,GO:0003735,GO:0003735,GO:0005515, GO:0005622,GO:0005622,GO:0005739,GO:0005739,GO:0005739, GO:0005763,GO:0005840,GO:0005840,GO:0005840,GO:0006412, GO:0006412,GO:0030529,GO:0042769,GO:0043043
JU064201	P83298	GO:0003824,GO:0003824,GO:0004252,GO:0004252, GO:0004252,GO:0004252,GO:0005575,GO:0006508,GO:0006508, GO:0006508,GO:0006508,GO:0007596,GO:0008233,GO:0008236, GO:0016787,GO:0042730
JU064202	P83298	GO:0003824,GO:0003824,GO:0004252,GO:0004252, GO:0004252,GO:0004252,GO:0005575,GO:0006508,GO:0006508, GO:0006508,GO:0006508,GO:0007596,GO:0008233,GO:0008236, GO:0016787,GO:0042730
JU064203	P83298	GO:0003824,GO:0003824,GO:0004252,GO:0004252, GO:0004252,GO:0004252,GO:0005575,GO:0006508,GO:0006508, GO:0006508,GO:0006508,GO:0007596,GO:0008233,GO:0008236, GO:0016787,GO:0042730
JU064204	P83298	GO:0003824,GO:0003824,GO:0004252,GO:0004252, GO:0004252,GO:0004252,GO:0005575,GO:0006508,GO:0006508, GO:0006508,GO:0006508,GO:0007596,GO:0008233,GO:0008236, GO:0016787,GO:0042730
JU064205	P83553	GO:0005576,GO:0005576,GO:0005578,GO:0005578, GO:0007155
JU064206	P83876	GO:0000245,GO:0000245,GO:0000375,GO:0005515, GO:0005515,GO:0005634,GO:0005634,GO:0005681,GO:0005681, GO:0006397,GO:0007049,GO:0007067,GO:0007067,GO:0007067, GO:0008380,GO:0008380,GO:0051301
JU064207	P84082	GO:0000166,GO:0000166,GO:0005515,GO:0005525, GO:0005525,GO:0005525,GO:0005525,GO:0005622,GO:0005794, GO:0005794,GO:0005794,GO:0005794,GO:0006810,GO:0007264, GO:0015031,GO:0016192
JU064208	P84798	GO:0003887,GO:0003887,GO:0003887,GO:0005634, GO:0005634,GO:0005634,GO:0006260,GO:0006260,GO:0016740, GO:0016779
JU064209	P84798	GO:0003887,GO:0003887,GO:0003887,GO:0005634, GO:0005634,GO:0005634,GO:0006260,GO:0006260,GO:0016740, GO:0016779
JU064210	P84811	GO:0005576,GO:0005576,GO:0030414
JU064211	P84811	GO:0005576,GO:0005576,GO:0030414
JU064212	P84875	GO:0004857,GO:0004857,GO:0004867,GO:0004867, GO:0008191,GO:0030414
JU064213	P84875	GO:0004857,GO:0004857,GO:0004867,GO:0004867, GO:0008191,GO:0030414
JU064214	P85036
JU064215	P85831	GO:0005576,GO:0005576,GO:0005576
JU064216	P86229	GO:0016020,GO:0016020,GO:0016020,GO:0016021
JU064217
JU064218	P86731
JU064219	P86734
JU064220	P86734
JU064221	P86738
JU064222	P86860
JU064223	P90893	GO:0006508,GO:0006508,GO:0008233,GO:0008236, GO:0008236,GO:0016787
JU064224	P90901	GO:0000003,GO:0000003,GO:0002119,GO:0002119, GO:0005198,GO:0005515,GO:0005515,GO:0005515,GO:0005515, GO:0005737,GO:0005737,GO:0005882,GO:0005882,GO:0007126, GO:0009792,GO:0009792,GO:0040007,GO:0040010
JU064225	P91252	GO:0004364,GO:0004364,GO:0005575,GO:0008150, GO:0016740
JU064226	P91252	GO:0004364,GO:0004364,GO:0005575,GO:0008150, GO:0016740
JU064227	P91253	GO:0004364,GO:0004364,GO:0005515,GO:0005575, GO:0008150,GO:0016740
JU064228	P91253	GO:0004364,GO:0004364,GO:0005515,GO:0005575, GO:0008150,GO:0016740
JU064229	P91682	GO:0001746,GO:0001746,GO:0004871,GO:0004872, GO:0004888,GO:0004926,GO:0004930,GO:0004930,GO:0005515, GO:0005515,GO:0005515,GO:0005515,GO:0005768,GO:0005886, GO:0007165,GO:0007166,GO:0007166,GO:0007186,GO:0007224, GO:0007224,GO:0007224,GO:0007275,GO:0007346,GO:0007350, GO:0007455,GO:0008158,GO:0016020,GO:0016020,GO:0016020, GO:0016020,GO:0016021,GO:0016021,GO:0016055,GO:0030707, GO:0035019,GO:0045…
JU064230	P91753	GO:0003676,GO:0003676,GO:0005634,GO:0005634, GO:0007049,GO:0007067,GO:0051301
JU064231	P91778	GO:0003824,GO:0003824,GO:0003824,GO:0003824, GO:0003824,GO:0003824,GO:0003824,GO:0004556,GO:0005975, GO:0005975,GO:0005975,GO:0005975,GO:0005975,GO:0005975, GO:0005975,GO:0008152,GO:0016787,GO:0016798,GO:0043169, GO:0043169,GO:0043169,GO:0043169,GO:0043169,GO:0043169, GO:0046872
JU064232	P91929	GO:0005515,GO:0005515,GO:0005524,GO:0005739, GO:0005759,GO:0006139,GO:0006810,GO:0016773,GO:0022900, GO:0070469
JU064233	P93003	GO:0005737,GO:0005737,GO:0005737,GO:0005737, GO:0005773,GO:0005886,GO:0006623,GO:0007275,GO:0009744, GO:0009908,GO:0009910,GO:0030154,GO:0031982,GO:0090344
JU064234	P93107	GO:0005929,GO:0005929,GO:0019861,GO:0019861, GO:0042995
JU064235	P97280	GO:0004867,GO:0004867,GO:0004867,GO:0005576, GO:0005576,GO:0030212,GO:0030414
JU064236	P97376	GO:0005634,GO:0005634,GO:0005681,GO:0006364, GO:0006397,GO:0008380,GO:0015030,GO:0016607,GO:0042254
JU064237	P97478	GO:0001306,GO:0001306,GO:0001701,GO:0001701, GO:0001841,GO:0005739,GO:0005739,GO:0005739,GO:0005743, GO:0005743,GO:0006744,GO:0006744,GO:0006744,GO:0006744, GO:0006979,GO:0008340,GO:0016020,GO:0016491,GO:0019538, GO:0022008,GO:0022904,GO:0022904,GO:0034599,GO:0042775, GO:0046872,GO:0046914,GO:0055114,GO:0055114,GO:0070584, GO:0006744
JU064238	P97546	GO:0000299,GO:0000299,GO:0001934,GO:0005105, GO:0005886,GO:0005886,GO:0007155,GO:0007156,GO:0007204, GO:0007399,GO:0010976,GO:0016020,GO:0016021,GO:0030155, GO:0042734,GO:0045211,GO:0045743,GO:0048170,GO:0050839, GO:0060291
JU064239	P97584	GO:0003824,GO:0003824,GO:0005488,GO:0005737, GO:0005737,GO:0005737,GO:0008152,GO:0008270,GO:0008270, GO:0009636,GO:0016491,GO:0016491,GO:0016491,GO:0032440, GO:0032440,GO:0047522,GO:0047522,GO:0055114,GO:0055114, GO:0055114,GO:0055114
JU064240	P97615	GO:0001666,GO:0001666,GO:0005515,GO:0005730, GO:0005737,GO:0005739,GO:0005739,GO:0005739,GO:0005739, GO:0005739,GO:0006662,GO:0006810,GO:0006979,GO:0007584, GO:0009055,GO:0009725,GO:0009749,GO:0014070,GO:0015035, GO:0022900,GO:0031669,GO:0032403,GO:0042493,GO:0042493, GO:0045454,GO:0045454,GO:0045454,GO:0045454,GO:0045454, GO:0045454,GO:0048678,GO:0008113,GO:0015035,GO:0033743
JU064241	P97770	GO:0003723,GO:0003723,GO:0005515,GO:0008168, GO:0016740
JU064242	P97825	GO:0005634,GO:0005634,GO:0005634
JU064243	P97868	GO:0000151,GO:0000151,GO:0003676,GO:0004842, GO:0005515,GO:0005515,GO:0005634,GO:0005634,GO:0005730, GO:0008270,GO:0008270,GO:0008270,GO:0016567,GO:0016874, GO:0046872
JU064244	P98061	GO:0004222,GO:0004222,GO:0005576,GO:0005576, GO:0006508,GO:0006508,GO:0008233,GO:0008237,GO:0008237, GO:0008270,GO:0016787,GO:0046872
JU064245	P98072	GO:0003824,GO:0003824,GO:0004252,GO:0004252, GO:0004252,GO:0004252,GO:0005044,GO:0005044,GO:0006508, GO:0006508,GO:0006508,GO:0006508,GO:0008233,GO:0008236, GO:0016020,GO:0016020,GO:0016020,GO:0016020,GO:0016020, GO:0016020,GO:0016021,GO:0016787
JU064246	P98077	GO:0005515,GO:0005515,GO:0005575,GO:0007265
JU064247	P98092	GO:0003676,GO:0003676,GO:0005529,GO:0007155, GO:0007155,GO:0008270
JU064248	P98154	GO:0004872,GO:0004872,GO:0005488,GO:0005488, GO:0005488,GO:0005529,GO:0007155,GO:0016020,GO:0016020, GO:0016021
JU064249	P98155	GO:0001666,GO:0001666,GO:0004872,GO:0005041, GO:0005509,GO:0005509,GO:0005515,GO:0005515,GO:0005615, GO:0005624,GO:0005634,GO:0005886,GO:0005905,GO:0005905, GO:0006629,GO:0006810,GO:0006869,GO:0006897,GO:0007165, GO:0007399,GO:0007584,GO:0007613,GO:0008202,GO:0008203, GO:0009725,GO:0016020,GO:0016020,GO:0016020,GO:0016021, GO:0030229,GO:0032496,GO:0032869,GO:0034185,GO:0034361, GO:0034447,GO:0045…
JU064250	P98158	GO:0004872,GO:0004872,GO:0004872,GO:0004872, GO:0005509,GO:0005509,GO:0005515,GO:0005615,GO:0005624, GO:0005737,GO:0005737,GO:0005737,GO:0005768,GO:0005886, GO:0005886,GO:0005903,GO:0005905,GO:0005905,GO:0006766, GO:0006897,GO:0006898,GO:0006898,GO:0007568,GO:0010165, GO:0010951,GO:0016020,GO:0016020,GO:0016021,GO:0016197, GO:0016324,GO:0017124,GO:0020028,GO:0030492,GO:0031100, GO:0031526,GO:0032…
JU064251	ACB73230
JU064252	Q00593	GO:0005886,GO:0005886,GO:0005886,GO:0005886, GO:0006066,GO:0016020,GO:0016491,GO:0016614,GO:0016614, GO:0016614,GO:0050660,GO:0050660,GO:0055114
JU064253	Q00719	GO:0008168,GO:0008168,GO:0008171,GO:0016740, GO:0017000,GO:0046872
JU064254	Q007T2	GO:0000166,GO:0000166,GO:0005525,GO:0005525, GO:0005525,GO:0005525,GO:0005622,GO:0005886,GO:0005886, GO:0007264,GO:0007264,GO:0016020
JU064255	XP_001640967
JU064256	Q00963	GO:0003779,GO:0003779,GO:0003779,GO:0003779, GO:0005200,GO:0005515,GO:0005516,GO:0005546,GO:0005737, GO:0005856,GO:0005856,GO:0005886,GO:0005886,GO:0005886, GO:0005938,GO:0007009,GO:0007026,GO:0007274,GO:0007409, GO:0007411,GO:0008017,GO:0008091,GO:0016199,GO:0016327, GO:0016328,GO:0030424,GO:0030721,GO:0031594,GO:0042062, GO:0045169,GO:0045170,GO:0045170,GO:0045478,GO:0048790, GO:0050807,GO:0051…
JU064257	Q00963	GO:0003779,GO:0003779,GO:0003779,GO:0003779, GO:0005200,GO:0005515,GO:0005516,GO:0005546,GO:0005737, GO:0005856,GO:0005856,GO:0005886,GO:0005886,GO:0005886, GO:0005938,GO:0007009,GO:0007026,GO:0007274,GO:0007409, GO:0007411,GO:0008017,GO:0008091,GO:0016199,GO:0016327, GO:0016328,GO:0030424,GO:0030721,GO:0031594,GO:0042062, GO:0045169,GO:0045170,GO:0045170,GO:0045478,GO:0048790, GO:0050807,GO:0051…
JU064258	Q00963	GO:0003779,GO:0003779,GO:0003779,GO:0003779, GO:0005200,GO:0005515,GO:0005516,GO:0005546,GO:0005737, GO:0005856,GO:0005856,GO:0005886,GO:0005886,GO:0005886, GO:0005938,GO:0007009,GO:0007026,GO:0007274,GO:0007409, GO:0007411,GO:0008017,GO:0008091,GO:0016199,GO:0016327, GO:0016328,GO:0030424,GO:0030721,GO:0031594,GO:0042062, GO:0045169,GO:0045170,GO:0045170,GO:0045478,GO:0048790, GO:0050807,GO:0051…
JU064259	Q00963	GO:0003779,GO:0003779,GO:0003779,GO:0003779, GO:0005200,GO:0005515,GO:0005516,GO:0005546,GO:0005737, GO:0005856,GO:0005856,GO:0005886,GO:0005886,GO:0005886, GO:0005938,GO:0007009,GO:0007026,GO:0007274,GO:0007409, GO:0007411,GO:0008017,GO:0008091,GO:0016199,GO:0016327, GO:0016328,GO:0030424,GO:0030721,GO:0031594,GO:0042062, GO:0045169,GO:0045170,GO:0045170,GO:0045478,GO:0048790, GO:0050807,GO:0051…
JU064260	Q01460	GO:0003824,GO:0003824,GO:0004553,GO:0004553, GO:0004568,GO:0004568,GO:0005764,GO:0005764,GO:0005975, GO:0005975,GO:0005975,GO:0006032,GO:0006032,GO:0008152, GO:0009313,GO:0016787,GO:0016798,GO:0016798,GO:0043169
JU064261	Q01528	GO:0005576,GO:0005576,GO:0005576
JU064262	Q01603	GO:0004601,GO:0004601,GO:0004601,GO:0004601, GO:0004601,GO:0004601,GO:0005576,GO:0005576,GO:0006911, GO:0006979,GO:0006979,GO:0006979,GO:0007306,GO:0016491, GO:0020037,GO:0020037,GO:0020037,GO:0042600,GO:0042744, GO:0046872,GO:0055114,GO:0055114,GO:0055114,GO:0055114
JU064263	Q01603	GO:0004601,GO:0004601,GO:0004601,GO:0004601, GO:0004601,GO:0004601,GO:0005576,GO:0005576,GO:0006911, GO:0006979,GO:0006979,GO:0006979,GO:0007306,GO:0016491, GO:0020037,GO:0020037,GO:0020037,GO:0042600,GO:0042744, GO:0046872,GO:0055114,GO:0055114,GO:0055114,GO:0055114
JU064264	Q01603	GO:0004601,GO:0004601,GO:0004601,GO:0004601, GO:0004601,GO:0004601,GO:0005576,GO:0005576,GO:0006911, GO:0006979,GO:0006979,GO:0006979,GO:0007306,GO:0016491, GO:0020037,GO:0020037,GO:0020037,GO:0042600,GO:0042744, GO:0046872,GO:0055114,GO:0055114,GO:0055114,GO:0055114
JU064265	Q01603	GO:0004601,GO:0004601,GO:0004601,GO:0004601, GO:0004601,GO:0004601,GO:0005576,GO:0005576,GO:0006911, GO:0006979,GO:0006979,GO:0006979,GO:0007306,GO:0016491, GO:0020037,GO:0020037,GO:0020037,GO:0042600,GO:0042744, GO:0046872,GO:0055114,GO:0055114,GO:0055114,GO:0055114
JU064266	Q01603	GO:0004601,GO:0004601,GO:0004601,GO:0004601, GO:0004601,GO:0004601,GO:0005576,GO:0005576,GO:0006911, GO:0006979,GO:0006979,GO:0006979,GO:0007306,GO:0016491, GO:0020037,GO:0020037,GO:0020037,GO:0042600,GO:0042744, GO:0046872,GO:0055114,GO:0055114,GO:0055114,GO:0055114
JU064267	Q01705	GO:0001669,GO:0001669,GO:0001701,GO:0001708, GO:0001837,GO:0001889,GO:0002040,GO:0002051,GO:0003160, GO:0003180,GO:0003682,GO:0003700,GO:0003700,GO:0003700, GO:0004872,GO:0004872,GO:0005509,GO:0005509,GO:0005515, GO:0005515,GO:0005515,GO:0005515,GO:0005515,GO:0005515, GO:0005634,GO:0005634,GO:0005634,GO:0005634,GO:0005634, GO:0005634,GO:0005634,GO:0005737,GO:0005794,GO:0005886, GO:0005886,GO:0005…
JU064268	Q01841	GO:0003810,GO:0003810,GO:0003810,GO:0008415, GO:0016740,GO:0018149,GO:0018149,GO:0018149,GO:0046872
JU064269	Q02224	GO:0000089,GO:0000089,GO:0000166,GO:0000775, GO:0000775,GO:0000775,GO:0000776,GO:0000776,GO:0000776, GO:0000776,GO:0000777,GO:0000779,GO:0003774,GO:0003777, GO:0003777,GO:0003777,GO:0005515,GO:0005515,GO:0005515, GO:0005515,GO:0005515,GO:0005524,GO:0005524,GO:0005524, GO:0005634,GO:0005634,GO:0005694,GO:0005737,GO:0005819, GO:0005856,GO:0005874,GO:0005874,GO:0007018,GO:0007018, GO:0007049,GO:0007…
JU064270	Q02338	GO:0003824,GO:0003824,GO:0003858,GO:0003858, GO:0003858,GO:0005488,GO:0005739,GO:0005739,GO:0005743, GO:0005759,GO:0005759,GO:0005759,GO:0008152,GO:0008152, GO:0008152,GO:0008152,GO:0016491,GO:0016491,GO:0016491, GO:0016491,GO:0055114,GO:0055114
JU064271	Q02366	GO:0005739,GO:0005739,GO:0005739,GO:0005743, GO:0005743,GO:0005747,GO:0006810,GO:0006979,GO:0006979, GO:0016020,GO:0022900,GO:0031966,GO:0070469
JU064272	Q02372	GO:0003954,GO:0003954,GO:0005739,GO:0005739, GO:0005743,GO:0005743,GO:0005747,GO:0006120,GO:0006810, GO:0008137,GO:0008137,GO:0016020,GO:0016021,GO:0022900, GO:0070469
JU064273	Q02374	GO:0005739,GO:0005739,GO:0005739,GO:0005743, GO:0005743,GO:0006810,GO:0016020,GO:0022900,GO:0070469
JU064274	Q02427	GO:0000166,GO:0000166,GO:0003676,GO:0003723, GO:0005515,GO:0005515,GO:0005515,GO:0005515,GO:0005515, GO:0005515,GO:0005515,GO:0005634,GO:0005634,GO:0005634, GO:0006397,GO:0008380,GO:0008380
JU064275	Q02440	GO:0000139,GO:0000139,GO:0000146,GO:0000166, GO:0003774,GO:0003774,GO:0003774,GO:0003779,GO:0005515, GO:0005515,GO:0005516,GO:0005516,GO:0005524,GO:0005524, GO:0005524,GO:0005794,GO:0016020,GO:0016459,GO:0016459, GO:0031941,GO:0051015,GO:0060001
JU064276	Q02630	GO:0005198,GO:0005198,GO:0005515,GO:0005515, GO:0005515,GO:0005515,GO:0005515,GO:0005515,GO:0005515, GO:0005515,GO:0005515,GO:0005515,GO:0005515,GO:0005515, GO:0005515,GO:0005515,GO:0005515,GO:0005515,GO:0005515, GO:0005515,GO:0005515,GO:0005515,GO:0005515,GO:0005515, GO:0005515,GO:0005515,GO:0005515,GO:0005515,GO:0005515, GO:0005515,GO:0005515,GO:0005634,GO:0005643,GO:0005643, GO:0005643,GO:0005…
JU064277
JU064278	Q03001	GO:0003779,GO:0003779,GO:0003779,GO:0005178, GO:0005509,GO:0005509,GO:0005515,GO:0005515,GO:0005515, GO:0005604,GO:0005737,GO:0005737,GO:0005737,GO:0005856, GO:0005856,GO:0005874,GO:0007050,GO:0007155,GO:0007229, GO:0008022,GO:0009925,GO:0016023,GO:0030056,GO:0030056, GO:0035371,GO:0045104,GO:0045104,GO:0045104,GO:0051010
JU064279	Q03001	GO:0003779,GO:0003779,GO:0003779,GO:0005178, GO:0005509,GO:0005509,GO:0005515,GO:0005515,GO:0005515, GO:0005604,GO:0005737,GO:0005737,GO:0005737,GO:0005856, GO:0005856,GO:0005874,GO:0007050,GO:0007155,GO:0007229, GO:0008022,GO:0009925,GO:0016023,GO:0030056,GO:0030056, GO:0035371,GO:0045104,GO:0045104,GO:0045104,GO:0051010
JU064280	Q03141	GO:0000166,GO:0000166,GO:0004672,GO:0004672, GO:0004672,GO:0004674,GO:0004674,GO:0004674,GO:0004674, GO:0005515,GO:0005524,GO:0005524,GO:0005524,GO:0005524, GO:0005524,GO:0005524,GO:0006468,GO:0006468,GO:0006468, GO:0006468,GO:0006468,GO:0006468,GO:0016301,GO:0016740
JU064281	Q03147	GO:0000166,GO:0000166,GO:0004672,GO:0004672, GO:0004672,GO:0004672,GO:0004672,GO:0004672,GO:0004674, GO:0004674,GO:0004674,GO:0004693,GO:0004693,GO:0005515, GO:0005524,GO:0005524,GO:0005524,GO:0005524,GO:0005524, GO:0005624,GO:0005634,GO:0005634,GO:0005634,GO:0005634, GO:0005634,GO:0005675,GO:0005675,GO:0005737,GO:0005739, GO:0005829,GO:0005856,GO:0006350,GO:0006366,GO:0006366, GO:0006468,GO:0006…
JU064282	Q03168	GO:0004190,GO:0004190,GO:0004190,GO:0004190, GO:0004190,GO:0004190,GO:0005764,GO:0005764,GO:0006508, GO:0006508,GO:0006508,GO:0006508,GO:0008233,GO:0016787
JU064283	Q03168	GO:0004190,GO:0004190,GO:0004190,GO:0004190, GO:0004190,GO:0004190,GO:0005764,GO:0005764,GO:0006508, GO:0006508,GO:0006508,GO:0006508,GO:0008233,GO:0016787
JU064284	Q03168	GO:0004190,GO:0004190,GO:0004190,GO:0004190, GO:0004190,GO:0004190,GO:0005764,GO:0005764,GO:0006508, GO:0006508,GO:0006508,GO:0006508,GO:0008233,GO:0016787
JU064285	Q03336	GO:0005509,GO:0005509,GO:0005509,GO:0005634, GO:0005634,GO:0005737,GO:0005737,GO:0005737,GO:0005737, GO:0006874,GO:0030234,GO:0032781,GO:0050848
JU064286	Q03376	GO:0005576,GO:0005576,GO:0005576
JU064287	Q03442	GO:0005212,GO:0005212
JU064288	Q03567	GO:0006810,GO:0006810,GO:0006811,GO:0006814, GO:0015293,GO:0016020,GO:0016020,GO:0016021,GO:0055085
JU064289	Q03828	GO:0003677,GO:0003677,GO:0003677,GO:0003677, GO:0003677,GO:0003700,GO:0005634,GO:0005634,GO:0005634, GO:0005634,GO:0006355,GO:0006355,GO:0007275,GO:0008150, GO:0030528,GO:0035108,GO:0043565,GO:0043565,GO:0045449
JU064290	Q04589	GO:0000166,GO:0000166,GO:0001525,GO:0001657, GO:0001701,GO:0001759,GO:0001948,GO:0002053,GO:0002053, GO:0002062,GO:0004672,GO:0004672,GO:0004672,GO:0004713, GO:0004713,GO:0004714,GO:0004872,GO:0005007,GO:0005007, GO:0005007,GO:0005515,GO:0005515,GO:0005515,GO:0005515, GO:0005515,GO:0005524,GO:0005524,GO:0005524,GO:0005524, GO:0005524,GO:0005524,GO:0006468,GO:0006468,GO:0006468, GO:0006468,GO:0006…
JU064291	Q04609	GO:0003824,GO:0003824,GO:0004180,GO:0005624, GO:0005737,GO:0005737,GO:0005886,GO:0005886,GO:0005887, GO:0006508,GO:0006508,GO:0008233,GO:0008233,GO:0008233, GO:0008237,GO:0016020,GO:0016020,GO:0016021,GO:0016787, GO:0016805,GO:0046872
JU064292	Q04791	GO:0006633,GO:0006633,GO:0008610,GO:0016787
JU064293	Q04831	GO:0000166,GO:0000166,GO:0003824,GO:0004356, GO:0004356,GO:0004356,GO:0005524,GO:0005737,GO:0005737, GO:0006542,GO:0006807,GO:0006807,GO:0016874
JU064294
JU064295	AAW33559
JU064296	Q05329	GO:0000139,GO:0000139,GO:0004351,GO:0004351, GO:0005515,GO:0005737,GO:0005794,GO:0005829,GO:0005886, GO:0006540,GO:0006540,GO:0007268,GO:0016020,GO:0016023, GO:0016829,GO:0016831,GO:0016831,GO:0019752,GO:0030054, GO:0030170,GO:0030424,GO:0030672,GO:0031225,GO:0031410, GO:0031410,GO:0042136,GO:0042734,GO:0045202,GO:0045202, GO:0048471
JU064297	Q05913	GO:0003677,GO:0003677,GO:0003677,GO:0003702, GO:0003824,GO:0005515,GO:0005515,GO:0005634,GO:0005634, GO:0005634,GO:0006350,GO:0006367,GO:0016563,GO:0016740, GO:0045449,GO:0045941
JU064298	Q05973	GO:0001518,GO:0001518,GO:0001518,GO:0005216, GO:0005216,GO:0005244,GO:0005248,GO:0005248,GO:0005272, GO:0006810,GO:0006811,GO:0006811,GO:0006814,GO:0006814, GO:0006814,GO:0016020,GO:0016020,GO:0016020,GO:0016021, GO:0055085
JU064299	Q05AS9	GO:0000139,GO:0000139,GO:0005515,GO:0005515, GO:0005515,GO:0005783,GO:0005794,GO:0006810,GO:0006886, GO:0006886,GO:0006886,GO:0006888,GO:0006888,GO:0006888, GO:0008270,GO:0015031,GO:0016020,GO:0016192,GO:0030127, GO:0030127,GO:0030127,GO:0030868
JU064300	Q05AT9	GO:0000166,GO:0000166,GO:0003676,GO:0003723, GO:0005634,GO:0005634
JU064301	Q05B56	GO:0000439,GO:0000439,GO:0000439,GO:0004672, GO:0005634,GO:0005634,GO:0005675,GO:0006281,GO:0006281, GO:0006281,GO:0006350,GO:0006355,GO:0006355,GO:0006366, GO:0006366,GO:0006974,GO:0008094,GO:0008353,GO:0016251, GO:0016251,GO:0045449,GO:0046872,GO:0047485,GO:0004672, GO:0008094,GO:0008353
JU064302	Q06019	GO:0005212,GO:0005212,GO:0005215,GO:0005215, GO:0005215,GO:0005886,GO:0005886,GO:0005921,GO:0005921, GO:0006810,GO:0006810,GO:0006810,GO:0006810,GO:0016020, GO:0016020,GO:0016020,GO:0016021,GO:0016021,GO:0030054, GO:0055085
JU064303	Q06265	GO:0000175,GO:0000175,GO:0000175,GO:0000175, GO:0000176,GO:0000178,GO:0003723,GO:0003723,GO:0003723, GO:0003723,GO:0004518,GO:0004527,GO:0005515,GO:0005515, GO:0005634,GO:0005634,GO:0005730,GO:0005730,GO:0005737, GO:0005737,GO:0006364,GO:0006364,GO:0006396,GO:0006396, GO:0006955,GO:0016787
JU064304	NP_001191630
JU064305	Q06831	GO:0002328,GO:0002328,GO:0003677,GO:0003677, GO:0003700,GO:0005515,GO:0005634,GO:0005634,GO:0005634, GO:0005634,GO:0005634,GO:0005634,GO:0005737,GO:0006350, GO:0006355,GO:0007507,GO:0008284,GO:0030177,GO:0030217, GO:0031017,GO:0043065,GO:0043066,GO:0045449,GO:0045893, GO:0050821,GO:0060070
JU064306	Q06A37	GO:0000166,GO:0000166,GO:0000785,GO:0001501, GO:0001568,GO:0001701,GO:0001701,GO:0003007,GO:0003007, GO:0003676,GO:0003677,GO:0003677,GO:0003677,GO:0003682, GO:0004386,GO:0004386,GO:0005524,GO:0005524,GO:0005524, GO:0005634,GO:0005634,GO:0005634,GO:0006333,GO:0006350, GO:0007417,GO:0007512,GO:0007605,GO:0007626,GO:0007628, GO:0008015,GO:0016568,GO:0016787,GO:0021545,GO:0030217, GO:0030540,GO:0035…
JU064307	Q06A98	GO:0000166,GO:0000166,GO:0003676,GO:0003723, GO:0005634,GO:0005634,GO:0006397,GO:0008380
JU064308	Q06AA3	GO:0005509,GO:0005509,GO:0005634,GO:0005737, GO:0005737,GO:0005737,GO:0030234
JU064309	Q06AT9	GO:0000166,GO:0000166,GO:0003676,GO:0003676, GO:0003723,GO:0005634,GO:0005730,GO:0006397,GO:0008270, GO:0008380,GO:0046872
JU064310	Q06AT9	GO:0000166,GO:0000166,GO:0003676,GO:0003676, GO:0003723,GO:0005634,GO:0005730,GO:0006397,GO:0008270, GO:0008380,GO:0046872
JU064311	Q07008	GO:0001669,GO:0001669,GO:0001701,GO:0001708, GO:0001837,GO:0001889,GO:0002040,GO:0002052,GO:0003160, GO:0003180,GO:0003264,GO:0003682,GO:0003700,GO:0003700, GO:0004872,GO:0004872,GO:0005509,GO:0005509,GO:0005515, GO:0005634,GO:0005634,GO:0005634,GO:0005634,GO:0005737, GO:0005794,GO:0005886,GO:0005886,GO:0005886,GO:0005886, GO:0006350,GO:0006355,GO:0006357,GO:0007219,GO:0007219, GO:0007219,GO:0007…
JU064312	Q07085	GO:0004091,GO:0004091,GO:0004091,GO:0005515, GO:0005515,GO:0005737,GO:0005737,GO:0005886,GO:0005886, GO:0016020,GO:0016787
JU064313	ACO15415
JU064314	Q07536	GO:0000062,GO:0000062,GO:0004491,GO:0004491, GO:0004491,GO:0004491,GO:0005739,GO:0005739,GO:0005739, GO:0006573,GO:0006573,GO:0008152,GO:0008152,GO:0008152, GO:0008152,GO:0016491,GO:0016491,GO:0016491,GO:0016491, GO:0016491,GO:0018478,GO:0018478,GO:0019859,GO:0050873, GO:0055114,GO:0055114,GO:0055114,GO:0055114,GO:0055114, GO:0055114
JU064315	Q076A4	GO:0000166,GO:0000166,GO:0003774,GO:0003774, GO:0003774,GO:0003774,GO:0003779,GO:0005516,GO:0005524, GO:0005524,GO:0005524,GO:0005737,GO:0014823,GO:0016459, GO:0016459,GO:0016459,GO:0016459,GO:0016459,GO:0030016, GO:0032982
JU064316	Q07837	GO:0003824,GO:0003824,GO:0003824,GO:0003824, GO:0005624,GO:0005743,GO:0005774,GO:0005886,GO:0005886, GO:0005887,GO:0005887,GO:0005975,GO:0005975,GO:0005975, GO:0006520,GO:0006810,GO:0006865,GO:0006865,GO:0006865, GO:0006865,GO:0015171,GO:0015174,GO:0015184,GO:0015802, GO:0015811,GO:0016020,GO:0016020,GO:0016021,GO:0043169, GO:0043169,GO:0043169,GO:0046982
JU064317	Q07984	GO:0005783,GO:0005783,GO:0005783,GO:0005783, GO:0005784,GO:0005789,GO:0016020,GO:0016021,GO:0016021
JU064318	Q07E28	GO:0001948,GO:0001948
JU064319	Q08163	GO:0000902,GO:0000902,GO:0001667,GO:0003779, GO:0003779,GO:0003779,GO:0003779,GO:0003779,GO:0005488, GO:0005737,GO:0005886,GO:0005886,GO:0006898,GO:0007010, GO:0007010,GO:0007010,GO:0007010,GO:0016020,GO:0030036, GO:0030864
JU064320	Q08945	GO:0003677,GO:0003677,GO:0003677,GO:0003677, GO:0003677,GO:0005515,GO:0005515,GO:0005634,GO:0005634, GO:0005634,GO:0005634,GO:0005634,GO:0005654,GO:0005694, GO:0005737,GO:0006260,GO:0006281,GO:0006350,GO:0006974, GO:0045449
JU064321	Q08B78	GO:0001948,GO:0001948,GO:0005515,GO:0005515, GO:0005783,GO:0005788,GO:0005788,GO:0030433
JU064322	Q08C72	GO:0003723,GO:0003723,GO:0005488,GO:0005515, GO:0005515,GO:0005634,GO:0005634,GO:0005681,GO:0006397, GO:0008380,GO:0016070,GO:0016070
JU064323	Q08CG8	GO:0005515,GO:0005515,GO:0008270,GO:0046872
JU064324	Q08CS6	GO:0003824,GO:0003824,GO:0003824,GO:0004497, GO:0004497,GO:0004500,GO:0004500,GO:0005507,GO:0006548, GO:0006584,GO:0009987,GO:0016020,GO:0016020,GO:0016021, GO:0016052,GO:0016491,GO:0030246,GO:0046872,GO:0055114, GO:0055114
JU064325	Q08DT6	GO:0003735,GO:0003735,GO:0005739,GO:0005739, GO:0005739,GO:0005761,GO:0005840,GO:0006412,GO:0030529
JU064326	Q08DU1	GO:0005634,GO:0005634,GO:0005730,GO:0006364, GO:0042254
JU064327	Q08EJ0	GO:0005634,GO:0005829,GO:0006508
JU064328	Q09003	GO:0005634,GO:0005634,GO:0005634,GO:0071601
JU064329	Q09024	GO:0005576,GO:0005576,GO:0005615,GO:0007155, GO:0007155,GO:0007275
JU064330	Q09139	GO:0001964,GO:0001964,GO:0005215,GO:0005488, GO:0005488,GO:0005737,GO:0005737,GO:0006810,GO:0006810, GO:0008289,GO:0008289,GO:0021846,GO:0022008,GO:0042995, GO:0043025,GO:0060134
JU064331	Q09225	GO:0006810,GO:0006810,GO:0006898,GO:0009792, GO:0010171,GO:0016020,GO:0016020,GO:0016021,GO:0016747, GO:0040017
JU064332	Q09225	GO:0006810,GO:0006810,GO:0006898,GO:0009792, GO:0010171,GO:0016020,GO:0016020,GO:0016021,GO:0016747, GO:0040017
JU064333	Q09775	GO:0000166,GO:0000166,GO:0003676,GO:0003676, GO:0003676,GO:0003723,GO:0004386,GO:0004386,GO:0005524, GO:0005524,GO:0005524,GO:0005524,GO:0005524,GO:0005634, GO:0005730,GO:0005829,GO:0006364,GO:0008026,GO:0008026, GO:0016787,GO:0042254
JU064334	Q09795	GO:0005634,GO:0005634,GO:0005829,GO:0006508, GO:0008235,GO:0009987,GO:0016787,GO:0016787,GO:0046872
JU064335	Q0DAE4	GO:0005576,GO:0005576,GO:0005576,GO:0006810, GO:0009055,GO:0009055,GO:0015035,GO:0022900,GO:0045454, GO:0045454,GO:0045454
JU064336	Q0IHR1	GO:0020037,GO:0020037,GO:0046872
JU064337	Q0IJ01	GO:0000776,GO:0000776,GO:0000777,GO:0005694, GO:0007049,GO:0007067,GO:0007093,GO:0051301
JU064338
JU064339	Q0MQA6	GO:0005739,GO:0005739,GO:0005739,GO:0005743, GO:0005743,GO:0005743,GO:0006810,GO:0008137,GO:0016020, GO:0022900,GO:0042773,GO:0070469
JU064340	Q0MQE9	GO:0005739,GO:0005739,GO:0005743,GO:0005743, GO:0006810,GO:0016020,GO:0022900,GO:0070469
JU064341	Q0MQI4	GO:0003954,GO:0003954,GO:0005739,GO:0005739, GO:0005743,GO:0005743,GO:0005743,GO:0006810,GO:0008137, GO:0008137,GO:0010181,GO:0010181,GO:0010181,GO:0016020, GO:0016491,GO:0016651,GO:0016651,GO:0022900,GO:0046872, GO:0051287,GO:0051287,GO:0051536,GO:0051539,GO:0051539, GO:0051539,GO:0051539,GO:0055114,GO:0055114,GO:0055114, GO:0070469
JU064342	Q0MQI5	GO:0003954,GO:0003954,GO:0005739,GO:0005743, GO:0005743,GO:0006810,GO:0008137,GO:0008137,GO:0010181, GO:0010181,GO:0010181,GO:0016020,GO:0016491,GO:0016651, GO:0016651,GO:0022900,GO:0046872,GO:0051287,GO:0051287, GO:0051536,GO:0051539,GO:0051539,GO:0051539,GO:0051539, GO:0055114,GO:0055114,GO:0055114,GO:0070469
JU064343	Q0MS45	GO:0000139,GO:0000139,GO:0005783,GO:0005789, GO:0005794,GO:0007219,GO:0008233,GO:0016020,GO:0016020, GO:0016021,GO:0016021,GO:0016021,GO:0016787
JU064344	EFN85973
JU064345	Q0P3X8
JU064346	Q0P569	GO:0003677,GO:0003677,GO:0005509,GO:0005737, GO:0005737,GO:0005793,GO:0005794,GO:0005794,GO:0005794, GO:0016020
JU064347	Q0P5B9
JU064348	Q0P5D2	GO:0000166,GO:0000166,GO:0003676,GO:0003723, GO:0005634,GO:0005634,GO:0006397
JU064349	Q0Q028	GO:0003674,GO:0003674,GO:0005576,GO:0005576, GO:0005576,GO:0042742,GO:0042832,GO:0045087
JU064350	Q0V898	GO:0000166,GO:0000166,GO:0003676,GO:0003723, GO:0005515,GO:0005634,GO:0005634,GO:0005739,GO:0006350, GO:0045449
JU064351	Q0VA39	GO:0003824,GO:0003824,GO:0004336,GO:0004336, GO:0005764,GO:0005764,GO:0005975,GO:0006683,GO:0008152, GO:0016787,GO:0016798,GO:0043169
JU064352	Q0VBD2	GO:0005515,GO:0005515,GO:0005634,GO:0005634, GO:0005634,GO:0005634,GO:0006260,GO:0046872
JU064353	Q0VC91	GO:0005515,GO:0005515,GO:0009968,GO:0040008
JU064354	Q0VCB2	GO:0004407,GO:0004407,GO:0005634,GO:0005634, GO:0005737,GO:0005737,GO:0006350,GO:0016568,GO:0016575, GO:0016787,GO:0045449,GO:0046872
JU064355	Q0VCL3	GO:0000153,GO:0000153,GO:0005515,GO:0005737, GO:0005737,GO:0005829,GO:0006464,GO:0006810,GO:0006914, GO:0015031,GO:0016567,GO:0019787,GO:0019899
JU064356	Q0VCN3	GO:0000166,GO:0000166,GO:0005525,GO:0005525, GO:0005525,GO:0007264
JU064357	Q0VCU1	GO:0003723,GO:0003723,GO:0003723,GO:0003994, GO:0003994,GO:0003994,GO:0005515,GO:0005737,GO:0005737, GO:0005783,GO:0005794,GO:0005829,GO:0006099,GO:0006101, GO:0006101,GO:0008152,GO:0008152,GO:0008152,GO:0008152, GO:0008152,GO:0008152,GO:0008152,GO:0008152,GO:0010040, GO:0010040,GO:0016829,GO:0030350,GO:0030350,GO:0046872, GO:0051536,GO:0051539,GO:0051539,GO:0051539,GO:0051539
[truncated: 33,416 more rows]
