# Supplementary material for: Pyrosequencing of Haliotis diversicolor Transcriptomes: Insights into Early Developmental Molluscan Gene Expression
Source: PLoS One. 2012 Dec 7;7(12):e51279. doi: 10.1371/journal.pone.0051279 (PMC3517415; doi:10.1371/journal.pone.0051279)
Supplement: Table S3 — Gene IDs in clusters A, B and C. (XLS) [file pone.0051279.s003.xls]

## Sheet: Sheet1
Two-cell		Trochophore		Postlarva
JU065967		JU062878		JU066757
JU062849		JU063890		JU066605
JU069086		JU070952		JU063184
JU071069		JU063803		JU062685
JU071691		JU066055		JU071700
JU062847		JU064743		JU067035
JU062846		JU068574		JU063200
JU065857		JU063378		JU071220
JU071631		scaffold1		JU062830
JU067064		JU064761		JU062905
JU066329		JU063064		JU070713
JU065042		JU070352		JU071647
JU064644		JU062718		JU069916
JU062751		JU063058		JU063196
JU068699		JU065561		JU064245
JU065623		scaffold508		JU062999
JU064788		JU063088		JU071710
JU066030		JU066342		JU069775
JU067799		JU069656		JU065307
JU062866		JU066293		JU071023
JU063420		JU063115		JU071183
JU069301		JU063242		JU067932
JU066648		JU070576		JU063920
JU062674		JU064711		JU062675
JU065894		JU069145		JU066903
JU062811		JU066570		JU067070
scaffold178		JU066337		JU062938
JU071663		scaffold23		JU071567
JU062879		JU068628		JU062711
JU063828		JU069321		JU063593
JU062976		JU063071		JU063276
JU062872		JU067076		JU066085
JU064178		JU069311		JU066089
JU071561		scaffold227		JU070080
JU065483		scaffold636		JU064338
contig8651		JU066480		JU068682
JU065605		JU066667		JU064498
JU065800		JU065294		JU063277
JU068324		JU071756		JU063025
JU066282		JU069825		JU063213
JU064898		JU064685		JU070516
JU062739		JU064147		JU063204
JU065536		JU066502		JU063609
JU068504		JU063975		JU062796
JU071221		JU066439		JU062701
JU064327				JU067828
JU068018				JU069865
contig5709				JU071630
JU065871				JU063612
JU067225				JU066550
JU065160				JU069588
JU071653				JU062956
JU065107				JU062719
JU069021				JU063350
JU068310				JU066380
contig3751				JU068158
JU063275				JU071606
JU065482				JU065643
contig8701				JU066772
JU067186				JU069952
JU064394				JU062903
JU064583				JU068015
JU067693				JU068488
contig4072				JU066189
JU062817				JU063646
JU069805				JU063270
contig9409				JU070334
JU070069				JU071117
contig7137				JU065352
JU068069				JU062709
JU069855				JU071292
JU063433				JU064496
JU065742				JU063171
JU063893				JU068724
contig5701				JU069921
JU071705				JU071443
contig5875				JU062673
JU068142				JU063214
JU065852				JU071671
JU065510				JU064184
JU065944				JU066548
JU071577				JU066554
contig7500				JU062706
JU062764				JU065358
JU071575				JU065087
JU063743				JU065135
JU066094				JU063041
JU063900				JU063012
JU070980				JU071742
JU071736				JU070945
JU065982				JU069220
JU062776				JU068583
JU063815				JU067710
JU064754				JU068889
JU063820				JU063704
JU063345				JU069630
scaffold117				JU063903
JU071595				JU071422
JU063067				JU069016
JU063944				JU064975
scaffold624				JU064508
JU069020				JU068514
JU063206				JU062692
JU062798				JU063225
JU067174				JU065638
JU065562				JU067116
JU068092				JU063640
JU069247				JU063170
JU065207				JU068226
contig1196				JU071703
JU064981				JU066571
JU064799				JU067387
JU062858				JU070544
JU066790				JU070579
JU066357				JU064781
JU067332				JU063884
JU064610				JU066657
JU065577				JU064423
JU071461				JU062861
JU065010				JU062716
JU066169				JU066922
JU062857				JU071566
JU063053				JU063721
JU064891				JU066488
JU069903				JU068464
JU062015				JU070572
JU063424				JU070818
JU063282				JU062957
JU065085				JU071573
JU071724				JU066977
JU063360				JU062787
scaffold571				JU062696
JU067190				JU068325
JU062892				JU068568
JU062877				JU071683
JU066003				JU070379
JU064857				JU068623
JU066082				JU069550
JU065195				JU067638
JU064025				JU064227
JU064118				JU067098
JU065710				JU066218
JU064614				JU062919
JU071628				JU063046
JU067020				JU069467
JU062842				JU066053
JU071627				JU065677
JU065177				JU063937
JU066075				JU071589
JU062805				JU069644
JU063227				JU062687
JU071604				JU065960
				JU064497
				scaffold594
				JU063462
				JU062753
				JU065504
				JU071621
				JU070331
				JU065233
				JU063859
				JU064626
				JU071615
				JU064031
				JU066009
				JU063741
				JU063052
				JU063898
				JU063641
				JU064426
				JU064665
				JU071113
				JU066039
				JU069174
				JU065942
				JU064417
				JU071657
				JU064124
				JU064068
				JU068520
				JU063191
				JU071738
				JU066594
				JU064284
				JU062965
				JU063746
				JU063617
				JU062700
				JU064701
				JU065958
