# Supplementary material for: Pyrosequencing of Haliotis diversicolor Transcriptomes: Insights into Early Developmental Molluscan Gene Expression
Source: PLoS One. 2012 Dec 7;7(12):e51279. doi: 10.1371/journal.pone.0051279 (PMC3517415; doi:10.1371/journal.pone.0051279)
Supplement: Text S1 — Scaffolds and contigs/singletons with lengths shorter than 200 bp. (TXT) [file pone.0051279.s004.txt]

>scaffold1
CGAAGGATCAAAAAGCAACGTCGCTATGAACGCTTGGCTGCCACAAGCCAGTTATCCCTGTGGTAACTTTTCTGACACCTCTTGCTTNNNNNNNNNNNNCAGGTGGCGGCCATCGCAATGCTTTGTTTTAATTAGACAGTCGGATTCCCCTGGTCCGTGCCAGTTCTGAGGTGGCCGTTAATTGCCAGACGATGCGGGAACCCCGAAGGATAACCCGCAAGCTAAATTGGTCCACGAGGCGGTCGAGGCAGCGGTCCGGGCTCCGCCCCGAAAGGCTTCGCCCAGCCCGCACCTTTTCCACGCCCGCTTCCCGCCTAAGCCCGAATGACTCGGCCCTCAGAGCCAATCCTTATCCCGAAGTTACGGATCGAATTTGCCGACTTCCCTTACCTACATTGTTCTATTGGCTAGAGGCTGTGAACCTTGGAGACCTGATGCGGATATGGGTACGGCCTGGCACGAAAATAACACCGTCTCCGTCGGATTTTCAAGGGTCGTCGAGAGCGCACCGGACACCGCAAGAGCCGCGGTGCTTTACGGGCAATCCCCGTGTCCCTATCGCCGAGCAAGTCGATTCCAGGGAGTGGGACCCTTACAAAGAAAAGAAAACTCTTCCCGGGGCTCTCGCAGACGTCTCCGACTTCGTTTGCGTTACCGCACGAGACCCCTTGCGAGGTCAATCTCCGTGGCCAGGTTCTGGAATATTAACCAGATTCCCTTTCGACCtataggaagggcgagcacgatTTCTCaAAGCTCATGGCCCCCGTTTCAGAACGGAGTTCTCCTATGTCTTAGGACCGACTGACCCATGtTcAAGTGCTGtTcACATGGAACccttctccacttcagccttcaaAGTT
>scaffold2
AATATAATGGCGTTACCCACAATCCCGGGCTACTGGACAAGCAGACGCAATGTCTATGAACAGGCAATCGTTAGTCGTCGAAATCATGAGACAGATTTCCGACAGAAGTGGTCAGATGCTTCTGACCACTTCCACAAGATGGACATTGATGCCTCTAAGAAGAAAACATGGATGTCTGATCAGTCATTTCAGGACAGCATGGATGCATACAAGTCGAGGACAGAGAAGGATATCAAAAGCTNNNNNNNNNNNNGCTTAGAGAGCAGGCTGCACTGAGGAAGATGGAGGAGCAGCAGGCGCAGGCAGAGAAGATCAGGAAGCAGAAAGAGACACGAGACATGCTTGATCTCTCCCTCAAGATGAAGATGAAGAAGAAGGCCAGGGAGGAACAGGAACAGCTTGCCTTTGACCTCAAGATGCTGGAACAACTCCTTGAGGAGTCCAGAAATGAGGCAATGGAACAGATGCAGAGGAAGCGTGAACTTCGTGAGGAGGATCGCCGTTACCGTGACTACCTGGCACAACTTATGGCTGAGGAGAAAGCCAAGGAGATTGAGTTGGAGCGCTTGATCGATGAGGAGGTGGAGAAGATGTGGCAGAAGAGGCTAAATCAGTGGAAGCTTGAGAGGCTGGCCCGCAAAAAACTGCTACAGGATGTACTTGATGGACGTGCAGTGCAAATCCAGGAG
>scaffold3
TTGACTCCGCCTATATTGAGGATCTCACACACAAGACTGGGAATTTCAAACAGTTTAGTGTCTTTGTCAGCATGCTTGAATCAGCTATCTCACAGACCAGTGACAGTGTGTCCTTGGACCTGCTGACCTATTCTGACCTGGAGTCTCTCCGACAGAGGAAAACAGGCGCCACTNNNNNNNNNNNNGCTCTTTACAAGCGAGATCGTGCAAGAGGAACACAGAGGGCATCCCGTCCCTCCACACGAGAAAGGTCATCTTCCTATGATCGATACACACGAGAACGGTCGTTGTCCAATGACAGGTSYWWCAACGCAGAGTACAWGGACGTACTCACRAGACAGACTGTACGGCCGGCCTCGTTCCTCCTCCAGGGAGAGGCCATCCACTACTGCAAACAGAAGCAGCCTCAGTGACAGATCCCCGTCCACTAGAAAGAGTTATGTCCACACCAGGAGCCGAACTCCATCTCCAGCAGGTGCACGCAACCCTCGCTTTGACCCAACAGCGTACATCAAGGAAAAAGAGCGCTTAAAAGAGGGAATCTCACTTGAAAAAGAAGAGGCAAACAAGTGCTAACATATCTCGGACATCCAACCGATCCA
>scaffold4
TACCCGCAATGGACGAACATGTAATGATGAAGGAAGAATCAGAGTCTAATTATCTCCTGGAGTCTGATTCTGATTCTGAAAAAGGAATTGTACGACATAAGAACGAGAATCAGGATCTGATTGTGTCCAATGTTGTTGTTGGCCCACGGTATATTTTTTTGCTCTGTGCCAAGTCGCTTGTCGTTGTTGAGTGCTACTGCTAAATACAAGGTCAGTGTTGCTGAAGTCCAGAGAAGATTATCTCCCTCTGAATGTCTCAATGCTTCACTACTTGGGGGCATTCTACGACGTGCCAAGTCTAAAAATGGAGGAAAATCTTTAAGAGATAGTTTGGATAAGATTGGACTCAGTCTTCCAGCAGGGAAAAGGAAAACAGCCAATGTGACACTTTTTACGTCTCTTGTGGAAGGGGAGACAATCCAGCTTGCCAAAGACTACAGCTATATTTGTGAGACTGAGTTTCCCTCCAAGCAATGTGCAGAATACAATCTTCAGNNNNNNNNNNNNCGAATATTCAGCGTCACCTCACGCACTTCAGCCTGATCACCCACGGATTCGGGTCCCCTGCTGTTATCGCCTCATTGACTGCTGTACAGAGTTACCTTAATGAGATGTTGAAGCTCCTTGATAAGAACTACCCTGCCTCTCAAACGGCACAGGTGAACCCGACAGTAGCTTCAATGGACGGTAATGGTAAATCTAAGAGCGATAAAGATGAAAATCGACGCGAATAGCAGGATTGCTGACTCCTGGAGAGATTTCCTGATGCTGCTAACGCCTCGTATGTCTGTGTAAA
>scaffold5
GGATGTCACGTCACATGATTGCCACTCAACATATCGTAAGACCTAATTAGCTACTGGCTGAACTCGGTCGTTTAGAGTTTGTGGACGACAGTATCAATTTCCAGCGATTTGAAGTCACCGCAGCCACAATGGGTTCGCTACTGCGGAGCGAGGAGATGACGCTGTGTCAGCTGTTTCTACAGTCGGAGGCAGCTTACGCTTGTGTGTCAGAACTTGGAGAGCTTGGTCTTGTACAGTTCAGAGATCTGAATCCAGATGTGAATGCTTTCCAAAGAAAGCTTGTCAATGAAATAAGAAGATGGAAANNNNNNNNNNNNTGTCTTCAAGAGTGTCTTCATCATTTTCTTCCGAGGAGAGCAGCTCAAATCCAGAGTCAAGAAGATCTGTGAAGGGTTCAAGGCAGCCCTGTACCCCTGCCCTGACTCACCCCAGGAGAGGGAGGAGATGTTGAAGGGTGTGTCAACCAGGCTGGAGGATCTCAAGATGGTGTTGAACCAGACTCAGGACCATCGACACCGTGTTCTTGTTGGGGCACAGAAGGAGATTCGAACATGGATCATCAAGGTAGAAAAGATCAAGGCCATATACCATACCCTCAACATGTTCAATTTTGACGTGTCACACAACTCACTCATCGCTGAGGGATGGTGTCCAGTTAGGGCTCTGGAAGACGTGCAGATGGCTCTCAAGCG
>scaffold6
GAAGTATCCGGTCACGTGATTGAAGGAACGTCATCAAAATGGCAGAACAGCCTAGTAAAGCCGACATTAATGCTATTTTCTAAGCGTTTAAGGTCAATTCCGACCAACAAACAATGTTTTGACTGCAGTCATAGCAACCCAACATGGGCCAGTGTTACTTATGGTGTGTTCCTGTGCATCGACTGTTCAGCTGTCCACAGGTCACTCGGWGTGCATGTGACATTCATCAGATCCACACAGCTGGATACCAGCTGGACCTGGCTGCAACTTCGAGCCATGCAAGTTGGAGGAAATGCAAATGCAATCTCATACTTCCGCCAGCATGGTTGCGACACAAATGATGCCCAGAAGAAATATAATAGTCGTGCTGCAATGATGTACAAAGAGAAGCTACTTGGCCTGTCCCCAGCAAGCATGCAGNNNNNNNNNNNNACTCTCGAGACACTCAGCCCAGTCCCATCATTGAAGAAGCAAGACTGTACTCAGAGCCTCAGCCTATCAAGAACGGCTCACTCAGCAGTAAAGCTGTGGAGATAGACCCCAATGAAGGACCTAATGTTGAGGCTGCCCTCAGTATGTCCCCCACCCAGGCCGCTGCTATTGCTGAACCCAGGAAGGCAATCATTGGTGGGAAGAAGGCCCCTGCTGGGGAAGAAGGGGAAGGGTTTTGGTGCCCAGCGAGTGRAGACCAACTTCAGTGAGATAGAGAACCGTGCCCAGCAGCTGGACAAGGAGAGGGAGGAGTTGGCCAAGGCTACTGCAGTACAGGAGGCTCGCACCAAGGAGGAGCAGGACAAACAGATGGCCAGCATGAGACTGGCGTACAAGGACATGAGTCTACAAAGGCAGAAACAAGAGGAGAAGCTGAAGGCTGCTGACCCCAAGAAGGCTGAGCAGTTCGAGAGGTTGGGCATGGGGTTTGCTGGTAGCAAAGGCATCAGTCACTCGGCCATCTCAGACATGCAGACTATACAACAGGAGGGGTTGAAGGAGTCGAGGAATGAGCGGAACAACCGGCGCCGGGACTTCTTTGATGAGGAGATGGATATGATGGGAGGTCGATTCTCCTCCAGTTCCTCCAGATACGGCGACAGATATGACGACAACTTGTATGGTTCAAAGCGAGACGATTTCGGTAGCTGGGGAAATCCTAACAAAGGCGGCAGTTGGGACATCGACAGGTTCGACAGCAAGTCAAGCAGTTCAGACAAGTTCTCTTCCAAA
>scaffold7
AGCCGTCTGCTATCTCAAAATGGCGAGGAGGGATGTACCCACTGTCTTAGTTCTTCTCGTCTGTTTACTTCCCTTTGCACAATTAGTGGAGGAAAAATATCACCAGAATATATTAGAACGAAGCGAGGAGATTATAAAAGCCCAAGATGCAGAAGAACCTCTTTACAAAAAGGATATTTCAAAATTAACAGATACATGGAAATGTGAGGCTCCCGAGCCACCTGACCACGGCTTCATTGACGGCACCGACTTCAGCCTCGGCGCCACTGTGCACGTGCGATGTGATGACGGCTACTATTTGGTTGGTGTGTCGGTGATCACGTGTGTAGCTGTACCGGATCCTTTTCATAAACACGTGCAGTGGGACCCCGTAGGNNNNNNNNNNNNCTGGCAAGAACTCACCAAGATAACGTGCCGAGCAGATGGAACCTGGTCTACTCTCTCCTATACCTGTACATTATTCGATTGCGGCAAACCTAAGACCATATCCAATGCCTTGGTTAACGCACCTACCACCACAGTAGGCCAGACTGCTGCCTACACCTGCAAACCCGGCTATAAGGGTAGCGGCACACCGACCATCTTCTGCAAAGCTGGCGGTACATGGTCATCAACTAACTACAAATGTTCCATCACCAGCTGTGGTACA
>scaffold8
TGGTGGTGACATTGCTGCACAGTTTGCTGCCCAGGTTGCTGCTACATTACGTTCAGGCCACCCTCCCTCCAGCCACACGCCACAAGGCCAGGACATGACGGCCAGTAGTCCCCCACTCTCAGATCAGCAAAGCTACTCCCAATCACCAGAACTTGCACAGCCAGACTTCAATCAAGAAGTACAAGAAACGAGACCTCAACAAAATGAGCAAGCTGTTGAAGACATGTCATCAAATGCTCAAATTGAGAGCGGTGTGGATGAACCACCACAACAGGTGCCTGTGCATGAACCTAGCGTGAAAGAGACAACACCGCCTCCAGAAACCAGACGAAACGGAGTGATCGGATCCAGTGTCGACTATCGCCCCAGACGCCAGTCAAGTCANNNNNNNNNNNNCCATACATGACCAAGGCACAGCAGAGCCGGGTACCCTGTTTCCAAATGCTCAGTTCCCTCCTAAGAAGGAGATAGTGTTCCCCCCATGACAGCGTTGAGGCCACACTACCGCTTCTCAATAAGAGGCGACGTCTGTCCAGCAAAGATATAGGATCCTTGGAAGCCTGGAGATTAATGATGGCTCTGAAATCAGGTTTGCTGGCGGAGAGTACATGGGCTCTGGACACTCTCAACGTTCTGTTATTTGATGACAGCACTGTAGCTTATTTTAACCTTGTACATCTGCCTGGCTTACTTGAAGTGTTAATAGAACATTTCCGCAAGTGTTTGACCGGAGATATTTGGCATATTTGAAGATTCCGATCTTGGGTATGATCCACAAGCTGGAAAAGTGTGCAGATGTTGAGTCAGA
>scaffold9
TACAAAAAGAGGGGCAGACCCAAGAAGGATGCCCAAGCAACGCCAACCAAGAAGGTGAAGAAAACGCCCACCAAGAAGGGAATGAAGCAGATAACATTGCTGGACATCGCTGGGAAGAAGGGCAGTCCAAGAACTCCTAGCAAGTCGGTCAGGAAATCTGCCCCTCCTCCTACCCCCAAGATTGTTAGGAAGTTGCTGAAGTTAAACGCTGAGAGTGACCGTTATCGTGTCAAGTATGCTTTACTAGTGAAACAAGCAGCGTTGACTCTCACCTCACAACAGAAGTCCAACCTGCCGGCCAACATCAAAGACATCATTCTCAAAAAGTGTGAACAGATCAAAGAAAAGAGACTCAGGCAGAAGATGACGCCCGAAGAGCGTGATGCCTACATGAAGGAAANNNNNNNNNNNNTGCAGAAATTGTACAAAGATAGCGTAACTCTGGCACGCAGCGTGTTACGACAGAGCCCAATCGGAACCGACAGGAACCATTGTCGGTACTGGATTTTCAACAGTACAACACCTGGGCTGTATATTGAGAAAGGTTGGGTGAATGCTGATATTGACTACAACTGTCAAACATTGGGTGATAGGGCGTCAAGTGCTCCTAGCACGCCCAAGAAGACAGATAGTGTCACATCGGGATCACAGCCAAACACCCCTTCAAAGTTAAAGAAGAGGAAATCGGACACTGAAACTAGTTTTCCTCGACCTGGTCAGAACCTGTGGTTTACCTGTGACACAGTGGAAGACCTTGAAGCTCTGCTGAAGGCGCTTGTGCCGATGGGCATCCGAGAGAGCCAGCTGAAGTCAGAGATAGAGAAGAAGTATGATGAGCTGTCTAAAAGCCATGAATGGCACAAAGAGGCCAGACAGAGATGTCCTTGACAGTGAACTCACTGAAGAGGACCTCATCGTATCGTTTAG
>scaffold10
GTGATGATGATTCCTCTGACGATGAACCAAGTGAAGAGAAGGATCGATTTGTAGCCCAGCTGTATAAGTTTATGGATGATAGAGGAACTCCTATCAACAAAGGGCCAAGTATTGGAACACGTGACCTCAATCTGTACAAGTTGTTCAGGGTTGTACAGAACCTAGGAGGTTACAACAGGGTCACAAACCAGATGAAGTGGAGACTGGTTTACTCAAAAATGGGCCTACCACAATCAAACACTGCTTCACATCAGATCAAGAATGCTTATAAGAAGTTCCTCCATGCATTTGAAGACTTCTATCGTAAGCTTGGCAGTACCATGGGGACCATCAGCCGACCTGGTCGCAGTCGTCACAGTTCAGGAAGAAGTATTCTTGCCTTCAGAGGGAGAGAGAAAGATTCTAAGTCCCCCAAACCTGTGAGATCCAAAGAAAGTGATAAGGAGGACAGTGACAAAGGCAGGACCAAGTCTGATGAGAGTCAGTCTGAAGATGGGAAGGATGTGGAGGAGGATGCTGCCTGTAAAGAGGAGGTGTCAAACAAGAAGGAGGAGTTAGACATGGAACCAGTGCGTAAAGAACGAACAACTCCACGCAGGATGCTGCGGGATGATCTCAAGGAGGCCAAGGAAAAGGAGAAAGAAAAGAAGGAAGAAGCCAGGAGGAAAAAGGAGGAGAAAGAAGAGCAAGCGAAATCAAAAAAGGAAGAACGAGAAGAAGCAAAAAGTAAAAAGAAGAGAAAGAGGATGCTAAAAGCAAGAAGGAAGAGAAGGATGACCACAAGGGAAAGAAGGATGACAAGAAAGCTTCTGAAGATGATCGTAAGTCGTCAAGGAAAGATAAGCAGGAAGACAAGGCAGATAGCAGAAAGGAAGAAGTAAAGTCTGATAGAGAAACAAGAGGTCAGAGGGATAGACAGAAGGAAGAAGTGAAGGTGGAAAAGGAGAAACCAAAACGGAAAGAAAAAGAAGAAGACAAGGAAGAAGAAACTAAAGGCGAGGAAGAAGAAAAGATTGTTAAGAAGCAAAGGGTGACCAGGAGGAAGTCAGGGAGAGGGGGATGAGGCGAAGAAAGAATCTGAAGAGAAGACTGATGATATATCTGACGAGAAGAAGATTGAAGAGAAAAGGGTTGATGACAAAAAGTTGAGGAGAAAGTTGAGGAAAGAAGGTTGATGAGAAGAGAATTGGGGAGAAAAAGCTGAAGACAAGAAAGGTTGAAGAGAAGAAAATGAGGGNNNNNNNNNNNNAAGACAAGAAAAAAGAATCCAAAGAAAGCCCAAAACCAAAGGAGGAGAGCAAGTCTAAGTCACAGGAGGAAGAGGATTCTGATGTTGATGTTGAGGAAGGACAAGAGGAAATTACATTAAGGCCACGGGAAGAGTTCCCCACTGGTACCAAACTGAAGGTCCGGTACGGTCGGGGGCGGAACCAGAAGGTTTATGAAGCTAAGGTGGTTGAAGCAAATAAAGATGGATCCCATAAGACTTACCTGGTGCATTATGCAGGATGGAACAACAGATATGATGAATGGGTGAAGGCAGACAGAATTATCTCAGTTGTCAACAGGCCAGATACAGGAAAACACTCACAGAAGAAAATTGTGTCACCAAAAGCACCACCTCCAAAGCAACTGCAACAGCAGCAACAACAAAATCAACAGCAACAGGCCAGCAATCTGCTGAAGAAGCGAGGCCSGGCCCCCATCTAGTCGGTACCCCCAGTCCTGGAGGCAGCTCTAATGCAGGACGTTCCCGTACCCCYACCCCCAAGAGCAAGTCCCC
>scaffold11
ACAAGGTGCCGGAGCACATGAGGATCGGTCTGCTNACCCCCAAGTGGATGGAGGCAAACAGAGGCAGATGGAGGAGATGAAGAACGGGAGGAGGTGTACGCTGCTGGCTCTGCCATTGACACCAACCTCAAGCAGCTCGCAGAGAGGCGTACTGATATCTTTGGTGTTGGCACAGAGGAAACACAGATTGGTAAAAAGATTGGAGAGGAAGACAAGAAGGAGCGATCCAAGATTGTGTGGGATGGCCACACAGCTTCCATGGAGAAAGTGTCACAGAGGGCAAGGGAAAACATCTCTATTGAGGAGCAGATTGCCACTATACACAAGGTCAAGGGACTGCTGCCTGATGAGGAGAAAGNNNNNNNNNNNNGGTATACAACGCAGAGTACARTGGGGGGTCCAGTTACAATCAAGGTGGCTGTGCCCAATGTGCCAGACAAGCCTGAATGGAAGCTCAAGGGACAGAAGTTGGACTTCACATTACCACTCACAGATTCTGTATCACC
>scaffold12
GCACTGTCAAAAGCCTGCACTTGAAGATCCACAATGAAGACTTCAGCTTTAAGGCTGGTCAGTGGGTGGATACCTTCATCCCAGGTGTAGATACAATGACAGGATTCTCCATGTGCTCGTCGCCTGGTTTGCTACAAAGGGACGGGATGTTGCATCTGGCCGTCAAACGTAGCTCTCACCCCCCGGCAGAGTGGGTGCATACAAAGTGCAAGGTGGGGTCACAAGTGAATTTGCGTGTGGGTGGCGACTACTTCTATGACCCCCAGCCAGGTGAGGAACCCCGACAGATCTGCTGCTTGTGGCTGGTGGAGTTGGAATAACCCCCTGATGAGTATGCTCAGTCACGTCCACGACATGCATCAGTCCGAGACGTCACGCAGCATGTGCCCAAATAAGGTCATCCTCATGTTCAGCGCCAAAACCAATGATGAACTTTTATTCAGGACAGTCGAATCCAACAGGAGCACGTGCAGGAAGCGATGGAGAANNNNNNNNNNNNGAAGCCGGGGAAGGTGGAGTGCTACTTGTGCGGACCATCACCTATGATAGCAGACATAGAAACAATGCTTAAAGCTTGCGGCATCACCGAATCAAGCATTCACTATGAGAGATGGTGGTAGTCGTCAAGGGTTGTATTGTTATGTCTTAATTGTTGAATTCTGTGCTGTTTTCATTTAGATTTTGAGGACATATCACTTTGTCTTTGACAATTGCTGTGGTAATTCCAATATGACTGTATATGTAGCTGTGCTTCAATCAATGTCCATTAAGCTGACAGAATCATGAATAAAATCAGTGATCACGAAA
>scaffold13
AACGAGAAAAAAGAACATTTGCATGCAGCTAAAGAAGATGCCCGAAAATTAGCAAGGAAAATTCCAACAGAGCTTTTGGCCAAAGAATGGCTCCAAGACAATCAGGCCACTGTGGAAGTGAGGGCGTATTTGGTTGATAAGGTTTTTCCCACTTTGATTCTGGGCGTGGAGAAGTTACTGTGTGAAGCAGATAAACGAGGGTTGTCAGAGGTGGCAGTAATGGATCCCAATTTCAACCCTCTGAACTTCCTGGCTCAGTATCTGTTAAGGAATAATCCTAAGTACAGCAACTTTTCCGAGGCATCACCATATGTTCGTGGTTTGCGTGAAGTGGCAGAGGAATTACGTAAACAGCTCTTCCTCTTGGAAGATAACAGATTGGCTCGTATCAAGGCAGAGGCGAGGCGGAAACGTSAAGAAAGAGAACGTAAAGAGATGCTACGAGTTCAGGAGAAANNNNNNNNNNNNATCCTCACACAAAGCCATTTTCATTACTCATGAGATACAGTTCTTCCAGGGTGTGGCGAAAGCGTTCAGTGTTGCATACCACCACGTGGACATGAGGAAGAAGTTGCTGCGCATCACGGAGAGCGCGGTGTCGTGGATTCAGCGCCGCAGCCCACACGTGACAGAGGTGGTGTTCTACATGGTGGAGCCTGATGGGAAGGGTCAGGACTATGTACTTCGTAAGATGATGATGACAGACAACCGTGGCAACCCAGTCCAGCCCGAGAACCCAGCCAGACTGGAGAGGAAGGATAACCTGTTCAGGGACTATCTC
>scaffold14
CAATGGTGACAGTGGTGAAGACAWMAAMGATAMARAGKACGCGRRGAAGGAAAAGGTCAAGATAGCCAAAAAAATAGCTAAGGACATGGAGAAATGGGCCAAGTCTCTGAATGCTCAGAAGGAGATGATGAAGGAGGGCACAAGGAAGATCACCATCAACACTGGTGGCATTGGAGGCTTCAGGAAGGAAGAGCGAGAGTCCGCCACYGCAGACGCAGGATTTGCCATCCTGGAGAAAGCTAAGGGCGAGGACAAGAAGTTAATGCCTCCACCACCATTGCTTGGTGGTGGTGTGAAGGTGGCTATACCTCCCCCAGGGAGCAAGCCAGGGCTGGTGGCATCCTATGGTGGAGACAGTGACGAGGAGGAGGACGAYGACAGTCAGAGTGCAGCAATGTCTTCAGGTCNNNNNNNNNNNNTCTAGACGAGACCAAGTTGGTGGACTGGGGCAAGCTAGCCTGCCTTTTGTGCAAGAGACAGTTCCAGTCGAAGGAGATCCTGACAAAGCACATGCAATTCTCAGACTTACACAAGCAAAATCTAGAATCTCTAGAAA
>scaffold15
AGGGAGCACCGAAGGAATCACAGTCAAGTTTGCAAACTCCCCAACGCTCCAACAAAAACATGACAACACTTACACCCTTAGCCCTAGCAGCTACCTATGTTTCCCCAACACGGAGGTACTATGGGCCCATTCATCATCCCACAGCAGCTAGCAGATTGAGATATTCCCCAATGGATTCAGGCTTGTTACCGAACACAATCCTTCAGACAGCATCGGCAACAACTAGTGCATCAGCTGGCGCTCTCAATGGCACAGGATGGTGTATTTTTGTGTATAACCTGGCGCCGGATACCGAGGACAGTGTTTTGTGGCAGTTGTTTGGACCATTCGGTGCAGTGCAAAGCGTCAAGNNNNNNNNNNNNTATTAAGGATTTCCAGACCCAGAAATGCAAAGGATTCGGATTTGTCACCATGACCAATTACGATGAATCCATGATGGCAATACAGAGTCTGAATGGCTTCAGTCTGGGAAATCGCGTACTGCAGGTGTCGTTCAAAACCAACAAATTCAAGGCGTAAGACAAACACGTCTGATCATCTAGTCACCCCATACATCTCTACAACAAAAATTGCGGACTTTCATTCGTCATGGGCAGACATGACATGAAGAACTTCGATTTGTTTATGACTGCCTATGAAAGGTACATTCAGGAAATCCATGACGATAATTTGCATATATGGAGTCAAATTT
>scaffold16
GAAGTGCCATCAAGCAACATATTGCCGGCCTTATGCTCAAGAGCCCAGAACAAATCCAAAAACAGCTGAGTGATGCCATCAGTATCATTGGGAGAGAGGACTTCCCTGACAAGTGGCCAGACCTCATCACGGAGATGGTCAGCAAGTTCCAGACAGGGGACTTCCATGTCATCNNNNNNNNNNNNATTTGTGTTGGAGAACTTTGCAGCCCCATTTACAGATCTCTTTAATGTAACCATGGAACTAGCCAAGACCCACGCCTCTGACCCGTCTGCTCTCAAGGTCATCTTCAGCTCCATCCTCCTCATCTGCAAGATCTTCTACAGTCTCAACTTCCAGGACTCGCCGGAGCACTTTGAGGACAACATGGGTCCATGGATGACCCACTTCTTGACCCTCCTGAGTGCAGACAACAAGTTGTTG
>scaffold17
GGAGACGTAATGGCGACATCCAATGCCCCACGCTAAACGAAGTATTGAAAATAATTGCCGATAATTATCGAAGAGTTTAAGCTATTTGTGGTGACCTTGACCTAAGATGGATTTCCAACATCGGGCTGGGGGGAAGACTGGGTGTGGAGGCGTGGCCTCTGCCTCCGAATCCAATCGCGACAGGAGGGAACGTCTTCGTCAGTTGGCCCTAGAAACTATTGATCTCAACAAGGATCCATATTTTATGAAAAACCATCTGGGGGTCCTATGAGTGTAAACTTTGTCTCACACTACACAACAATGAGGGAAGTTACCTGGCTCACACGCAAANNNNNNNNNNNNTGCCAAGGAGGCCCCTGCACAGCCTGCTCCAGAGAAGGCCAAAGTTGACATCAAGAAATTTGTAAAGATTGGTCGACCTGGTTATAAAGTGACAAACAAAGGGATCCGGACACAGGGCAACAGAGTCTGCTGTTTCAGATTGACTACCCAGAGATTGTGGAGAGTATGATGCCGAGGTACTGCTTCATGGCCGCCTATGAACAGAAGA
>scaffold18
ATATGGTGCCAGCTGTAACAAATACTGCAGCTCCAGACATTGTAAGACGTCTTCCAACACATGTGACCATATGAGTGGATCCTGTCCAGATGATGGATGTGATGACGGATGGATGGGGACAGACTGTACAGCAGCCTGTTCCTCTGGAACATACGGTGCTAACTGTGCTAAGGACTGCAGCTCCCGACATTGTAATGCGTCTTCTCCAACATGTGACCGATTCAGTGGAGCCTGCCCTGCTGATGGGTGTAAAGATGGATGGATGGGTGTGGACTGTACTACAGAATGTGCCTCCGGGTATTATGGAGCTAACTGTGGACAAAACTGCTCTCATCATAACTGCAAGGATGACTTCAGCTGTGACAGGGTACAAGGGCTAGTGTGAAGGTGGATGTGCAGCTGGTTATAACGGNNNNNNNNNNNNGCAGATGTGATCAATGCTTACCTGGTTTCCATGGCTACAACTGTAACATGACATGCAGTAACTACTGTTACACGGAACGGGATGGGTACAGACACTGTGCTCGAGAAGACGGAAGGTGTTTACAGGGATGTATACCCGGGCAACACGGATCGCATTGTGGAAGAAAATGTAGCATCGACTGCAAGAACTCCGCATGCTATTCAGAAGACGGGTCTTGTATTCACGGCTGCAGGCCCGGTCTGAAAGGGTCTTTCTGTAACCAAACGTGCTCGGAACATTGTCAAAATGGCGTCTGTTATACAGATGGAAAATGTAGATATGGATGCAAACCAGGGTTCTATGGTCTATTCTGTGATCGGCAATGTCCACACTGTGATAGTACTGGATGTGACAGAACAACGG
>scaffold19
TCCGCTGTTTATCACCTGGTTCCAGTGTCTTGTTACTGTTCTGCTCTGTGCTCTGCTCAGCTTTACTGGAAAACTGTTCCCAGGAAAGGTCACCTTCCCTCCATTTGTGATCGACCTCAAGCTATGCAGAGCCACGCTGCCTCTGTCAGTGATCTTTGTCTGCATGATTTCCTTCAATAACCTCTGTCTCAAGTTCGTTGGTGTTGCCTTCTACTACGTCGGCMGATCTCTAACAACCGTGTTTAATGTGATATTTTCCTACCTGCTGCTAAAGCAGACAACATCGSTCGAAGGCACTGATATACTGTGGTGTNNNNNNNNNNNNTACGTGAAGAAAGTTCTCCCCCTTGTCGACAACAACATCTGGCGTATCACCCTCTACAACAACATCAATGCAAGTGTGTTGTTTCTCCCCCTGATGCTGGTGAMYGCAGAGWAYKCGGRAGGAGGTCCTSAACTTCCCGAAGATCGGGGACTACCACTTCTGGAATATGATGATTGTTAGCGGTATTTTCGGTTTCGCCATCGGCTATGTGACCGGCATGCAGATACAGCTGACGTCACCCCTGACACACAACATCTCCGGCACTGCCAAGGCCTGTGCTCAGACTGTGCTTGCCTCGTGTGTTTTACCAAGACGTTAAGCCAGCTCTATGGTGGTTGAGCAATGCTGTTGTCCGTTGGCGGCTCGACAGGCTACACGGAAGCTATTTAAA
>scaffold20
TAAGGGGCAGCTCGGCCCTTTAATCAAACAGACTTGCCCGTGAAGGGGATATCCAGCCATCGTCTCCGCAGCCACAGGGCTCACAAGGACCTAACTCAGGACCCAAGAGATAGCATGTATCAAATATTCCATTCAGGTTCAGAGAAGCCGACTTGCGCCAACTCTTAGGGGTGGAACAACAGTTTGGCCCAATCTTAGATGTGGAAATCATTTTCAATGAAAGGGGATCAAAGGGATTCGGTTTCGTAACTTTCGCAAATAGCGCGGATGCAGACCGAGCACGAGAGAAATTGAACGGCACAGTGGTTGAGGGACGAAAGATAGAGGTTAACAATGCCACTGCCCGTGTCATGACGAAANNNNNNNNNNNNCCATCCCCAATGCTGCTGCACTCCGAGGTGTCGCGTTGACGCGAGGTCGGGCTGCAGCTGCAGGACTAGCTGCACGTGGTGCGTACACTGCCGCAGCTGCAGCTGCTGCAGCAGCGTTCAGRCATCCCACTCCACTAGCTGCTACAGCAACTGCGTTACCATATGCAGCTGGTGTATACCAAGACCCTTTCCTTGCTACATATGATGCTGCAACTGCCAGATATCAGCTGGTGACTACTCAGCCATACGCAGCAGCCGCAGGGTACCCAGGAGCTGCCACCCGATATGCAATTCCAGCTGTCGCCACAGCCGCAACATACCCTGCAGGTTACGGAAGAGAGTATGCCGCTGACCCCTACCTCGGACATGGTATTGGCCCAGTCACTGGATATGGCGCTACAGTCTACCGAGGAGGATACCAAAGGTTTGCACCATACTAACTCGGGACATCTGCAAGAAGCATGAAAATGGCAGGGACTGAGGTTAGTCATGGTACATGTCATGTGACATGTCATGTGACCAGAAGAGGCTGAAGATGGGATGGAGCTGTGACTTCCAAATGCTGAAACTTGACATCTTGT
>scaffold21
CAAGCCTAAGAGTGAGGAGACCCAGGATGCGTGCCGGAACTTGCTGCTGATGCTGGGTCAGGGGAACCCCAAGTTTGAGATGCAGGTGTACAAGGGTCTAATTGCTCTGCTACCATGTAGCTCACCTAAAGCCCAGCAGATGGCAGCACACTCTCTCCGAGTTGTGCAGGTGACTGTGAAGCAATTCTfAGAGGCtCGAGGaCGGaCGTGTCAGTTTTTTTTTTTTTTTTGTAAATGCGTCTTTTGTTTTTGAATCAATGATGGACTGCGACTGCTTCTTGATTGTTGATCGAGATGGAACATCTCCGTCATCTTCACCACTGTCTTCATCATCTTCATAAACAAGATCTCTTTGTGTTTGGGGCAGTCTGATCCTTGTGTTGTATGTGGGTAGCGTCCCTTCTATGTTTGCATGGAACTCCTCCTCCTCCATCTGTTTCAGGGTTTCATTCAAATCTTTACCATCCAGCTCCTCCAGGAGTTTGAGAAGCTTCTCTTCTGAAGTCGACAACTGATCCAAGACATACTCATCAGACGAGGCATTGATTTGGGCTGTCGGCACGTGACCTTTACTAGCCTTCAAGTGGTGTAGTTTGTCAGCCAGATGCTCCACGCCAGNNNNNNNNNNNNGAGTATTTCTGTAGGACGTTTCCAATTGTTGACGACCATGTTCGAGACGCTATGGGAGAAGCCTTGTATGATCTGTTTATGGCAAATCCTGAGACCCTGTATGTCAACATGAACCACATCCAGGCTGATGTCCTCATCTCCAACAAAGTCAACATCCCTAAATATGAAGTGGTAGAGGCAGTGGACTAGAGATTTGATTTGCTGTCCATCATCATCATCATCATAGTCTTCAACATCTGCTGCCGGGCTGGCTGTGAAGCTTGGTTTGGACACATTGATTGCGATATACTGTACCCAGCTAGCATTTCCATGTAATAGATTTATGCTGGATGTCATAAAGACATGATGTTTATATTGTGAAGTTTGTACATAGAAATGATAATGAAATGAAATAACCAATG
>scaffold22
GTCCCAAGTTAACACGTGCCCGTGGTAGCACACAGGTTTCTGGAGTGAGCAGGAAGAAGTACTGAGGCGTCAGTGGACAGCTGGTCTAACCGTGATGGAGAAGACGACGGAAGAGGGCGTGACTGCCTCCGAGACAGACGAGGAAGGGATGAAGCGCGGCAACTGGGGCGGCAAGTTAGAGTTCATCCTCACCTGTGTCGGCTATGCTGTGGGCCTCGGTAACGTGTGGAGGTTCCCCTACCTGGCCTTCAAGAATGGTGGAGGTGCGTTCCTCATCCCCTACTGGATCATGCAGCTGTTTGTGGGGATGCCTCTGTTCTTCATGGAGCTGTCTTTCGGCNNNNNNNNNNNNCATCTGCCCATTACTTTTCCTGGTGATCTTCGGCAATTCCCTGTACTTGTATCGACCACCCAAGTACGGAGACTACGTTTATCCTGACTGGGCCACGGGAATCGGGTGGATGATATCTTTCGCATCACTTATACCATTGCTTGTTATCTTCACCCAAACAGTGTACAGGACAGAGGGGAAAACACTCAAAGAGAAAATCAAGAAGGCCTTGGAACCAAACAAATATTGGGGCCCATCGACTTTCGGGGATGAAGATTGCAATGGCGAAGCTGTGGAAACAATGATGTAATGACCTCCAATGACTTTACTCTCTGCATATTGATATCTGTTATGCATTTACTGTGACCATGCATAAACTCTTAACAGGGAAA
>scaffold23
ATCGGGAATACCATCTGCACCAGCCAGTCTGCGGGAGTTGGGGTGGCTCCAATGACGTCATTGACAACCTTCCAGCCATTCTTCTTGAGTATACATCTCCCGTACGCTGCAGTCAGAGGGGAGAGGCTTCCACTCCATGTTACTATCTTCAACTACCTTGAGAAATGTCTGTATATGCAGGTGAACGTGGAGACGGGCGACGACATCACTCTGACAGTACGCGACCACCTCAAGCTTCCATTCTGTCTCTGCGGAGGCAAGAGTAAGACACAGAGCTACTACATCNNNNNNNNNNNNAATCGGCTACACCAGAGAACTCAACTACAGGCACGACGATGGCTCCTTCAGTGCATTTGGGAAGAGCGACGCCTCAGGCAGCACATGGCTCACTGCCTTCGTCGTTAAGTCGTTCGCCCAGGCCCAGCGCTTCATTTACATCGACCAAACCAACCTGGCCACCAGTGTGTCCTTCCTCAAGTCCACCCGGATGGAGAACGGGTGTTTCCGGGAGGTGGGGAAAGTCTTCAGCTCCTACATGATGGGCGGCCTGGGGAAGGTGGACGGCGAGGATGATACTGCCCTCACAGCCTTCGTCGTTGTGGCGTTGTTGGAGGCCCGCGTGCCCCGTGATGACCCTGTGTTGATGGCCGCCCTCAGGTGCCTGTCGCTGCAGCCCCGGGACGAGATGGACACCTACACTCTGACCCTCACTGCCTACGCCCAGACTCTGAATGACCCCACCAGCCAGGCATCGGACGCAGTTATGACGGAACTCGACGCAAGGGTCATCTCTAACGGAGAGCTGGGCTACTGGGGACGAGGTGGCTCCATGCCAGATGCTGTCAACACGTGGCACTACAGAACAGCACCGTCAGCAGAAATCGAGATGACGTCATATGGCCTGATGGCAACGTTGTTGTACTACCAGGACGGGGGCTTAGCTAAAGGGCAACCGATGATTATGTGGCTGTCGCAGCAGAGAAACTCCCTTGGAGGATTCGCATCTACACAGGATACCGTCCTTGGCCTTCAGGCTATGGCCGAGTTCGCCAGCAAGACGTTC
>scaffold24
GTCCGTCCGTAACGAATTCTTCTTGAAGGATGGCCGCTCTACATCTAATCTCGTCAGTGCTATCGACAACATCAAATGGCTCAACGGCGAGACCTACACCGGCGACGCATTGAACTATGTCAACAGGAACAGCTTCCAGAAGGTAAACGGCGGTCGTGACCACGTTGCCAAGGTCGTGATTGTGTTGACGGACGGAGAATCCAATCACCCTAATGAAACAGCARYAGCAGCGAAACAGCTTCATAACAACCATATTAGCGTTGTAGCTATCGGCATCGGCAACGACGTCAACCGAGACGAGCTCAACGCCATCGCCAGCAACGGCAAGCATGTGTTCACTGTGCCCAATTTCGACGCTCTTCACACAATACACAAGGACATCACAGACACCACATGCAAACTGTGTGATTCTACACCAATGGACCTGGCGTTCCTCCTCGATGGCTCTGGAAGCGAGAACAACAAAGGTTTCGGCTACCAGAAGTATTTTGCCAAACTCGTAGCAGGAGAACTTCGTATCGGCTACAATGCAACCAGGGTTGCCATGGCAACCTTTTCCACAGGAGCAAACAAAAACTTCGACTTTCCGAACGGGATGACCATAGCCGAAGTCAATCATAACATAGACAAAGCTCACTATCCAAATGGAGAGTCGTACACCCATCTTGGTTTGCAGTACCTCCACGACCATACCTTTTCCCAGAGGAACNNNNNNNNNNNNTGAATATCCAACCTGATCTGGCACGAGTGGCTGCTGCACCCTTTTCTACTGCTGTAGCTAAAACAGGATGCTTTTGGATTTACTAAATACATCAACCTCGCAACCTTACAGCAAGGAATCTCGGCGATTCGGGAGCCAAGAGGTGCTACGTATACTCACAAGGCGATCAAATACGCGAGAGAGACATTCTTCACTCAAGCTCGCCCTGGGGTTAAGAAGGTGTGCATCGTGCTCACTGACGGGAACTCCGATTTACGAGAGGAGACACATCAAGAAGCAAACCTTAGCCGCGCGGACGAGGTTGAAATGATTGCAATAGGGATCGGCCTCGACGTGTCCATTCAGGAGCTGAGAAATATTGCTGGCGTCGACAGCAACGTTTTCGCCGTCTCCAACTACGACGAACTGGACACCAT
>scaffold25
CTGAACTGAACAACGAAGGCAGTCCCCATGCTGGCATCAGCATGTCCTGGCTGGATCTGTTACGCTGAGAAGACCCATGGCTCGTACATCCTCCCTTACATCAGCTCCACCAAGTCGCCACAACAGATCATAGGGTCACTRGTGAAAGACTACTTTGCTTCTTTGCACAACTTGCACCCAGACAAGATCTATCATGTGACAGTGATGCCATGTTTTGATAAGAAGCTGGAGGCGTCCCGTGCTGACTTCTACAACGACGTGTACAAGACCCGTGACGTAGACTGTGTCATCACGTCGGGGGAGGTGGAGAAGATGCTGGAGAAGGAAGGAGTAGCACTGTCAGRTGTAGAAGGCCAGTCAATCGATACACTACTCAGCAACAGCCTGGGGTGAGGATGAGCTGGCAAGTCACCCTGGAGGGGGTYCTGGGGGATACCTGGAGATGGTTGTGAAGCATGCAGCCCGGGTTCTTGGGAACCAGGAGCTCCAACAAGTGCAGTACAAGGTGCTCAGNNNNNNNNNNNNAGTGTATCAACGCAGAGTACGAGGTGCTCAGGAATCAAGATTTTCAGGAAGTAGTGCTACATGTGCCAGACAAGCCCCACTGAAGATGGCCTTGGCGTATGGCTTCAGGAACATTCAGAATATTGTTCAGAAAGTAAAGAGAGGGAAGTGTCCCTATGACTTTGTGGAGATCATGGCGTGCCCCTCAGGGTGCACTAATGGTGGTGGACAGATCAAACAGGAGGGTGACAGTGCCAAAGAGAGACTGAACAAAGTTAATGAACTCTACAACTCAGAAAAGACAGTTGATCCTTTCTGTGAGGAGAGTATAAATAAGCTGTACACAGAATGGCTAGGTGGTAGCGACAGTGAGAAAGCCAAACAGATGCTGCATACCAAATATCATGAAGTGGAGAAAATGACAAATGCTTTGGCGATCAAATGGTGATGCAACACACAATT
>scaffold26
AAGGTGTTTTGATACCTGTACAGAAGTCATGACTCTCATACAGGATCTTCCTGTTCCTGTAATTGTCAAAAGTGAATGGGTTGGCCACAGCAGCGGGACTGTCAGCTTGTGGCCTCCTGTGATATAGGTGTGGCCACAGACACCTCCAGGATTCGCCACCCCAGGTGTCAATGTCGGCCTCTTCTGCTCTACACCTGCTGTTGCTGTTGGCCGATCAGTTCCCAGGAAGGTTGCCCTGGAAATGCTGTTCACTGGGGAACCAATCTCNNNNNNNNNNNNCTCAAGATGCACTGCTGCACGGCCTTGTGAGTAAAGTGGTACCAGAGGATAAGCTTGATGAAGAGACAATGAGGATCGCCAACAGAATCTGCGAGACAAGTAGAAGTGTGACCGCCCTAGGGAAAGCTACTTTCTATGCTCAGATGAATCTGGAGAGACGCAAAGCCTACAAAATCGCTGGAGGAGTGATGGCAGATAACCTGTCACTGAAYGATGGTATTGAGGGAATCAGAGCGTTCAYTGAGAAGAGGAAACCCAAATGGACACATACCATGGACAAACCAGAGTGACTGTCAGTCGTGGAAGATACTTYCATGTCCCTCGCTTCACTTGTGTAGATCAGTGTTATGTG
>scaffold27
AGAGCGTGTCTGCACTTGATGTCGGTATGGCTGCGTGGGTTGCAGGGTTACTTCTGGCAATATCTGTCCCGGTGTATATGACAAACCTACCTCCGAACTTTATCATTAAAGTCGTTGCCCATTGTGGAGATGGCAAGTCAAATGGCAACATTGAGGTAATATCTGATTTGAGTGTTCGTGTAACAGCCAAGTGTAAGAACGGCATACAACTTTTCAATGCAACCGATGCTGCACATTGCATTCTGCCAATCACGTTCAGTGACAATGGCGGCGCTCGTTGCATAATGGAGAAACGGGAAGGGGCCACCGTGTACACCACGACTGTGTACGTGGCATGGGGCGAAAAAGGAAGTCCTATCATTACGAATGCTGAGCAGTACGTGGTGTCTTGTTCATTCGGCGACTACGGTGTAAAGTCCACCGCCACAAAAAAGGCGCTACACGGACTCATCGCCCGTTAGAGCTGCAGTCCAATAAGGGACCTCGGCTTTCTTCGTCGATTCACCTGGGGTCTTGTTGATGTCAAAGGCGCCAGTATCGGGCCAAATGTTCCAGCCCAGAGGAAGATACAGATCAAGGCAACTACAGATGGTAAGGATGGCGAGGTGGGTTTGAGGGTATCTTCCTGTGACGTGGTTGGAGTCAACTCCAAGGAGAGATATGCTGTTCTTCGTGCAGGTTGCGGCGACGGANNNNNNNNNNNNACTGGCCAATGAGAAGGATCTTAACCAACCGCTTTTCAGTGAGAAGGATCTTCACCGACCACTGGCCAATGAAGACGATCCATCGGTTGATGAGGTTGATCTGCCCTCACCACAGGCCGAAGAGGACCATCTTCCTTCAGAATGGGACGATTTGCCACCGCAGTTGTTCCAAGAGGCCGTTCTACGTCCAGACAATGCTGATCTATCACCACACAATGCTGACGAGGGCGAAAAATACCCGCCATTGTCGAGAACGCACGATGCACACAGACCATTTGCAAAAACAGAACAAGGAAGAATGTAGCTCCATGTCACATCAGATTGGCCGATCCTTCCCTGGCCGGCAGTTGTGGCGCTGACCCTCTTGTGTTTGATGTCGCTGGGTCTGTCGCTTTACAGTCTTTTGTACTTTTCAACTAGGAGAGAACTCCGTACCATCATAGTGACTCAATAAATGATATCAGATGCAAA
>scaffold28
GGCAACCCCAGGATCTGCACGTGATGCTAGTGATGATCATGGGGGTTGAACACCAGATTTGCACGACTTTGAATTTGAAGGTTATACCCACTGCGGAAGGAAATTTGAAGGTGGAAACATCAGTTAAATTGTTTTGGAACTCAGTTACCAAACGGGTGACATGCGCCGACTTACACAAAATGAAAGGTTACGTGCCCTTGGGATGCTACAGGTTGGCACAACACAGACCGTTGTGGCACGGACGGTGAACGTGCCACAGTCTGTCATAAGCAGATTATGGTCCAGATATCGTGCTACACATTCTGTTAACGATAGACGACACTCAGGTCGACCAAGGGCGACAACTCATGCACAGGAACNNNNNNNNNNNNTATGGGGTGGGATTACGGCAAGACAGAGGACCCGTTTGATAGTGGTAGAGGGAAATCTCAATGGACAGCACTACCGCGACGAGATCATTGGCCCTGTTGTTCTACCGTTTTTACATGGCCCAGGCATTACCTTTCAACATGACAACGCCTGGCCTCATATTGCTCGACTTGTTCAGGATTCTTTTCAACAAAACAACGTGAATGTCATCCCCTGGCTGGC
>scaffold29
CGGCCTCCGAAGTGGTTCAATTCTGGTTGAANGTTTACAGAGGCACAATCTGTTAACCTGCTGGGACTACAGCAGTTCGTTAACACCAAGGTTGTTGTCTCTGAGCACAGGACTCTGAACTCCTGTCAGGGTATCGTTAGAGACTATGCTCGATGTCTTTCTGACATGAGCGAAGAAGAGATTGTAGTTGAACTAAAGGTACAAGGTGTAACCGCTGTAAAGCGCTTCACCAAAAAACAAAATGAAAAAATCATCAAAACAAACACGTACTTGTTCACTTTTGCCCTGCAGAAAATCCCGACTTCTCTCAAAGCTGGTTATTTCAATATCGGAGTGGAGGTATACGTGCCAAACCCACTCCGATGCTTCAAGTGCCAAACATTTGNNNNNNNNNNNNCACGTTACTGAGGACTGCACTAACAACTTTAAAAATGTGTAAATTGTTCAGGCAAACATTCCTCCTCGTCAAGAGATTGTCCAGTCTGGAAAAGGGAGATGGAAGTAAATAAAATTAAGCATACTCAAAACTTCAGTTATGCGGAAGCTAAGAAACTTGTACCATCAATCCACCCAGGTGAATCTTATGCTTCTATTACACGAAGAGCATCCCCGGCACAATCTCAGTAGAATGCCAGACAGAACTGACATGGACGAAGTCTACATCTTCTGTACCTGTCCCAAATCAAGAAGTATTAGTGAGAGGAGAGACTGCTACACAGACTGCTGACATGTTACCAGCTACTCTGATGT
>scaffold30
GACGAGCCCGTCGAGATCTGCAACGAGAACCTGATCCGCAACTGCGACAAGCCAGGCCCGACCGTGTGTGAGACGGTTTTCGAGTCTGAATGCGCCACCTCTTATCACGAGCACGAGGTCGAGGAGGACGTCCCAGACTGCAGGATTATGCAGGTTGAGAAGTGCCGCGACGTGACCCAGGGGTACTCCACCATTCAGGAGTGTGACAAGTGGCCAAAGCAGGTTTGCGAGTTGACGACCAAGACTGTGAAGAGGTACTCTCCCGAGACTGAGTGCAAGAAGAAGCCCAGGGAGGTCTGCGGACCAGGACCCTGTCCCATCGAGGCTGGACCCAAGGAGTGCAGGACTGAGTCCAAGANNNNNNNNNNNNACCTGAACCCCCAGAAGACCTGCCGTTTCCAGACCAGGCTTGTCCCCAGCCTGAAGCCTGAGCACGAGTGCACCATTGTTCCCCAGGAGGTGTGCAATCTCAAGTTCACCGCTCCCCAGCAGGTCGAGAAGCCACTGACCACCAAGTGGTGCCTGGACCCCACTCCTGCTGCTCCTGGCGAGACCTACGATGAGAGCGCTGCCCAGGGTGCTCCTCTTGGCTAAACAAGAACCACGATCAGGCCTGCAAAGTATCAAAACGCCTACACAAGCAACCCAGTATTAAGTTATATCCTGTTAATTGTTGTTTCCCAACCAATCATACCCCTATTATTGCTACCCATCCACAAAA
>scaffold31
TATGCCGGAGTGGACGGTATCGGTATACGGGGGAGCTCAGGTGTTGAGGTACATGGACAGTGACAGTGGTATGCACGGACCCTACACGGAGGAGAACATCCCGCGGATCCTGCAGAGCAGAGACACGGCTGCAAAGTCTGTCCGCGGAAGAGGCGTGCACCTCCTGGTCAGACTGGACACCATGTTCTTTGAGGGAACCATATCCAGTGTGGAGAACGGCATGAGGGAGCAGCTATTCAACGCTCTGCTCCAGCAGAATGAGGAGGAAATTAGATCTATTGTGACAAAGCTGGACTATATCATGAACATCCCATGTGAATTTGGTCTCCCACTTGCTGGTCAAGCCAAACGACTGACAGTGGCAGAGACGCCTCTCCTCAAAGAATGTGCAGAGTCAACATACGAGNNNNNNNNNNNNGGCCTtATTCATCTCCAGACTCCggacgcaggtcagtaagatggATGAGGCTGCCCTGGTGGAGGAGTATGACGGCGAGCCGTGGCACACATaCAGAAaGAAGTATAGgGATAaTCTCCAGAGAGAGCTTCTGAAGGGTTATACCCGACAGGTGTCGTTCCAAGTGCAATACAAGACAACAATGTGAAATActcctggttcaaagcattgccTGTGATCTCTAATGTTCTTGTCCTTGAGACAAGACAGCAACGAAGCAGTGAAGGGTCATGTGGCTCCtAaCAaCCTATGGCTCACAACCATATTCTTCCACTGTCATCTATCACAAACTTTCCTTGCACATCTCAAATATTTCACTCAGgTAAACACAAAATGTTTGACTAAAGCATGAAAGCTTTTCGTAAAAGGACAAGAACACTTATTCTGGATCGTGACTTATTACTTATGATATTAATTCTTAGTCTGCTAAGGATTTGATCTAAGGGAaTAATGTATCGCACTTCAAGTTCAAATTACATGtAaGTAGACACGAAAGTCGCGCACGAAACAGCTGAAAaCAATGTTGCACTGGGTACTGTATTGCCAAAGAGCcATGGATgaCTCCCGGTGCCGAGGCACCACCTTGAagagTTATATCTCTTAATGTGACAGGATCTACTTAACATGTTTCGAATCCCAGATTAATCTAGTTCATGATCcTAGATTTGCATCAGGCTTGAGTCCACATACAATTTGATTGGTGCTaTTCAAGAATCGAGtcTCTGTGACATGTACACAATGAAATGATATACGGCATTTTGAAAGTTCCACAGAGTCAGCATAtGgTATTATAACCACACctGTATTACACCCATTACCATTCCCCGGTTGATATGGCATGTCAgtGTAATTTGAATCAGTAATCAATATCTGCTCGAATGGTAaGATATCGGAGTTATGTCCCTTGGCGTGTCGTCTGCTGGCTTAGCTTTCCCTTtACGTTtCcTAATAAGGTGCTATTGTATTTCATTTAATACATGCAGTAAACTTGACTCAATTTGATATGATGATGTAAAGTCGTTTTtaTATGTGTCAGATTATATATTAtACATTGTTTCtGCCTTATGGCAGGCTGTGGTATCAAACTGCctCGATTTGTGgTATCAAACTGCCTCGATTGAATTGTATATATTTAATGACTTTTtGTGACTATGAACCAACTGTACAAATGTGACAATTTAAGCATTGGAGCGTAGTTCAATGGCTGCTAtttACTATTATACTCAATGTAATATTAGATTATAAAGTGATTTATTCTATTCTTtGTTGACTGTAAACAGACTATATCACTGGATGATGATGATGATGATGATgGaTGATGATTCATACCAGGTTTGGGTATGAAGTATTGTTTtGTTTtATTTAATtGTAtCATTTTtACACCGAGTgTGTACATAACAACTGAAAaTAAAaaGTcat
>scaffold32
CTTCACAAAGCAGCGAGAGGAAAACCAGCAATGTCTTCCTCTCTGTGTGAGAAGCTTCTTTCGAATAGTTTCAAGGGCTTCGGGAAAAAGAAAGACAAAGTGTTCACTACATCACACACGGGAGTATATGAACCTGTTGTGTGCCCAGATCCCGTGGCGAGGATCACTAAACGACCGGACCGACGATCTTCAACACCCCTCTGTGTCGTTGTGCTTTTGTTGTCCATAGCTGTCAACGTTGCTTTAGTGGTATGGTATGTCCATATAAAACTGACCGCTAGCGCTAACAGTGGTCGCAAATATGCCGACGGTCAGTATGACGTTGATATATCAAACGCTATCTGTGTGAGGTGTGATTCTCTAAACCTCCCTGACCCAGAAAATGCGCCATTGTTGTCAAAGGTCAAGGTCATTGATCTTGGTCAGAATTCCTCATTGTGTTGTCTGGAACATTCGGAGCATCTCCAAACACTACTTAACCTTGTTGTAGGAGAATACTATCACAACAGGCAGGCGGGTAGTGGTACAGATGCCTTTAGNNNNNNNNNNNNGAGGTTTGTGGAGGCTTGCTTCCGTGTTTGCGACCAGATTCCACGCAGAAGCAGGCAGTCATTCATTACCAAGAAGTCCACGAACCAAACAAATACTTACTGGAGCCCACCTGAATGTCGACAGCGAAGCTTTAAACCTCCATCCACCGTCACTGTCATGGACTACAAACTATGGACAGTTCGGCGCCTACATCAGTGGCGACATCGGCAGTAATGGCCGCAAGCTCAACATCACCAGGCCCGGCCTCTACCACGTCTATTCCTTCTTCACTTTCAAGACCAAACAGCGACGTTTCCGACCTGAACTCATTGTTCACACAGTCAACAGGGTCAACTCGCACTTGCCAAATCAAGGTCCTTCTGAACTTCTAATGGCGAAGAAGACAATGCCGGAAGTCAGTGAGAGGTTCGTTACGAGCTTCCTTTCTGCTACAATCCGACTGAGGCAAGATGATGACTTGTTTGTGTATGTTAGCAACACATCCTACATCTACAATTACCCAC
>scaffold33
GGCCATACTTAACATCGCTGGCCATGGACCGACTTGCAGAGATCAACTTCCTGACTCTCCTCCTGTGTGTGCTGTACGGGGTATCGGAGGCAATGATAGGCAGCAACTACGTAGTCGACGTCGAATTTAAATGCCCGCCTGAGCCTACTGGAGTTGTCCGGGTGGAAGTTAAAACGGATATACCCCAAACCCACCCGTATGCTCTCTGCAGTGGACGCTTCGGCTTCGACTTNNNNNNNNNNNNAGCAGAGCCCGAACTTCCGCCTGATCTCATCTCCAACATGGTTGAGAGCAAGAAGCCATTAAAACTGCTGATGGGTATCCTGGGGCCGGTGAGCAAGTCAGACGTGGCCTTGTCTCTGACGGACATCACCGGGACGCCAGTCACTGGAAGCTTGAATGTCGGCAGGCAAGTCATGCTGAAAGCGGTCCTCGTTGGTAACTACCCGGCCGAGGCAAGCTTCCATGCCTTATCCCGCAAAGCCATCTGTAACAAACAGGAGTACGTCATCTTGAGTGCAGGTTGCGGAGATGGAACAATAATTAGCCAACGGAAAACCTG
>scaffold34
AAGCTCGTCTGGCAACAACCTAAGTTTTTATCGCACTGAGAAGATTATGCTGAAGTGACGCCTGCTGTGTAAATACAAGAATAATGATCGGAATGATGTTCCAAGCGGTCGTAGCAGTGCTGCAACTGCTGTTGCTGTTGAATATGACACTGGCAATTCCTCCCGGTTACGTGCTCGAGGTAAAGCACACCTGCGGTGCCACCTTGAAGGATGACAGCCAGGTGTCAGTCCTCACTGACCTGAACGTTGGTGTCAATGTGGATTGCAAGGACGAGTCAATGGACATCCTGTCGCCTGATAACGTCAACTACAATTTCAAGATAGCCTATACAGGAGACCCCACGAAGAAGTGCGTGTTCAAGACCCGTAAGCACTCTGGCATTCGCTTGGTGCTGGTGACTGTCCAATGGTCCGAGCCAGGGGAGAAATTGAAATCAAGATCAGNNNNNNNNNNNNGGGTGTGGCGATGGTATCGTGTTTCCCAGGACAAAGGCTTTATTACCTAAGGTCTTCGTATCAGAAGTCCATACTTTGGTGCTTTCAAGCTGAAGAATGAACCCTACATTACCTTCAAGTGCAATTTCACATCATGCAAGAACAAGTGTGATGGTGACTCTTGCAAGTTTGAAAGACGGCGACGTGACACGAGACTCCATGAAGAAGAATACCCTTCGGATATCAAGCTGTCGTCTGATCGCTTGAACATCTACGGTCCGGAAGCTGGCGAAAGTCGACGCGACATGGCTCAAAGAGTGCAAGATTTGGCTGACATGGGTATAGATGTCGTCCCCGAGTCGTGCAAAATGTCCACTCGAGGAATG
>scaffold35
GAGACGACACTGGGACATACGCTGGTGTGTTTCCGTCAACCTCTCTAACCATGACAAAGGTGCTGTGTTTACTGTCGGTATTGCTGGGTGTCACTACGGCGTCAACACCTGAAGTGACGCCTCTGTGCTCAACCAATCCAGACGAAGGAGCTACCATCACAATCAAAACCGATGTAAACTTGTATGCTAACGCCTTCTGCGAGGACGTGACGCCGGTGGAATTCACAGAAGTTGACAGTACTACCTTCACCCTAGACGTAGCTTATCCAGGTGNNNNNNNNNNNNAAAACTATTCTTGACCAACGTGGCTGGTTATAAGCTACATAACGTCAGTCTGCAAAAGGGAAGGCCGTATGTGCTACATGCCGTTACTGACGGGAAGGAAGGCGAAGTGGGACTACAGGTGATGAAGTGCGACATTGTCACCACAAGAATTCAGCACAATCTACGCATGGCAGCCATTAGAGATGGGTGCGGCGTGGAACCTGTTTTCAAACCGGATCAGGGTTTCATCACTTCCGGGTTGACGGCTGTAAGCCCATATTTCAAAGGTTTCTCTATCCGAGGAGACAAAAGCCTGGCTTTCGAGTGTGACGTCATCCTTTGTCATCAGAACTGTGATGGGCGGACCTGTGTCCGTGAAGGAAGAACAGGAACTTGAAAAACAGAACCATTCCTAGATTCCGGCACTGATTCCGTCAACCCTCGGGTCAAGAGGTCAAGGTTACTACGTCTTATGTATCTGCATGAAGCTGTTTGAATTTGTATCGGGAATGAATAAACCTGGC
>scaffold36
GAGCTGGAAGGAGACCAAAATGGCAGGTCTTGTGTTCAGCCTTGTCGCACTCCTCCTGGGATTCAGTTGTACCTTGGCAAAGATTCCAGATGGTTACGTTATGCTGGTGACTCCTGAATGTGGCCCAGATGGAATAAAGGACGGTCGGGTGAAGGTCACCACGGATCTGCGAGCCGAGGCCAAGGCAGTCTGCCGTGACAATAAAGAAGTGACCTTCACCAAGGCCGCGCAAGGCGTGACCTTGGAAATGCCCATTTCGTACTCTGAATCCGGCAGCAGTCCCTGCAAATTCCAAAAACGCAAGGACGCCAGGGTGTACGTTGTCAAAGTTTTGGTGGCCTGGGGCGAGCCGGGGAATCCAGTCCATTCTGACGACGNNNNNNNNNNNNGTATCAACGCAGAGTACATGGGTGACGAATGGGCTATCATCGATGAGTCCATACTTCAGCGCTTTTGACATGGCAGGCGAGCCATCCATTCGCTTTGAGTGCAACTTTACATTATGCGAGAAAGTATGCGATGGGAGTTCCTGCGCGAACGAAAGGCGCCGGAGATCTGAAGATGACGYGACGACGACGGCGACGACGATCCACGTCTAATTTTCAGCGATGATCCGGGACTGTCATGGTACGACCTCCGTGACAGCAGCAACGACATTGTTTTCTGGGCGTTATTGCTCGGGATAGGAATAGTGACGCTGTTATCAGTTGGTGTATCCGTCTGTGCCCTGACAAGACGCAGGTCACGTTTACAAGTTGTCGCTGCTTAATGAATAAATACTGAAAATAYCAA
>scaffold37
GTATCAACGCAGAGTACATGGGATTCGCATCCAAACAGAGCTCGGGTATGGCTGTTTCGGCTCTCGTCTTTGCTGGGTTGGCGGCTTCGATTGTTGCAGAACTTCCCACTGGGTACATCTTAACAGTGCAACCCAACTGCNNNNNNNNNNNNGACTTTGACATCACTGCTAAAGCAGTGTGTGACAACGGAGAGTTCAGCTTCAAACGTGAAGACCCAGTCCACTACAATCTGAATTTGGTCTACCCGGGATCACCTAGCCAAAACAAGTGCATATTTAAAGATAGCCGGACACAGAAAAGTTCGAGGTAACTGTGTGGGTGTCCTTCGGGAGGTCGAGTGAGACAATCCACAGAAAGGGAGAAAATCACACAGTGACCTGTCCTAACAGCAACGACAGTGACGCCAACCAGACCTCGAACGATGGACTATAGATGCAATATGTTCCGATGATACAGACACAATGCTCCCGACGTACCTCGATAATCAATGTTTATGCATTATCACGTGTATATAGATCGTCTTAGGTTGACCGCATCGGAGGAAATTCAACCAGAAAACCT
>scaffold38
CAACATAGACCTGCGTACCAATAATCAGAAGATTGGCCTGTGTGAAGCTTTGCTGGCTATTGGAGCCTGGGACAATGCAAAGGCTGTCCTTGACCGAATGCCCGAGTTCTTTGCAATGTCAAACACATCCACTGCCCAAGCCTTGTGTCAGCTGATTCACTCACTAGTAGAACCTCTTTATCAGCAGAACAGTGGTTTATCAAGAGTTTTGATGAAAAAGNGAGACCGAAGGTGGAAGGGTAAGATATCACCTGATGCTGTCACAACGTTTCTACAGCTACACCAGCGAGTCATGCCAATGTTTCTCTACCTGGGACCTCATGCTTCACGGGATCCAATACTCNNNNNNNNNNNNACCGAGTTTTCTGCGATATGACTTATTGTGTAACCAGTAGAACAGAAAACGAAGCCCATGGATACGGTAGATTTCTATGTTCATTACTTGAAACAATTATGAATTGGCATAAAGATGAAACTAACTTCGATAAGGAATGCGCTGCTACGCCAGGATTTATAACAAATTTCCGAGCTACCGTTAAATCAGCAAGTGATCATTTGGACTATCAAAATTACAGACACGTTGTTCATAAATGGCACTTTAGCATAACAAAAGCAATGGTAGCATGCCTCGAATTGAATAATTACATTCAAATTCGTAATGCATTAATTATTCTCACGAGAATTCTACCACACTATCCAAAAGTTGTCAAATTTGGTCTTGCATTGGAAAGGAGAATTGATCGTATGTGCCAGGAGGAAA
>scaffold39
GTCCAATCACACTAGTCGTTGCCAAATGTTGGGACCCGAACCCTAAAGGTTATTTCACAGTTCCAAGACAGGAGCCAGTTCGGCCAATCGACCCATCGGCGTGGGTGGCTCACACGACTGCGATGCGGGAACACTACATGGGGCGTGGCGGACCCAGCACTTCAATCAGCAATATGACGTCAACTAGCTCCTCACTAACTAGCTCTATACCTGAGTCAGAACGGTTTGATGACTTAAATCTCACAGTGAACACTGACATGGCAACTGTTGTCAAGGCAATGGCACAACCAGACTCAGGGCTGGAAATCCGAGACAGAATGTGGCTACAAAATACGATACCAAATACCTGNNNNNNNNNNNNGGCTCTTTTACGCACGTGGAGGGTTTTTGCCGACCGGAGAGATGCAAGAAAATATGCATGTAATCTGCTGAAGGCTGGCTACATCCGACACACAGTCAACAAAGCTGACATTTTCAGAACAGTGCTAACTACGTCTTTGGAGATCTCTGTGGTCCTCCTCAGTATCCAGATCTGACATCACTCAGTCTAGAAGACGTGGACTCTGTATCGGAAGCCGACCGCGACACCCTCGCTCCCCTGCCGCCCCCTGCCTGGAACAATCAGTACCCCTATAGCAGCTCCAACTACTTGCCCCAGAACCTCAGCTATATACCCCCATACAGCTACACAAGCACTGACAACACCAGCTACGTCGGCAGCTTCGTCGACGGCATGCCA
>scaffold40
GCTTGTGACGTCACAACTGCAGTGGCGCAGCCATTTGCATTAGCTGTCTTTGGTGTAAATTGCAACAATCGTGGTTTCACTTGCCGGTTTGATGTTACTTTAAAAGATCTGGATCATGTCCTTTCCATCAAGACAGCCTATAGGGATGCCTCCTATGGGGCCAGGAATGATGCATCAATCAGGCTATGCCTTTGCTCCAATGGGCATGATGCCAATGGGCATGGGAATGATGGCACCACCTCCGATGATGAGACCAATCGTTGCATCATCTAGCTCATCAAATCAGAATAACGTCAAGTCCTCCAAGAAACTTGTTCCTCAAGAGATACCAAAGGATGACAAGAAAGATGAGAAGCCACCTGTCACAACAGTATTCATAGGCAACATTAGTGACAGGGCTCCTGACATGATGATAAAACAGATGTTACAGAGGTGCGGAAATGTACTCAGTTGGAAAAGAGTTCAGGGTGCATCTGGAAAATTGCAAGCTTTTGGTTTCTGTGAATATGAAGACCCAGAGGCCACATTGCGATGTATTCGTCTGCTCAACGAGTGGAATATTGCTGATAAGAAATTAGTTGTTAAGGTGGATGCCAAAACAAAAACTTTGTTAGATGAATATCGAGCTAAAAAGAAAGCAAAGGAAGCCAGTTCCGAGAATGGTGATGATAAGCAGTCTAATGGAGAGAAAGAAGGAGAAGAAGAAACTAAACCTCTGGAAGATGATGATGATGAACTTGATGAGGATGGAAAGCGTGAAGATCGAGTGGCCAGAGCTGGTCTGGAGGCCATCATGAGAGAATACACATTCGAATTATCAAAACCTTCATACTCAGAACAAGACAAAGAACCTAAAGAAAGGGCAAANNNNNNNNNNNNATGATATGGAACTGGAAGAAGACAAGCTTCAGATAATAAATAGGGAAATCCAGTCCTTTCGTGATTTACACAAGGATGAGGAGGAAGATGCAGATGCCACAGAGCGTGAACGGCGGTCTGAAGATAAACAGAGACGCCGTGAGCGAGAAAGAATGAGAGAAAAAGAGAGGGAAAGAATGAGGGAAAGGGAAAAGGCTTTAAGAGAAAAGACACGATCACGGTCACGGTCACCATCACCAAGAAGATCAAGAAGACGATCTAGATCACGTGATAGATCAAGAGACAGATCAAGAGAGAGGAGGAAGGAGAGAGAATTGGAGGAAGAGGAAGAAGCTTATGAGAGACGGAAGCTGGAAAAAAAGCTTAGAGAGAAAGAGGCGGCATACCAGGAGAGATTGAAAAACTGGGAGGCAAGGGAAAGGAAGAAATCTCGAGAATATGACAAAGAGAAAGAGAGGGAAGAGGAGAGAAAAGCAGAAGAGCAAAGAGAAGCAAGAAGGTTGAAAGAATTCTTAGAAGATTACGATGATCTCAGAGATGACCCAAAGTATTTCAAGGGTAGTGCATTAGCTCGTAGACTGAAGGAGAGAGAAAAAGAGAAGGAAGCCGACTCCAGAGATAGACAGAGGGAAAAGGAAGAATATGAAGAACTACGAAGGAAGCTGNNNNNNNNNNNNGAAGCCAGTGGAAGTGAAAGCATCACCTCCGTCAAATGAAGCTAGTTCGTCAGATGAAGACACAAGAGGCAGCTTCCCGAGTGTCAATTACTCAGATGACAGCCAGCAACCTATCATGAACCAAGCCATGAAGGATGAACCAACTAAACTGGGCTTCAGTGGGCTCAAACTGGGGTCGGCAAGTCCAAGCGAAGGAAGTGGCACGAAGAGGAAGAAGCTGACCGTAGGAGATGTATTTAATCAAGATGATGAGGACAGTATGGACTCGAAGAAGAGGAAGTTGATCCCACTGGAAAAAAAGCTTAGAGAGAAAGAGGCGGCATACCAGGAGAGATTGAAAAACTGGGAGGCAAGGGAAAGGAAGAAATCTCGAGAATATGACAAAGAGAAAGAGAGGGAAGAGGAAAACCTGAC
>scaffold41
AGAGAGAGAGAGAGNCGACGGAATTTCAAATGTTCAACTGCGTTCCATCACCAACGATGCATCGAAGGCGGTTCCAGGAGCAGATGTCATCATTTTACATCTCCAGCATTTGCCCATCAGAGCTACCTCGAGGCCATTGAACCATACATTCAACCGAATACCACCATNNNNNNNNNNNNAATGGGTTCGTGTCTTGATGGTGAAGGTAAACCTCATGGGATGCATAATTCGAGGTCAGAGCAAACCTTCATATGATCCAATGGAAGCTCTTCAGAGTGTGATGGGGAAAAGCGCCTATTCTCACTGTGGCAAACAATTACATTGAACCAATTCTTGCCACAAAGTCTATCATCCATCCTCCGATAATGTATGGCAAGTGGAAAGATTGGGATGGTAAGCCACTCGACAAGAAGCCCCTGTTCTACCATGGGCTTGACGAAGATCAAGTTCGTTACCTTGGTGGTGTTAGTGACGAATTAGTAGCCACGGCTAAAGCAATTGCGGCACAGAGACCAGAAGTGAATCTTTCCNNNNNNNNNNNNCTGGCCCAGATTGCCGGTGTCCCCACCCCCTACCACGATGAGGTGATAGCCTGGTGTCAGAAACAGCTGGGCAAGGAGATCATTGTTGGCGATGAGTTGAAAGGGAAAGATGTAAATGGCACAAGGTGTCCCCAGCGTTATGGTATCAATTCCCTTGATGCTCTTGTGACATCCATCACACTCTAACAAACAGTTTCGCTGCCTGTGGTGTTTGTATCTCCAGTAACGTTGATAATATATGTAGCAGTGTGCCATTATCAATCCATGCATTGCTGGATTTGGCATGGGCCAAAGTCATAATGGAAACATCAAATTTATTAACATGTTACAGAAAGGGGTCATAATTAGGGAGATTATGTGTAGGCATCTGTTTTTATCTCAGTGTCATTCTATGTCATGATGTATTAATATATATTTTACTTGTAGGACTTAGTGAAGCATCTATGAAATGTATTGTTTCTGTATAGGAGTGAATCTGACATTGTGTAACAAGAGTAATCAAAATGCACACAGCAACCTAGTACACTGAATGTACAGTTACGTAAGACTGCTAGGAGTATGGCAGCCTCACCCACAATGCGTTTTATGCAATGCTACTCAGTGCAGTTCTGATCTGCTTGACCTG
>scaffold42
GGGCGTCACAGCTGGAAGAGTGTTTTCTTGCTAACGCGAGACTCCGTCTTTCCACCGACGTTACTTCAGTTGTGGAATATAACAGGGCAAGCCACGGCTACTAGCCAACGTTGACAACCATTCCAAAAAGGAGCCATCACATTTTGGAATTTTGTAACAGAGGTTAATTCGTCATCCAGGGTATCCGATGGAAGGACCAGAACGAATAGGCGCAAGGACAAGTGTTCCAGGAATGGCCACCTCGTCCTGCAACTATAGCATGGGACGATATCTTCAGAGGCCAAGTCCGTTTGACTGTATGCATAGTGGCGTTGGAATGAACTCTGGTAACCTTGGGTATGGCACATATTCGAATGACTGGNNNNNNNNNNNNCGACAGATGAACAGATCGCAAGGGTCCTACCTGTCCATGTCCTCCTCATCAAAAGACTATTCAATCAATACCTCCACATTATCTCCATCGTACCCCTCTCCCCCTCAGTCAGGGAGGGGCGCGTTCGACACAACAGGGGGAACGGACTCGTATAATTCTATGTGTAACCCTTCGACGCAAGTAACGACATGTATAACACCAAA
>scaffold43
TTTCGCGATCAGCACGTGGGTAATGACTAGCGGTAAATTCAGGAACAACTTGTTGACCGATTATTTGGAGATCTATTGGCATTTACTCTGTGTGATGTGATTGCACTATTAGCAACAGCTTGCACAACTAAATCTACATCTTCATATGGTAAAATAGTCGTACCCATGTCGCAGCTCTCGGCAACAAGCACTCCGCCAAACCCGCCCATGTCACAAGATACATTTGATTACTTATGGAACACATTAGGCGAATGTACAGAAAATGGGGAGTACACACATATTTCATCGAAAGATCTCGACTATCAATATCATGACAATGAAGATGAAACTGCCACATTCCAAGTCGAGCGCTTCCAGATACAAAACCATGCAGCAGATGCTTCCATCAATGAACTGCTGAACNNNNNNNNNNNNCCATGAAAAGAACTTCCTGAATTATGTTCCAGCTCGCTGAATTCTCNCTTGAGGATCTGTCAGCCATGAAGATTGGGACCAGCCATCGCAACAAGATCTGGAAGTCCTTGGTGGAATACAAGCAGGCAAATGCCTACACGTCTGAA
>scaffold44
AGCCAAGGGGAAAAATGTTGTACATAGCTGTTCGAGCGACGCAGAGGTTCGCTTTGTTGCAGCAGCCGCGCTAGCAACGTAGATCAACGCGTCTTGGTATTGCAATGTGGTCCTTCAATCCAGTTGCCTTCGTGTTGTTTGTGGTGGAGCTGTATCACATCCTGGGACACGCGGCCATCTTGTTCCGGGTTCGGTTACTGCCACGGAAAGATCTTGTCCGTATCCGCTTCTACTTCCTTGTTGATGCCACCTCGGTCTTCATTATCTGCTTCCTGTACACCGGCAAGCTCAGATGGCTGGCAAGTCTGCATCTTATACAGCATCTCTTCTACTTCATCACCTGGAACAAATCGTCCCTGGCNNNNNNNNNNNNGGTGATCGATTGGAGCTGGATTCAATCCTTGGAACCGCGTTTGATATAGCTGTCCATATCCTCAACGTGTACATGCTGACAAGCTATCTGTCAACTGTGGGCGTCTTAATGGGCCTGGCCGTGGCTCACGGTAGTGCGTACTTCATCTTGTACAACCCCCGCCTTGCCTGGAGCAGCCCCTCCAAGATGCCAGCCTGGATAGAAAGGCGCATCAGACCACTGGAGACCTGACCATTGGAGTCTTAATCTTAAGTCTTGTTAATGCTGGAGTCTATAATATCTCGTATGTTTTTACATCTTTGCTGTGTGTTGTGCATTTTACGCATTTTATGTCACATGATTTTATTGAACTCCACTTAACACAATGATACTCTCTACCTATATTATGAATGCAATG
>scaffold45
ACCCGCCAGACGTCCCATTTTGAAAGGAAACCACTGTCAACAGCACAGTGGTGCGGACAGCGTCCATGCTGGACGGCCATGCAGTGGGGGACAAGTTCTATTCACCGACGTGTCTCGTTTTCACCTCAGCCACAGCGATGGACGGATTCGAGTGTACCGACTTCGAGGTGAACGTTACGTCAATCATTGTGTCATGGAAGAAGATCGGTTTTGGGGCGGTAGCGTTATGGTGGGGTGGGATTACAGCAAGACAGAGGACCCGTTTGATAGTGGTAAAGGGAAATCTCAGTGGACAGCCAATGGACAGCGCTACCACAACGAGATCATCGGCCCTGTTGTTCTTCCATTTTTGCGTTGTCATGGCCCAGGCATTATCTNNNNNNNNNNNNGCGGCTGTAAGGACCGACTTACATGTTGTTGTTGGACGTGCCACTGGTCAGTACTACCGAGACTACATCCTGGCAGTCCATGTTGTGCCATTGGCTCGGCGCCATGGCCGCCGTTTTATCTTCCAAGATAACAACAGCAGAATATCACCCGTGTACCATGGCCAGCCTTAAGTCCAAACCTTTCGGTCATCGAACATGTCAGGGACATGCTTGGGCAGCGCTGGCGGGGACGTCAACAAAGACCCACTACTGTACAAGAACTTGCTGCTGCATTGCAAAAAGA
>scaffold46
GGGACTGGCCATCTTCTCAGAATTGGAAATCCTTTCTGGATAGACTGATGGGAAGACTGGGTACCCGGAAGTATGGGTTCGGCCTTGGCCAGGATGAGGACAGTGTCTTTAACTTCGACTTTGGCTGGAACCATCCATCCAGAGACTGGTGGAAGGGCCCCAACGTGTGCCTCACCAAGATGGACGAGGAGACGAACACGACGGAGACGGGGGTCGGCACAATCGCCCGCCACTTCAGCTTCCACAAACATGTGTGCGACGAGACAGAGTCCGCCTATAAATGCACCATCACGTCAAAGGTCATGGACAAGCAGAGGGTCGTGACGGAAGTNNNNNNNNNNNNCGCGAGAAAGGAGGCGGAATATGGCTGTCCGAGAAAGGTGGAGGCTTAAGGACCTGGTAGAGACAATCCGGAGTCTTGGTCTGACTGAGTTCCTGCGTGCTGCCGACAGTGTGTCCCTCACGGAGGAGTTCAAACAGGGAAACTTCACTCTCTTCGTCCCGGAAAACAAAGCCTTCGAGGACTTGAGAAGCGCCCTGCCAGAACTGAAGAAGATCTTGCCGAAGGACATGCCCAATGTGGTGATGGTGTCCAAGCCGGTGTCCAACCTGGTCCTGAATGACACCCAGAACCTTCTTCTGGGTCACATGGCCGCAGGTCAGTACAAGATCAGCAATCTGCAGGACGAGCAGCTGGTGGAGACCGGAAGTCCATACAAGTCCAAGATCAGGGTCAACTTCTACGAGGGACCACAGAGGCTGATGACGGCCAACTGTGTCCGGGTGAAGTCTGCTGACATCATGGC
>scaffold47
ACAGTAATCTTCGGCTGCACTGCAGACGATCCTGCTACCCCCGAGCCCTTTGTTTGCGGTATGCTTCCAGACGGTAGTTGTAGAGCCGTCGTGAGTATCTGGACCCTGGGCAGCTCTGGCGATTGTGTACACGAGACGGTGGGATTCAGGATTGGCGTGAACGGCTTTAAGAAGTTAGCTGTTCAGGTTAGTAGCAGTGACGGTCACCTGTCACACGGATTACTTTCAGCTTTAAAAATACCAACATCTTCTCTGCTTTAAATTTGCGGCCATTTATCTTAGGTTTAAGATCTCTAAATNNNNNNNNNNNNGACGAGCTGAGAACTCGCTGTGAGTTCGCGTCTACCAATAAGTTGAGGACAACAATGTTTGGCGACGCGACGTCCGACGAGATGTGCTACAGCTTCATTACATACTACCCTCAACAAAACTCCAGGAGTTTATTCTTCACCAGTTTCAAGAGCATCCCTTACTGCAAACTTAACATGGAGGATACGTATGAAGGTTGCCCGTGGACGTCGATATCGAGTGACCCACAGATACAGCGGCTG
>scaffold48
CAACACTTGGCGCCAGATTCGAGAGAAAAGCGACAGCCTACCCGAGAAAACTAGAGAATGAGTGAAACGAAACCCCTACAGACCAGAGCATGACAGAAAGCACGGATATGAATGATGGCCCCAAGAAACTGTGCCCCCCTTCCCACACCAGAGTCACTACCAATTGATGTACAAGAGGAGATTGAGTGCCTGTATGAATTTGTTCCTGAGGTTGCTCAACACTTTAGAATCGTCAATAAGATAGGAGAGGGGACATTCAGCTCCCGTGTTTCCAAGCCTGTCTCAGACATCACCCAGAAGTAAAGCAGCAGTTTGCTCTGAAACACATCATTCCAACCAGTCATCCGTCTCGGATTGAGGGAGAACTACGGTGCTTGCAGGANNNNNNNNNNNNTATCAGAAACAGGGATCATGTTGTGATCGTCATGCCCTACTTTGCGCATGACAAGTTCCCAGATTACGTGCTGGAGATGTCACTGACAGAAGTACGAGACTATATGCGCAACCTTCTCATAGCTCTCCGGCGTGTGCACAAGTTTGACATCATCCACAGAGATGTAAAACCCAGCAACTTCCTCTACAACCGAGAGACCAAACAGTTCTCTCTGGTCGACTTTGGTTTGGCCCATCAAGCCCCAGTGTGTCTGATGAAGAAATGCAAGACATCTCCAAGTGTAGACGTAAAACTGTCCGACAAACATCACAAGTCAGTCCCACTATCTCCGTCCAAAATATTCTCCTAAGGC
>scaffold49
GAATTCAAGCGAGGTCAAGGGTTACAGTACATGCCAAGTAAAAATGGCTGCCGATTTGGCACAATTCGATTTATTACTTCAGTCTCTTTTGAGCCCTGATAACAACACAAGAACACAATCAGAGCAAGCATATGAGGGTATCCCGATCCAAAGTCGTCTGGAATTCCTGATCCGTACTGTACGAAACACAGACACATCCATTGAGATAAGGCGCTTGGCAAATGTGCTGCTACGACGTTTGTTCACGTCCAATTTTGAAGAGTTTTGGCCTCAAGTGAGTGAAGACATAAANNNNNNNNNNNNGGAACCAACAGGGTCACTACATTGAGGTCATCAAACAGATGCTCGGGCAGAGTCTACTGGACAGGGAACACCCTCAGGTGCGGTTTGAAGCAGTCAAGGCAACTACAGCATTCCTCAATGCCAATGACAAGGAGCAGGGCCTGTTGAACCACTTCCGGGACCTGTTGCCCGGGGTCGTGCAGGGCGTTGTGGAGAG
>scaffold50
AACTACACCTTCCACGACGCCAACGTCACTACCAGACACATCTACAGCCCCAGTAGGCCCGTTCTTTTCCCCCACTTGCCAGGCTCTGGTCATTGCACTGTGTGGAACTAATGTTGAACCTATGTGTGGAAGTAATGGTATAACCTATGCGAACGCGTGCCAGTTGAAGAAAGCTGAATGCTTTGACCCGTCGATAACTTTAGTGTCTGTCGGTCATTGTGTGACTTCCAAACCAGTGACGTCACAAGCAGCCACACAAAAGACTCAAGGGTCAACGACGTTACTACAAATGACGTCACAAAAATCTACACAAATTACACAAGGGTCAAGATCATCAACGTCGTCAGTACCAATAACGTCAAAGAAAACTACGCAAATGACACAAGCGTCAACCACGCCACTGCAAATTACGTCACAGGAAACTACGCAAACGACACAAGGCTCAACGACCTCACTACCGATGACGTCACGAGCAAACGACGCGAGAGTCAACGACGCCAGTACCAACGACGACACTACCAACGACATCAGGCTCAACAGTGCCAGCTATGATACTTTCACCGCTTGATATCATCTGCAGAGCTATCATGCATTTTGACTGCCCAAATACGCCGGAACCTGTATGTGGCAGTGACGGCAAGACTTACAGTAACGAGTGCGAGTTTGAGAAAGCGAAATGCACACATAGGCACCTTCACACCGCCAGCTTTGGTCCGTGTAACTAGCGAAAAATATAGATGTGTATTCAGGTTCATTAAATGAATTTAATGGGTAAANNNNNNNNNNNNTTATGCGTCGGTTTAGACAATCTTTAGCGTGATGGATGCTAAAGGTGCTGTCAGGCCTCGAGTTGGGGAATTAGCTGTTGGAGGTGAGCCTTGAAACAAGAAAGGAGAAAGATTCGACGGTTGGCACGTCCGACATTCGTGACTGTGCGAGAGTGTGTTCATCTAGCTATTCACCGGTCTGTGCATCTAACGGAGTGACTTATTCCAACGCTTGTGAAATGGGCGTCAGTCTGTGCCTGGCTGGACAGCTGGCTACGGTCACCGTTGTCGACGTGGGTGCTTGCAAGCTGGACACTTGAGTGTAATAAAACATTGTATCGGAANNNNNNNNNNNNATGAATTAGAATTTTTAGTACAATGATAGCAAGAAATTAGGTTAAAATTAGATGTTAAAAATTCATAAATGTTGTTTACAAATACGTGACCTTTGCACTATGCAACTTACAACCTCTTATTCCAACTTTAGATTTTTTCGAAATACATATTTGCAAATGTGCACTTTCATTGAGAATGAGTGnAGTTTTTTTTCTTTGATGTCAATAAGCATTTATTGGTACACAATATGCACAAAAGCTGTTAAGCAAATCAGAAACAGTAAGAAAGACCGTnATTAATGACTTCGAAGTGGAAATTAGCATATAACCGCATATGCATATACGTGTATATGTTCCATGGGTAGAAATCTAACAGGACGTTAGTCTTCGGTCGGACACTGACCAGAGCTTTTGACCTCCAACCACTTGTTCTGTTTGCATGCTGCCACGCCCATCAGGCACTCGTTGTCGTATGTGACGCCGTCCGTGGCACAGACGGGGCTGAGGAGGAAGGGACACGCCCTTTCACAGCTGCACACGGTGTCCGTCTTAGTCATAAGATGAACGCCTTGCTTTGCCAGGCTGCAGGCATCAGCTTTCATCATACATTCGTTCCCGTAATTCTTGGTGAACGTAGCACAGACTGGGTTGTATATCATCTGGCATGGCCTCAGACAGTCATCAGCTGCATCACCCATGAGTATCACTGCAGCAGCTAGGAGGATAGTCTTCAGCATGTTGAAGGAGGTGCTTTTTGAAGTCAGTCTGTAGGAAAAAGACTGGATGTATATCCCG
>scaffold51
AGGTGTATTCCCTAACACTATTTTGGTTGGCGTGAAATGTGGGGCTAAGTCTGCTCTCATGACGGTGACGATTTAGAACACAATCCCGCCATGGATACTCTGTAAAATTTTCACCATACTTTCCCGAACAGGCTAGCCTGTTCGTCCTCGCAGTATTATGGCATCGCAGGGGTTGTGGAACTACTGTTTGTGTTAGAGCTGAGACAAGACCATATAGTGGTAGTTCGTACTTCTGACTGGAGTGATGGCTTGTTCGATGTGGCTTTGGTCAGAGAACAACGAGAATGTGCTGGTGACAGCAAGTGGAGATGGGAGCCTCCTTGTTTGGGATGTCCTGCAGAAACAGGGTCCACTAAAAGCATTCAAGGAGCACAGCAAGGAGGTTAATTCTGTTGACTGGAGTCTGACTCGCGGGGAGAACCTTGTTGTGACAGGATCATGGGATACGTTGATCAAAATCTGGGACTTGCATTCCGCCCAGTCTCTAGTGACCTTCAGAGGTCATGATGCCATCGTCTACTCTGCTGGGTGGTCACCACATATACCAGCATGTTTTGCCTCTGTGTCAGGGGACCAGACCTTGAGAGTGTGGGATGCTCGTAAACCAAACTTCCCAACTTGTGTTATACCTGCTCACAGTGGCGAGATTNNNNNNNNNNNNNACCGTTCATGGCGACCAAGCTTATCTCCTGCTCCTATGACTTCACAACTCGGATCTGGGACTACACTCGTCCCGAGGCCCTGGAGGTGATAGAACACCACACTGAGTTCGTGTATGGCCTGGACTTCAACCTGCATGTTCCTGGACAGATAGCAGACTGTGGCTGGGACGAGCTACTCCATGTGTTTCACCCACAGTCCTGTGTCCCAGCTCC
>scaffold52
CGGGATTCCCACGGCCGGTGCTCAGGTGGTACAAGGACGACCAGGAGGTTCTAGAGCACCCCCGCATCCACATCGAGTCCAACGGTGACGGCGTGTACGTCTTTACCGTCGAGAACGTCAACAAGGGTGACGAGGCTGCGTACAAATGTCGTGCTGAGAATGAANAAGGCTCTACGACATCCACTTTCTACCTTCATGTTAAAGTCAACAAACGCAGCCCTAAACGAAAGTGCCAGACCAAACGAAGCGTGTCCTACCCACCGATGTTCCCCACTATAATTGAGAAGGTTGAGGAGGAGGAGAAGGAGGGCAAGGAGACAGCCCGCTCTCCCCCATCACCCCTCACACAGTTGTATGATGGACTCACCCTTCAGACGCGGCACACGTGGCCAAAGTTTCTCGGAGACTGGGCTNNNNNNNNNNNNGAAGCTCCTTCATTTATCACACCACTGACGGACACCGAAGTGGAACTAGACACAACTGTCACCCTCAAGTGTCAAGTCACTGGCATTCCACGCCCAGAAGTTACATGGTTCCATGACAACGAGGAGGTCAAGGCTGACAGATACATGATTGAGTATGTTGAAGAAAATGTGACCTTGACCTTTGACAAATGCACTTTGGATGATGAAGGTGACTACACAATTAAAGCTGTTAATGAAAAGGGGGTCGCCTCATGCAGTGCTGAGGTCCTTGTCCATGTAGAGGCACCAAAGGTCACCAAGCCTCTCTCAGATGTAACAGTGAAGGTGAAGGACACTGCTCACCTTGAGTGCACCATCACTGGCCTTCCTAAACCTGAGGTCATATGGATGTCTGACACAGTCATACTTAAGGACAGTCCCGAA
>scaffold53
GTAGAGGGGCTAGTCCTTAACCAGTCAGCAAGTCACATCATTGTCTGGGGTCTGTCAGGAATTAAAGTAGTGGAGTTGCCACGGCGATACGGTAGATATGGGGAGTTTGAAGGAGGCAAGGACATTGTCTCATGCAGAACCATCCAGATTGCAGAGCGATACTTCACAAGTCAACAAGGTGTCCGACTTCGTGAGGCAGCATGGCACCCTGGAAGCAGCTCGGACTCCCATATTGTACTGCTGACATCAGACAACGTCCTCAGCATATGTGACCTGGCTGATCCCGAGAAGGCCATGAAGACAATCGACCTTGACAGTGCTGGTCGTTCGACTTCAACCCTTCCCCACCAAGATCAGACTGACCTGCNNNNNNNNNNNNTTCAGGGAGGAGTATGTACAGAGACAGGACCTGGCCAGACAGGAGATTGAGACCAGGGTACGGATCCTCCATGAACAAAAGAAGCAGCAGCAGCGTGACATCAACACCCTCAGCCAGTCTCGCAACATCCTCCAGGACAAGGGGGAGGGGCTTGCTTCCAAGTTAAACTCGGCACAAGAAARCCAGGAATCATTGCTGAGAAGATTGGATCACATCATGAGGAAGATTCAGTCCCGGGTACCGATGCTGTCGGACGCAGAGAAACACATGTTGAGAGAGCTGAAGACGATCAAAGGAAACCTGGACACATTTGCTAAGAAGCTGCAGCAGGTAAAGATCAAGCAGGACTTCCAGGCACGGACTGCTGCAGGCGACCGACAAGGCCCAGGGARKCCAGCAATACAGAAGGCACAGATAGGTCAGCTGCAACACATTCTCAAACAGGAAGGAGAGGAGATTGCTGACCTTATGAAGACAATCACACAGCTCAAGATGGAGA
>scaffold54
GCAGGCTCTATAACCGTAGTGTAACTTGGTGTTGGTATGGGTGATTTGCGGGATAGGGTAGAAGCTGATGGGGCACCARMTTKTCATACCWCACTMTGCTACCCAGACAAGTCGATATSAACCGACGATTGAACCCGAAAACAACGCTGACAAGCTCAGGCAGAGGCTGAACACATATGCAAGATGGACGAGCAAGAAGAGCGCGCTGCAGTTAGCAACGGCCGGATTTATCTTCACAGGTATCACTGACAAGGTTGAATGCCAGTCGTGTGGTATTCGACTCTACAACTGGCAAGACGACGAGGATCCCCTCCAAGCACACAAGAAATATRCTCCGGATTGTGAATTCAKGAWAAAAATTTCCCCCAGATCAAAGCACCTCCTAAACCAANNNNNNNNNNNNGTATCTGAATGGATAGGCTCTAAAACAAAAAAATATCAAGACTGTTACCATGGTTACAAGTACAGTGGTGCATACACATTGCTAACCTTGGAACAAGAGGATACCATGGTTACGGTTTTGGAGACAGTGTGAAATGCTTCTTCTGTAATGGTGGTTTGCGCACCTGGGAACGAGGCGATGACCCGTGGGCTGAACATGCCAAATGGTTTCCCCGTTGTCCGTATGTGCGTCAGGTCAAGGGCGAGAACTTCATCCAGTCAGCTGTTAGTGGACAAGAGCTGACAACATCTATTTCTGGCAACATCATGTCGTCAACATCGGAACAGACACCTGATGCTGCAACCGTCACTGGAACAAGCAAGAAAGCTGTGAGGCCTTAGACCCGCGAGAGTTGTCT
>scaffold55
GCAGGTAGGAGACTGGAGTCTTAGAAGCAGAGAGGGGGAGGACAACTGCTGACATAACACAGCAAGATATTGTCGACTCGGTAGACATTCTCAGTGCACAGAAGCATTTTGAACTGACATTGAAAGACTTTGGTCCATACCAGTTAAACTACACACGGAATGGCAGACATCTCTTGCTGGGAGGGGCCAAAGGTCACATGGCTGCCTTTGATTGGCAGACGAAGAAACTTATGTGCGAGTTCAATGTCATGGAAACCGTGAATGATGTCAAATGGCTCCACCAGGAGACCATGTTTGCTGTTGCCCAGCGACAGTGGACCTATATCTATGANNNNNNNNNNNNCTGAAGGCCATTGACACGGCTCTGCGGATGGAGTTCCTGCCGTACCACTTCCTCCTAGCCACCGCAAGTGCGAAGGGTTTCCTTACGTATGTGGACACATCGGTCGGGAAGAAGGTGGCTGGAATCTACACCAACAGTGGCCGTCTGGACGTTATGTGTCAGAACCGTAGCAATGCTGTGGTTCATCTGGGTCACCCAGGWGGTACTGTAACTTTGTGGACTCCCAACCTGARGAGCTATGCAGCTAAGTTGCTGTGTCACATTGGGAGTGTGAGATCCCTTGCTGTAGACAACTCAGGAAAATACATGGCCTCCTCTGGAATTGATGGGAAACTGAAGATCTGGGATCTGCGGACATACMGGACGCTACAGTGTTACCAGCTGCAGATAGGGGCAGGCTCCCTTGCCTTCAGCCAGCAGGGCATGGTTGCAGCTGGCATGGGCAATGTCGTCCAGGTGTTTAACAACTGCTGTCAACAAAGAGTTACCTCCCTTATATGCAGCATCGTATCCCATCGTCCATCAAGAGTGTACAGTTCTGTCCATATGAGGATGTTCTTGGTGTGAGCCATTC
>scaffold56
CGACGACGAGTAGTACGGCGGGGGGGATTAGACTTGAAGGAATTTCAGTGGCATATTTCTGCAACTTGTCAGACCACGGTGCAGAGTGCTAGCAGTGAACGTCCAGTATGGGTCTGTTTGACACAGTCAAGAAGTTCAAGGGCCAGGACTACAATGCCCTGAAGAAGGAGTGTAAGGAGAAGGGGACCCTCTTCATTGACCCCGAGTTCCCTCCTGATGACAGGTCTCTCTTCTACACCAAGGGGAAACTCGCAGGAGTGGCATGGATGCGACCAAAGCAAATTGTGGACAACCCCAAGTTATTTGTTGAGGGTGCTAGTTCCAACGATGTGTCCCAGGGTCGCCTTGGCAACTGCTGGTTTGTTGCGGCTAGTTCCTGTCTGGCACNNNNNNNNNNNNCAGGTGTATCAACGAGAGTACGTGGGTGTGGCAACTGAACCAGAGAAGCGGGCGGAATCTTTGCCCGAATGCAGAGGAAAATGGACAGGAGATCTCTGATGGCGGCATCAATTCCAGCTGAATCTGCCCAAGAGATGGAAGCCAGCACTGACATGGGTCTGGTCAAGGGTCATGCCTATGGTGTGACCTGTGTGAAGAATGTCCACCTAGAAGGATCGTCAGGACTGTTTAGCATTTTCAATCGTCCCAAACTGGCAATGGTGCGACTTCGTAACCCTTGGGGTCAGTGTGAATGGAAAGGAGCTTTCAGTGATGGATCACCAGAGTGGGATAAAATTGACAAGAATGATCAGAAGAAGATTGGTTTGACTGTCGATGATGATGGTGAATTCTGGATGACTTTTGAGGACTTCTGCAAGTACTTCAAACAAGTTGGAATCTGTCGTAACGTCAACACATCCTTGTTCACCCTGACCAAGACATGGAATGAAGGTCTGCATCACGGGGCTTGGAAGAAGCCAAACAGAGCAGGGGGCTGCCTTAANACCGGACACCTTCCTAACAACCACAGTATGCATTTGACATTGCTGGCATGAGAGATTANGGTCCATTGAGTCAGAAGAGCAC
>scaffold57
AGCTGAGACGGATGAAGGCGACGTTGGTTTCATCACCCACTTCCTGAAGGAGAACATGGACATACAGGATCTGTACGTGAACGTGTGGGAGCTCATGGGCGCCGCCGTCGATACGACTTCTTACACCACGCTGGCCATGCTGAACGAAATATCACGTTGTCCGCGTGTACAGGACGCCCTCTATGAAGAAATCACACGAGTTGTTCCCCCTGGCGAGCAGCCAACAGCAAATCACCTGAAGGAGATGCATTACATCAAGGCAGTCATTAAGGAGACGCTCAGCTGTCTTCCAGGATGTACCCAACTGTTGGTGGTATCACCAGGATTGCGCAGAACGACCTTGTACTTATGAATTACAGTATTCCAAAAGGGATAAAAGTCTGGGTGGACCCTTACACAATGGGNNNNNNNNNNNNTAATAATTCCGAATATTGCAACAGGAACGCCGTCCTACTGGGCTATCAGGTGCCAAAAGATACTATGGTATGGGTTGACCTCTACGGCTTCGGGCGTCTGGGACGTCACTACGAGGACCCCAACTCATTCCGTCCCGAACGTTGGCTCCGAGCTACCAGGACAGTTAGCCCGCATCCATTTTCCTTTCTGCCTTTTGGATTCGGTCCTCGAATGTGTGTGGCCGGCGAGTAGCAGAGTTGGAGATTCAGCTTCTGATATCCCAGATTGTGCGCAAATTCAAGATAGAGCCTGTATCAATGGAACCAGTCGAAATGAAGACTGACCTCCTGCTATTGGCCAAAGACCCAGTCAGAATCCGTCTTCACGATAGAGACTAGACTCAAATTCGCCTTGGTCATGCGAGCTTATTGTAGTCTGTAGTGTTAGGAACTTGTTGAA
>scaffold58
ACGGCGAGCACACCGAGAGCGAGGGCGGCGTCTACGACATCTCCAACAAACGTCGTCTTGGTCTGACGGAGGCGCAAGCCGTAACTGAGATGTACAACGGCGTGAAGGAGATCCTGAAACTGGAGAGGGAACTGACGTGGAACCCCGAAAGTCTGGAGGCAACGTACGAACATGTGTCCAAGGCTAAGAACTGCGAGTCGTTGATGAAGAAATACTTCAGCAAGGATGTCCTTAGAAAAGTGCAAGGACAAGAAGACATCCCAACAATGACAACACTGTCGGACTGTATTATGTCAGGAGTGAAGAATCTGGACAGTGGAGTGGGCATCTACGCAGCCGANNNNNNNNNNNNGGAATCACCAGGGAGCAGCGCCTGGCAGTTGAGAGCCTCATGAAGAGTGCTTTTGGCAAGCTGAAGCTGGACCTGGCTGGAAACTACTTCCCCTTGCTAGGCATGCAGGAGTCTGTGCGCCAGAAGCTGGTCGACGATCACTTCCTCTTTGTCTCGGGAGACAAGAACCTGATCGCAGCTGGCATGGAGCGTGACTGGCCCGAGGGCAGAGGCATCTTCCACAACGATGCCAAGACCTTCCTGGTCTGGGTCAACGAGGAGGATCAGCTCCGCATCATCTCCATGCAGAGTGGTGGCGATGTGAAGGGAGTCTTTGATCGCCTGGCCCGTGGCATCAAGGCTGTGGGAGACTCAGTGAAGGCTGAGTCTGGCAAGAGCTTCCTCCTCCA
>scaffold59
TTTGCGACTCACCAAATTTGCTGACCTAAAGGGATGAGGGTGTAAAGTCCCTCAAGAAGCTCTGCTCAAGCTTCTTGAGGGACTGCAACAGGAAAGCAATGCCCAGGATGCGGAGTCGCAATTTCAATATATGGCGCCCGTTCCGAGGATTGGCATTGGAATGGATGCATCGGTCACGCCTCTGCGTCATGGTGTCTCTCACTGGTTCAGACGACAGATTTCTTCTACCCTTTGGTTGATGACCCCTACATGCAGGGCAAGATTGCTTGTGCCAACGTGTTAAGTGATTTATACGCCATGGGCGTAACAGATTGTGACAACATGCTTNNNNNNNNNNNNCAACAAGATGTCGGAGAAGGAGAGAGATGTCATTGTCCCAATGGTGATGAGGGGTTTCAAGGACTGTGCTGAAGAGGCTGGATCGCAGGTGACCGGTGGTCAGACTGTCATTAACCCATGGATGACCATTGGAGGTGTGGCCACATCAGTCTGTCAACCCAACGAATACATCATGCCCGACAATGCAGTGGTCGGTGATGTGTTGGTGATGACGAAGCCACTGGGTACACAAGTAGCAGTCAACGCCTACCAGTGGTTGGACCAGCCCGAGAGATGGAACCGCATCAAGCTGGTTGTCAGTGAGGATGATGTGAGAAAAGCTTACCAGCGAGCAATGTTCAGCATGGCAAGACTCAACCGAACAGCTGCGCGCCTGATGCACAAGTACAATGCCCATGGAGCCACGGACGTTACAGGATTTGGGCTGCTTGGTCATGCCAACAATCTAGCCAAGATCCAGAAGAATGAGGTTGGGTTCGTCATCCACAACCTGCCAATCATTGCCAAGATGGCATCCATCAGCAAAGCATGCGGAAACATGTTTGGTCTGCTTCAAGGACACTCAGCTGAAACTTCAGGAGGTCTTCTGATTGCTTTACCCCGAGAGCAAGCTGCTGCTTTCTGCAAAGACATTGAAAAACAGAGGGTTACCAGTCTTGGATTATTGGAATTGTTGAGAAAGGCAACCGCACAGCCAGAATTATAGACAAGCCACGGGTCATTGAAGTGCCCGCCAAGGACCGTGATGGGGAATTGTGGTAGTCTT
>scaffold60
AGAGATCCCAGCATGAACTGTCTGAAGATCGACATTGATGCAGAAAACAACAAAATCAGAATTTGGAACAATGGGAAAGGTATTCCTGTGATTGAGCACAAGACTGAGAAGATGTATGTCCCCACCATGATCTTTGGTCATCTCCTGACTTCCAGTAACTATGACGATTCTGAGAAGAAAGTCACAGGTGGCCGTAATGGTTATGGTGCCAAGTTGTGCAATATTTTCAGCAAGAAATTCATTGTTGAGACATCTTGTAATGAGTACAAGAAAGGCTTCAAACAGACATGGACAGATAACATGACAAANNNNNNNNNNNNCCGGTGAAGTAGCTATTATAGATGACCAAACAATAGAGATTACAGAGCTGCCAATCAAAACATGGACCCAAAACTACAAGGAAGATGTTCTGGAGCCCCTCCTGCATGGAACAGAAAAGACACCACCGTTGATCACAGGCTATAAGGAGTACCACACCGACACCACAGTGAAGTTTGTGGTCAAAATGTCCTCGGAGAAACTGGCACAGTCTGAGGAAGCAGGGCTTCACAAAGTGTTCAAACTGCAGAATCAGATGTCCACCAATTCTATGGTATTGTTTGATCACAATGGCTGCATTAAGAGATACACAAGCTCTGTGGACATTCTCAAAGAATTCTTTGACATTCGAATGGAAATGTAACAAAAGGAGAAAACGATTACCTCGAGGGCATGTTGGCTGCAGAGTCTCTTCGGCTGGACAACAACCTG
>scaffold61
GAGACCTTGAAAGAGCTGAAGTGGCAAGGGCAGCTGCACAGGTGGATGAGGCTGAGGGTGAACTGACCAACGTGAGGCAGGACAAGGAGCGGATCCTGGCTGACAGTGAGACCCAGATCCTGCAGCTGAGGGCCATTGTCCTTGAGTATGAGAAGGAGAAGAAAGAAATGACGGTCAAACTGGAGGAAGAGAGGAGGAAAGTGGAAGATCTGCAGTTCCAGATTGAGGAGGAAGTCATCAGCAAGGATGATCTGGAGAGTCGAACTGAAGAAGATGAGGCTAAGTTGCGGGAGCTGGAACGTGGCCATAAGCGAGAGAAGGAGCGAGCTGACAAGTTAGAGCAAGAGCTGGCAGCTCTCAGGGATATTGTTANNNNNNNNNNNNCTTCAGCGACAGCTAGCAACGAGCAAGGACAAGATGGACGAGCTCACTGATGATCGTAACAGAATTGAAGCGCAGTTGGCCGACCTGATGAAAAACTCGGGTGATAACTCTAAGCAACTCTCACTGATGAATGATCAAGTAGCGGAGAAGACTAGAAAAATCGAGGATCTACAAAGCGACTTGTCCAGTTCTACACAAAAGCTTGCAATCCTTAATGAAACTGTAGAACAATTAAAGGCAGACCAAGAGAAGGAGAAGGAGGGTATTGTAAATAAAAGTAGAGAAGAAGTGAAGGTGCTACAGGGAACATTGGAGGATGTGCAAACTGAACTAGATAGGACTAAGGCTAAGCTAGGAAAATTAACTGAAGRTTTKGAAAAAGATAAAGTAGAATTAGAAGGGACAAAGGACTTGGAAATTACTGACCTTAAGAATCAATTAAGTGCCAATGCCAAGAATTGGAGAAACAAGAACTGCAGACACAGGCCCACAAACAGGTCCTTGATCAGATCACCTTGGAGAGAGAGGCCATGAAATTTGAGAAGGAGAAGGCTGAAAAAAATCTAAAACGTCTTGAGAGTGAAAAGGATGCTATCAACACCGAGTTAATTCAGTGCAGAGTTGAACTGTCTA
>scaffold62
GACCGTTCAAAGTCCACAGTTTCAGCATGGCGGCTGCAATGCAGAAAGTGTTTTGGCTGACAAAGTCTGGAGGCAGTTCTTGTGCTGTACGTTGTCTGGGAACATCAGCATCACAATATGCCACAGCAAAAACAGGTGCCAGCAAGAAGACGCTGGCCAGACCAGGCATCCCAAACATTGTGCTGGTGGACGGTGTGAGGACTCCATTTCTCCAGTCAGGGACGTCCTACAAGAACCTCATGCCACACGACCTTGCTCGCACGGCACTGCAGGGTTTGCTGAGGAAGACAGGCATTAGCAANNNNNNNNNNNNGAGATGGTTGACTACATCGTGTACGGAACTGTCATCCAAGAGGTGAAGACCAGTAACATTGCACGTGAGGCAGCTCTGGGTGCTGGTTTCTCCAACCGGATCCCTGCCCACACCGTCACCCAGGCCTGCATCTCCTCCAACCAGGCCATCACTACTGGCATGGGGATGATCGCGTCTGGTGGCTGTGACTCGGTCGTTGCAGGTGGGGTGGAGTTCATGTCGGATGTTCCCATACGCCACAGCCGCAAGATGCGCAAGCTGATGTTGTCTATAAACAAGGCCAAGACTTTGCCAGCCCGACTGCAGATCATCAGCCAGATGCTGTCTGCATCAGCTCTCACCCCAGAGCTGCCAGCAGTAGCGGAATTCTCCACTGGGGAGACCATGGGTCACTCGGCAGACCGACTGTGTGCAGCTTTCGGGATCAGCAGACAAGAACAGGATGAGTTCGCTGTGAGGTCACACACTTTAGCCAAGGCTGCATCCGACAAAGGACTGCTCACTGACAAGCTGACATACNNNNNNNNNNNNGGAACAATCACCGCAGCTAACGCATCATTTCTGACAGATGGAGCATCTGCCTGTCTCATCATGTCCGAGGAGAAAGCCCTGCGACTGGGATTCAAGCCCAAGGCACACA
>scaffold63
AAAACTGATACTTCCACGAAACCAAATATACAAATTGTGAATCCTCACAACTTTCCATACCTTGTCAATGAAGAAGACATGTGTAAAGAAGCCCCTGAACTAATAATTGTTGTATGCACAGGGGTGAAGAACTTAAAAGAAAGACAAGCAATTCGAGAAACGTGGGGAACATATGTTAAAGACCCTGTTCATAAAACAAAAGTTGTGTTTTTGTTAGGTGCAACAGATTCCATGGATATGCAGAAGAATCTTCTAAATGAGAGCAAAACATATCGAGATATTGTGCAAGAAGACTTCCATGATAGCTACAGGAACTTGAGTTTAAAATCTGTTGCTATGCTAAAAATGGGTGGAAACGTTTTGTATTTCAGCAAAGTATTTACTAAAAGCAGATGATGATATGTATATAAATGTTCCAAACTTACTGACATCTTTAAGGAANNNNNNNNNNNNCCCAAGGTTCGTGCATGGACCATCATACGTGATCTCGGGGGATCTCGTAAGCGATCTGAACGAGATTTCCCGTCATGCTACTCGCATATATTTAGAAGACGTGTACGTCACGGGTTTATGTGCACATATTGCGGGTGCTACCATTGTTGGGACATCTGGTTTGAATACTGGGCTCATGTATTCGCCYGTGTGGTATATGAGCGAGTTGGCGGTGACGTCTCACGAGTTCACGCCGCACACGATGAGAAGSTTGTGGAGTKTGCTGCAGGCGTGGCGCAGCTGGCGACCTGTTTTCAAATATATAGGCTCTGTCGTCGGCTACTGAAGGAATGACGTCACAAATTGTAKAACGATGGAAAGAAATGTCTGGGTCAGYGCTGTACGGGRAAAACASACACACACACACACACACACACACACACACACACACACACACACACACACACACAACAACAAACAACAAAACAACAA
>scaffold64
GGGCAAGACTCTCCAGACAATATCGCTGCTAGGTTACATGAAGCACTACCGTAGCATTGCCTCGCCTCATCTGGTCATCTGCCCAAAGTCCACCCTCCACAACTGGAGGAACGAGTTCAACCGATGGTGTCCCACTCTCAGAGCTGTCTGTCTAATTGGAGACCAGGCACAAAGGGCTGCATTTATCCGTGACACGCTAATGCCCGGCGAGTGGGATGTGTGTATCACTTCATACGAGATGGTCATTCGAGAAAAGTCGGTAYYTRAGAAGTTCAACTGGAGGTACCTNNNNNNNNNNNNTGCTCACTGGAACTCCACTCCAGAATAACCTTCACGAGTTGTGGGCACTTCTTAACTTCCTGCTCCCTGATGTCTTCAACTCATCTGACGATTTCGATTCTTGGTTTAATGCCAACAACTGCTTCGGAGATGTTGCCTTAGTTGAAAGACTTCATGCGGTGCTTCGGCCTTTCTTGTTGCGACGTATCAAGTCGGAGGTGGAGAAACGATTGCTTCCTAAGAAGGAGACCAAGATCTTTGTCGGTTTGGGCAAAAATGCAGAGAGAATGGTACACGAAGATTCTCATGAAGGACATCGACATTGTTAACGGAGCTGGCAAGACAGACAAGATGCGACTCCTCAATATTCTCATGCAGCTGAGAAAGTGCTGTAATCACCCCTACCTGTTTGACGGGGCTGAACCGGGGCCCCCTACACCACAGATTACCACATCGTAGAAAANNNNNNNNNNNNGACCCGTATGTTGGATATCCTGGAGGACTACTGCTACTGGAAGCAGTACGACTACTGTCGTCTCGACGGAAGCACTCCCCATGAGGAGGGACAGAATTCCATCAATGACTTCAACATGCCTGACAGCAAGGAGTTTGTCTTCATGTTGAGTACAAGGGCAGGCGGTCTTGGTATCAACCTTGCTACTGCCGACATTGTCATCTTGTTCGACTCAGACTGGAATCCCCAAGTTGATTTGCAGGCTATGGACAGGGCTCATCGTATTGGTCAGAAGAACAGGTGAAGGTGTTCCGTTTTATCACAGATAACACGGTGGAGGAACGTATTGTGGAGAAAGCTGAAATGAAACTGAGGCTTGATAACATTGTCATTCAACAAGGTCGTCTGCTGGATCAGTCAGCCAACAAGCTTGGTAAGACGAGGTGTTGAGTATGATCAGGCANNNNNNNNNNNNGTCTCCGGACATTCACCATGGAGTCCCAGGAGAGTGTGTACAAGTTTGAGGGAGAGGATTATCGTGACAAGCAGAAGTTGGGCATAGGCCACTGGATTGAGCCTCCCAAGAGAGAGCGGAAAGCTAATTATGCTGTGGATGCATACTTCCGAGAGGCGCTACGTGTCAGCGAGCCTAAGGCTCCCAAGGCACNNNNNNNNNNNNggAAGACCAGATGAGgATTGACGAGTCCGAACAGTTGAACGATGACGAGATTGGAGAGAAGGAAGACCTCctGAAACAGGGCTTCACCAACTGGACCAAGAGAGACTTCCAACAGTTCATCAAGGCTAATGAAAAaTATGGTCGTGATGATGTTGAAAGTATTGCCagAGAAGTGGAAGGGAAAACACCAGAAGAGGTGATTGCcTATTCCACAGTGTTTTGGGAaCGGTGTAaTGAGCTCCAGGATATTGAGAGAATCATGGCTCAGATAGAGAGAGGAGAGGCACGAATTCAGCGCAGGATtAGCATCAAGAAGGCCCTCGATGCCAaGATGGCCCGCTACCGAGCGCCATTCCATCAGCTGCGTATCCAGTACGGAACCAaCAaGGGCAAGAACTACACAGAGGAGGAAGATCGCTTCCTGGTGTGCATGCTGCAtAAGCTGGGCTTCGACAAGGAGAAtGTGTACGATGACCTCCGCCAGGCAGTACGACAGGCTCCTCAGTTCCGATTtGATTGGTtCATCAAGTCAAGAACTGCTATGGAGTTACAACGTCGTTGCAATACCCTGATTACACTGATTGAGAGAGAGAACATGGAACTGGAGGAAAGAGAGAAGGCAGAGAAGAGAAAGGgAaGACCAAAATCAGGAACACCCAAGAGTCAGAAGCGGAAGGCagATGGTACACCCGATGGACGAGGCCGGCCCAAGAAAAGAAACCTTGAGgACAAGGGTATtAGAAGTGAaCTATTTATCCACTCTGAGTCTACTGCTAATGGCcTGGTGACTAGTATCAGCAAGTCTGCTTCTGGTCAAACCTGCATTTATGTTGTAAACATTGTTTCTCGTATCTCCATGGCAACTCCAGAACTTGGGAAGAGATCAAaGAaCACGTCACAACATTGATGTCAAGCCAAGCACCTGTCATTATTGTCGAATGAGCTTAGTGTTTCCTGTGTGgAaTATTGTCATCATGgCATGgTGCAGTTGTCATGgTAGCGaaacgttctccagactgcacggggagccaggaagtccaggcggttactatacgggagtgcctttgatgatctagcgatcagC
>scaffold65
TTGTCCCAGCCCAGTGTAATGGGGAGGTATTGTACCCTACAGTACTCAGAAGACCATATTACATCGGGAAGTACAATGGCTGTCACATTTCAAAGCCGGCAGCCAAATAATAGTCAAAGGCGGTTTCAGTATATTTATTCATTCTGGCGGTTTTGACATCTGTTCATTGCAAGAACAGATGGCATGGGACACAATAACACACATAACATCTCCTAACTATCCATTTAACTATCCAAGAAATGCCCACTGTTCATGGTGATTAGACACTAATGGCGATGCAGACATAGCGATCCAGCTGAGAGTGATATCATTCAATACCACAAAGACGTCAACTTCATGCGATTCCAACTACCTTGAAGCATTTGATGGCTATGATCCCAGCAGTCCGTCCTTAGCCCGATGGTGTGGTGCAGATCATGCTGATAATNNNNNNNNNNNNCGACAGGGATNTGGGGGCTACCTCAACAACACAGCTGGCGGCACCTTCACCGCCGTGGACATTGACAACAACGGCCAGTATGAGAATGACCTAATCTGTGCTTGGACAATCATGATGGCTCCACAAACTGGCCACTCTCAACATCACCACAATGAACATTGAGACAGACAGATCCTGTAGATATGATGCTCTTAAGGTGTATGATGGCATAAGCATACAAGATACGCTGATAGGAACTTACTGTGGAAGCACACCGCCTCCAGTCATTAGGGGACTGTCCAWCGCCCTCTAYGTTGTGTTCACTTCAGACAGCTCAGTAACAAGCTCAGGCTTCAGTGCCACCTAYGGACAACAAGATGCACTGTGTGGTGGTACCTTGACTGCAAGCAACACACCGCAGACTATCATGTCACCCAATTATCCAAATGCTGCTGGCCAGGCAGTCCGATGCCGTTGGGTCATCGACTCCTCGTCCAGATTCTCCCAAGT
>scaffold66
CGAACCGAGTAAGATTTTAACTATGCATTTGAAACCCTTAGATAAATAAAGAAAGGTACTGATCTGATCGTTTCCCTAAATGCTGCTCCAGCTGTTGCACCTAAGTATGATGGAAACAGCAGGCTACTGGACATTGATGTGAAGGAAGTCAAGCACAACCTCAAATATGAAGATATGTATGCGCCGCAGGTTGGCCCTGCTCACCCATTTAAGACACGACAGTTTCAATCCACTCGGAACATGCTGTCAGGTTACACAGAACCAGCTCATGTCAGCGACTTTCAGTTTGAAAATCAGCGCAGAACATTCACAAGTTATGGTTATGCCCTTGACCCCAGTAATGACCAGTCTGAAGTTGACAAGGTCGTTGGGGACAACATAGCTGCAGAGGATAACAAAGGTATTACAGTGTTTGAAGTAAAACCAAGTGCTGGTGCCAAACAAANNNNNNNNNNNNGGATACTGCAAGTTGTGGGACACAGAGACAGGTCAGTGCAAGTCCCACTTCACGAGCCGGAAGGTGCCCTACTGCATCAAATTTAACCCTGATGAGGA
>scaffold67
GGAACTCACAAACATGGCGTCGAAGAATAAGTACACGGTATTGCTGCCAACATACAACGAGCGAGAAAAATCTCCCACTGATAGTGTGGCTGTTGGTTAAATATTTCTCTGAAAGTGACTATGACTATGAAGTGATTATCATTGATGATGGCAGCCCAGATGGAACACTGGATGTTGCCAAAGATTTACAGAGAATATATGGAAAAGAAAGAATTGTCCTCCGGCCAAGAGAAAAGAAACTTGGACTAGGGACAGCCTACATCCATGGCATCAAACATGCTACAGGAAACTTTATCTTTATAATGGATGCAGATCTCTCACACCATCCAANNNNNNNNNNNNAACAGAAGACACATGATTATGACATAGTGCTTGGAACTCGCTACAGCGGTGATGGTGGTGTGTTCGGCTGGGATCTAAAGCGAAAGTGCATTAGTCGTGGTGCTAACTACATCACACAGGTGTTGTTGCGTCCTGGAGCCTCAGATGTAACCGGAAGCTTTAGGTTGTACAAGAAGGATGTACTGGAAAGCCTCATCCACTCATGTCGGTCCAGGGGATACATGTTCCAGGTGGAGATGATCATACGGGCCAGACAGTTTGGAAAATCAATAGGAGAGGTTCCCATCTCATTTGTTGATCGAGTGTATGGAGAATCTAAACTTGGAGGAAGTGAGATCGTTGACTGGATCAAAGGCACCCTCCATCTGTTTGCAACAACCTGAATACGTTGTGACCTTGTTAATAAATCTATACTGTACGGAAA
>scaffold68
GGGGAAAGATAGTTGATATTGGATGTATTCAACACTTCACAAAGGTTGTTGGTACTGTGTCCAAACTAATCAAGACTTGTATTCTACGGATCACCCCAGACAAGGTATACTTTATTCTCTCAGAACAAGCGGTCAACTGGAGGAATTCAGATCTGGTGTGAACTTCCCCAGGGGAACTTCTTTGATGAATTCGCCAATGGATGGTTTGTCTGCAGAAGCNNNNNNNNNNNNGAAGATGGCGGGAAATAGGAACTTCTTTGATGAATTCGCAATGGATGGTTTGTCTGCAGAAGCAAACGAGATCTACCTGGAGCTAACACCTGAGAACTTGCTCCGTGCCATGAAAACAGCCCAAACTGCGAAGTGGGTCAAGATAAAATTGACCAAGAAGCACACTCCTTGTCTGACGGTGGAAGTAGATCTGCCTACAATCGGATCACATCAACGTCTGGTAACACATGATATCCCAGTTCATGTTGTACCCCGGAGACACTGGCAGGACTTTGAGGAACCCGAGATACCCCATTTTGATGTGAGCATTGCCATGCCTCCCATCAAGTTGTTGAGGAATGTTGTGGACAAGATGAAAACCTCAGTAACACCATGGTTCTCTCAGCCAATCAGAACGGAGAAATGAGACTGAGTGTG
>scaffold69
ATCAGGATACCCGAGGGACATCTCTATAGAGACGCCGCTGAGGAGATGGTCTTCAAGAGGGCTGGCTACAACCAAAGGACCGGAATCTCTCCAAACTATCCCAGACAGCAGCAAAATGGGGTCACGCCGTACCTTGACGCAGGTTTTTTGTATGGAACAACACGATTCTGGACCAACGCTATCCGGGAATTCAGCGGTGGTAGATTAAAGAGATTGTCTCCTGTTGGCGTCAAGAATAGCTTTCCCGCCCTGAACGCTGACTGCCTGCCACTGTACAACCCCCCAGTGCCCCGCGACCACAGCTTGAGGGAGGCCAGCCGNNNNNNNNNNNNGGGACACACCCATGTGGTGGCGGGGGGTCAGGACTAGGAACGTGTCGCCAGGTCGGTGTGACGAGAGAATAACGGCCGTGACGACTGCTGACGGACACAAGGCCAAGGGCATCCGATTGTGTCAGGCGTACTGGAGGTCACAGGAAATTCTAACAGAGGAGAACAGTCTGAACATGACGGAGATAATTCGGGGCATGGTGTACACGTTAGCAGAGCGGGAAGACCACATCATGGTGCCAGACCTTCGAGGTGATCTATTCGGCCTCTCGACTTTCCCGCCGAGACCTGGCCGCCCTCAACATACAGCGAGGCCGGGATCATGGCCTCCCTGGGTACAACAAGGTCCGGGAGGCTTACAACCTCACTGCAGCCAACACC
>scaffold70
GACAAACCAATTAGCCAATCTAAAGAAGAGGAGAGATGACGATCGTCCTGAATATGATGCCCCTCGAAAAAGAAGGATGGGAGACGATGATGACCCTGAACGAATCCTGGAGATGGCTGATGATGACCTCCCAACTGATGTGTTGGATGAGACAAAACCTGAAGAAAATGCTGTTGCAGTTTGAAAAGAAAGTATACCGAAATCAGGAAATGAGGATAAAATTTCCGGACCTGCCTGAAAAGTTTATGGAGTCTGAGATCGAGCTAAATGACATCATACAGGAGATGCATGTGATCGCCACAGTGCCAGAGCTGTACCATGTGCTGGTGGAGTTAAACGCAGTGCAGTCACTGTTGCAGCTNNNNNNNNNNNNAAGTTCCTCAAGGGCAGGGTCTCCAGCTGATGAATCTCATGTTGAGAGAAAAGAAGTTATCCAGGAACAGTGCTATTAAGGTGTTGAATCATGCTATGACTGGGAACGAGGGCTTGGACAACTGTCAGAAGTTTGTGGACATCTTAGGGCTACGAACCGTCTTTCCACTCTTCATGAAAACACCCAAACTGGCTAAGGCTGGTCCTACACCTGATGAACTTGAGGAACACATCAGCTCTGTGATCGGTTCATTGTTACGGAACTGTTCTGGGCCACAGAGGCAGAGACTACTCAACAAATTTACTGAAAATGATCATGAAAAGGTAGAACGACTGCTTGAACTCCACTTCAAGTATCTTGATAAAGTGCGGACTTGTGATGAACAGAATAAA
>scaffold71
AGTGCAGCTGACTTCAGGAAGATGGTTGGTCGCAGAGTGTTTGTTGTCGGTGTCGGCATGACCAAGTTTGAGAAGCCTGGTCGACGAGAGGATTTTGACTACCCTAATATGGCAAAAGAAGCTGGTACCAAAGCTCTTCAAGATGCAGGGATTACCTTTGACAAGATAGAGCAGGCGTGTGTTGGCTATGTTTTTGGTGACTCAACATGTGGGCAGAGGGCAGTGTACCAACTGGGCATGACTGGTATTCCAGTGTACAATGTCAACAACAACTGCTCCACTGGCTCCACTGCAATCTTCATGGCCAAGCAGTTCATCGAAGGAGGTCTTGCCGACTGTGTTCTTGCTCTGGGATTTGAGAAGATGGAGAGGGGATCTCTGAAACACAAATATTCAGATCGCACCAACCCAATTGACAGGCATGTGGAGGTTATGATGAATACATTCGGGCTTGAGGCAAGTCCAGTCTCTGCTCAAATGTTTGGAAATGCTGGCCGAGAACATATGCAGAAATATGGTACANNNNNNNNNNNNGTACAGAAAATCAAAGGTGTATTTTGCTTTAAAGTCAAGAATGCTAAAGGAGAACAAGGAATATGGATCGTTGATGCCAAAAATGGAAACGGCTCTGTCAAATTCGTTAATGAAGGCAAGGGAGAAGTAACTATCGCTATGGCAGATGAAGACATGATCAAGTTGATGCTTGGACAATTGAACCCACAACAGGCCTTCTTCCAAGGAAAGCTAAAAATCACTGGAAACATGGGATTGGCTATGAAAATGAAAGAATTCCAAGCTCAAGCTAAAGCTAAATTGTAATCTTTTTAAAAAATATAAATGAAACTTTTCAATACACCATTATTTCCGAAA
>scaffold72
TTTGTACACTGATTCTACGCTTGGCTTGTTTTATTTACATAAGCATGGGAAAATATACCTATCCGAATGCGCGACGTGAGGAACTTGTTGAAGATTATCACGGCACCAAGGTGTCTGAATACTATCGGTGGCTAGAGGATCCAGACAGTGAGGAGACCAAGGCATTTGTTGAAGCTCAGAATGTACTGTCCAGACCATTTCTTGATGCATGTCCCGTCAGAGAAAAGCTGAATTCAAGAATCACCGAAGTTTGGGATTATCCAAAGTACAGCTGTCCAGGTCGTCATGGTGATTATTTCTACTACTATCACAACACAGGTCTACAAAATCAAAAGTGTTCTGTATGTGCAGAAGGGGCTTGATGCNNNNNNNNNNNNTGGGTCACTATCAAGTTTAAGAAAGCACCATCAGGTGAAGACCTTCCCAACACATTAGAAAGAGTCAAGTTCACAAGTATGGCCTGGACCCATGACCATAAAGGATTGTTCTATAATAGATACCTGGAGCAAGATGGCAAGTCTGACGGGACAGAAACTACAATGAATGTTGATCAGAAGCTCTTCTACCATAGGATCGGAACAGACCAGTCAGAGGATGTCCTAGTTGCGGAGTTTCCAGACCATCCTCGATGGATGATTGGTGCAGAGGTCAGTGATTGTG
>scaffold73
GGCCAAATGGAATCACGCTGGACAAACAGAATGGCCGACTATATTGGTGTGACGCCAAGCGAAAGGTCATAGAGTCGGTGTCGCTTGATGGCGGGAGCCGGAGGGTCCTGTTGTCTGAGACCAAGGCGCACTACTTCGACATCTTTCACCACCAGGGACGCCTCTATTTCACAGACTGGCACAACAAAGGTCTATTCTGTACATCCCCGTGTCTGGCGGCAATGTCAGCTCCCTGGAGTCCCACGGATTCTCCCACCTCGCCGGCATCCACGTCATCTCCAACATCTCCTCACAGTCAGCGTCTTCGGTAACATCTTCCACTCATGTGACTGTGGTGGCGCCTGCGACTTCAGATTCGCACATCGACGTCGGGGAGGAACATTCGGATTCCAAGCATGACGCGGCCCAGGACGAGCATATGACCCCTGCAGTCGGGACTTCACGTGTCGAGGTGGAGTCGGGAGTACATNNNNNNNNNNNNCCCTCATCTTCACACGTCGCACCGACATCCGCAAAGAATACTACGCTGGACGTTGACTACTACGCTGATGTTGTGATACCTGTTGGAGAGCTGAAGAATGCTATCGCTATCGATGTTGACGGTGTTAAAGGTAAGATGTACTGGACGGATACAGTGCTGGACCACATTGCCCGGTCTAACCTGGATGGGTCGGGGTATGAAGTGGTGATCAGCCAGGGTCTCCACACAGCC
>scaffold74
GGAGTACAAGTCTGACAATGGCAAGGTCTACTACCATAACTCTCAGACAAGGGAGAGCAAGTGGACCAAGCCGAAAGACCTAGAGGAATTAGAGAAAAAGTTGGCAGACCAGAAAGCCAGTAGTAGGAAGGAGCTGCCGCCAGCAGCGTCTGCCCCACTGCCCCAGTCCCTGCTGAAACAGTCATCCACCCCATCCTCGGCCATCCAGCAGGCCATGCAGGCCACCCTAGCCTCCATAGAGCTGCCCCCAGCAGCCCCGGGGGGANCACCCCCAGCCAAGGAAGTCAAGCCAGAGGACTCTGATAGTGGCTCAGATGTGGAGGAGATAAAGCAGCCCAAGAANNNNNNNNNNNNCTTGGTTTTCAAAAACAAGAAGGAGGCTGTTGAGGCATTCAAGGCTCTACTAAAGGAGAAGGAGGTGCCATCCAACTGCTCCTGGGAACAGGCCATGAAACTCATCATCAATGATCCACGCTATGGAGCGCTCAAACATCTGAATGAGAAGAAACAGGCATTCAATGAATANNNNNNNNNNNNTGAAATCCTTGACAGCATGCCGAATTTGACATACTGTACTACATGGTCAGAAGCTCAAGCCATGCTGCTTGATAACCCCCGCTTCACAGAGGACCCAGATCTTCAGAATATGGACAAGGAAGATGCCCTGGTGTGTTTTGAGGACCACATCCGCATGCTGGAGCAGGAGTATGATGATGAGCGGGAGCGGGAGAGACGGAGGATGAAGCGACAGCAACGCAAGAACAGGGAGAGCTTTGTGGTTCTCCTGGATGAGCTGCATGACCAGGGCAAGCTCAACTCCATGTCTCTGTGGATGGACCTGTATCCTATCATCAGTCAAGACCTGCGCTTCACCATGATGCTTGGTCAGCCTGGCTCCACGCCACTTGACCTCTTCAAGTTCTATGTTGAGGACCTCAAGGCCCGCTTCCATGACGAGAAGAAGATTGTGAAGGAGATACTCCGNNNNNNNNNNNNGGGGAGAAGGGTTTTGTGGTAGAAGTCAGCACGACATACGATGACTTTGCGTCTGTCATCAGCAGCGACAGACGGGCTGTCAGCCTCGACACCGGCAACATCAAGCTCACCTACAATAGCCTGATTGAGAAGGCGGAGGCTCGGGAAAAGGAGAGGCTGAAGGACGAGGCCAGGAAGCTGAAGCGACTGGAGGGATCCTTCAAGACTCTGTTGAAACAACTGTCTCCTCCCATAGATCTGGACACCAAGTGGGATGATATAAGATCAAAGTTAGAACATGAGGCAGCGTTTGAGGCAATCACTCTCGAGTCTGAACGAATGAGACTCTTTAGGGAGTATGTGATTGCCTATGAGGAGACATGCGGGCACCACCATGCAAAGAGGAAGAAATCAAAGAAACACAAGGTCAAGAGGTCAAGGTCAAGATCACATTCTAGTGATTCAGAAGAAGAAGAAAGAAGACRCAAAGCCAAA
>scaffold75
CTAGCACACACTTGCACATCTGAGGTACTATAGAGGGGACAACAGCAGGACAACAAGTGATACAGAGCATTACACAAGAATCTTCAAACAAAACTTCTTCGTCCAATGTCTGTCAGAAAGATGAATAGTCCTCAGTGGAAGAAATTCCAGCCGCCAGCCCAAGATCCCGCCATCATGTCTTTCCATCAGGGGCCCAACATAGTTTCATCGTACAATAATATTCCAACATCAGGCAACAATGGTCTTAGGGAAACAGGGATAATTGACAAACTTCAGCATTCCTATGGATTTATTCAGTGCTGTGATAGAGAAGCCAGGCTCTTTTTCCACTTCAGTGAATATAGTGGTGATATAGACTCCATGAAAATAGGAGATGCAGTGGAATTCCAGATGTCTTACGACAGGAGGACAGGGAAACCTATCGCTGTGACTGTGGTGAAAGTTGACAACAGCATGGTTACCACAGAGATTCTCAGTGATGAGCGCTTTGTTGGCAGCATAGTTCAGGTGGCTAAACCATCGCATGCGAAANNNNNNNNNNNNCCCCGCTATGGTGACAAGGTTGAATTTTCGATAGGGGAACAAAAGTCCAATAACAAGCGCCAAGCTGTGAATGTTCGAGTGGTTTTGAGGAACATCACTGGTCGCTGTCAGGGCTTTATTGCAACACTGAAAGATAATTATGGCTTCATAGAGAATGCAGAACATGACAAGGAAGTCTTCTTCCACTATAGTTCGTTCGACAAGGATGCCAGTGATCTGGAGCTAGGAGATGAAGTGGAGTATATCCTTGCTCGAAAAAGCAGCAAATTAAGTGCCGAAAATATCCGCAAGTTGCCAAAAGGAACTGTTGCACCAGAGGAAATGCTGCGAGATCAGGGTATCCTGCAGGGAAAGATCATCCGTCCAATGAGGATTGTCAACCCTGAACAGGATGAGTACTGTGGCCTGGTGCAGGTGAGGGAGGAGGA
>scaffold76
GGACCAGGCTCATCGACCTCAACGAGGATGTCTTCTCCTTTGCCAAAGACAGATATTTCATTGGAGAAATAGTTGATGTTATGGTTGGAACTGTCAGGAAAAGTTGTCGTATCTTGAAGGTCGGGTCACCAACACTGCAAAATCAAGGAAATGGAGACGTGATTGTGATAGACATAGACAGTGACTCTGATGATGAACAAAGAGGTTCTTCAGGTACAGGCTCCCGACTTGGACCTCCTCCTGATAAATATGAGTACATAGTCCAAGAACTAAAGCAAAGCAACTGCATGACTGTGCCAGCTTCCGCAATCAGTCGGAAAAGGACCCTGTATACTAGAGAAAAGAGTAAGCTGTTTCTGAAACATCATGCTGACTCCAGTTCCGGTGTGTTTAGAGTTAAGGAAAAAGTTGTCAAGAGACTTAATCTGCAAACAGCAAAGTTTGAAGACTTTTTCTCAGGGCCTCCACCAATATTTGAAAAATCTGAAATGAAGAAGAAGATATCGCCGAAACGCCCAGAGAATCGCAACAGTACAGGCAACACTAGTTTTACAACACCACCCTTNNNNNNNNNNNNCATGACAGCCAATCAGGTGATTTTRKCTGCCACCATGACTGCACARATACCCCAGATGACACATGGTATGCCGCTCAAGAAGATGTTGTTGGACCAGTTCACTCTGACAGAGATTTTGCGAATACACCTGGCTTTCATCTGGAGCMCGTGCCMGCATGAAGAATGCCAGGTTCCGGTACCAGCAGCGAGGAGGATACAGTTCACTTGATGATGCAGGCTTCGAGTTGAAGATGCAGGAGCCAGCTGTGATCAAAGCTTTAGCCATGCACAGTCTGTTTGATCTTGTTCCTGGGGACAAGTTACGCTATACTCAACACGCTACTGCAGCAGNNNNNNNNNNNNAGGCCAGCCCTAGGGACAGCCCAGCCCCACCAAACCCCGGCGTAGCCACCCTGTATCTGAGGAGAAACCTAAGATGCAGAAGAAAACATCTACCTCACGACTATCTCAGGATGCATATGCAGATATGGATGGTTCTCCCCAAACACTATCGTTAGCAGTTACCGTGGAAACAGTACAGTTCAACAAAATGAAACATTTGGAAGACATTGTGCATGATCTGGCCAAGATGGATGATGCGTGGCCATACCTGAAACCAGTCAGCAAGAAAATGGTCCCCGACTATTATGATGTTATAGACAAACCAATGGATTTCTCCACCATACGAAACCGGATCAACAAGTTTGTCTACAAGAAACCTGCAGACCTGATAGCTGATGTTGGACAAATATTTTTCAACTGCATCGAGTACAACAATAGAAAAACACCAGAGTACAAGTGTGGTGCAGGGGCTTAGTAAATTA
>scaffold77
CCTGGCCAGAGCTGACGCCATGCTTCCGGTTTACAGTGCTAATTTGGGTGTCAGTGGTGTTCTTATGGGTGTCCGCTGCCATCTATTTGCCTTACATCATCTCACAAACAACAAAGACAAGGCTCCCAGTCTCGGCTCTCAACATTGTCAAAACACTCTGCAGCAGCATACTCAGCCTTCTGTCACTCGTCAACATTCTCCACCTGGTGGCCACTCAAAACGACGAGAACACCGTTTCACAGGCGGAATACCTAGGCTTCTCGCTCCAGTGTATCACATATCTGCTGACGATCGTTATCATGCAGATAGATCGGCTGAGAGGGGTCTATACCTCTGGTATATTGTTCGTGTTCTGGACACTGGAAGTGATGGCTGCTGTTATACCATTTTATACTTACATAATACGAAANNNNNNNNNNNNCAGGTTTTCGAACAGATGGCTTTCGTATTACCTGGATATGATCGGAACTATCATCATATTCGCCTCTGCCATCTTTTGCTGTGTTGTCTCCAGACGCTATGGGGGGTCAGCTTGGACTGTCCGTGTCATACGCGCTACAGGTGTCCGGTGCTATGGGCTGGATGGTCAAACAGATCAGTGACCTCCAAACCAATATTGTCTCCGTTGAGAGGGTGAAAGAGTATTCCGAGCTGCAAACAGAGGCAGATGCAGTTCTCCCAGACTCTCGACCCCCTACAGACTGGCCCCAGAATGGTACCGTGCACTTTAACAACTACAGGACGAGGTACAGAGACGGCCTTGACCTTGTCCTCAAGGGTATCACGTGTACTGTCAACGGAGGGCAGAAGGTGGGAATTGTAGGTAGAACTGG
>scaffold78
AAATGGTAGTGCGGCAATTGCTGGAAGTTCAGAGTCCCCAAGCTGTGATAGTAATAGTGAGGCTTCCAATGACAGTGGCAGAGGAGGAAGCGTGTCCGAACCAATGCACCCCCAATTATGACGTCAGACACTGTCAGATACGAGTTCAACTTTCCTTCAGAGTTATGTGGTCGTCTGATCGGCAAAAACGGTCGCAACATCAACCTTGTGAAGGAAAGGTCCGGGGCAAACATCGCACTGAAAAACAATCCATGTACACCAAACTTCCAGATTTGTGTCATCGAGGGCATGCAGTCAGAGATAGACAAGGCCCTGGTGCAGATCAGGAAGAAGTTNNNNNNNNNNNNGAATGCGACTGAGAATTCAGATGAGGTGGACATCAAATATGTCGACTATGGAGGTTATGCCCGAGTGCAAGCAGCCATGTTGAAGCAGATCAGGAGTGACTTTATGACCCTACCATTCCAGGCTGTCGAGTGCTACATGGGGAATGTCACACCTCTACAGGAGGAGGAATATTTCAGTGACCAAGGTAGTACAGTGTTGGAAGAACTGACCCAAGGCAAACTACTTCAAGCTCAAGTCATTAACCGTGCTGAGGATGGTATTCCATACATCCATATCTACCAGATCAGTGGAAATAGGGTGCTGTTTATAAACAGAGAAATGGTCAACCGGAAAGCAGTACGCTGGATAGAGATCCTACAGTAGCCAGAGCCATCAAACCACAGCCTTGGTTGAGACACAACCACCCCAAA
>scaffold79
AGCTACGGACATATTGGATATATTAGCAGTATTCACCAATTCGTCTCAGGTGCTATTGCTTCCATTTCGAGTCCACGGAATTATTGTCTATTCAAGATGGGGCCATCGTTCCGGCCGCTGGTGATAACCGTCCTCTTTGGACTGATACAGACTTTGACTGCGACCGTGAATGTTGATCAGAAGTTTGAGCCCATGGTTGCATTTATGTGCAACAAGCCCGCCATGCATCGTGTGACTAACGGCTGGGAGTATGACACCACCACTGACTGCTTGGAGAAGAAGACCGATATCCTTCAGTACTGCCAACAGCTGTACCCTGACCACGAGATCACCAACATCGTAGAGGCATCATATGAAACCAACGTCCCTGAATGGCCATCCAAGAATGGCAAGAGGCACACTCACCATGTCAGGCCGTACAGGTGTATTGATGGTCCCTTCCAAAGCGATGCCCTCCTGGTGCCCCAGCACTGCGTGTTCGACCACCATCATGACACCAGCATCTGCCAGGAGTTCAAGAGCTGGAACGACACAGCCATCTCCATGTGTAAAAAGAGGGAGATGGTGACCGAGAGCTTCGCCATGCTGCTGGAATGTGGCCTGGACAGGTTCAATGGAGTCGAGTTCGTCTGCTGCCCGAAAGGAAAACCCTGATAGCAAACCCGTGCCTCTGGTGACACACAGTGATGAGGACTCAGATGAGGATTCAGATGAGGAGGATGACTCNNNNNNNNNNNNAAGAACGTCATCCTCAACGACAACACTCAGCCCCAGCAGAGTGCTGATGACTACAACTACAATGACCAGGATGACAACAAGAGCTCCAGCGAGGAGAAGATGGATGAGACCCACGAGGATGAACATGCATATGAGCACAATGACCACTTTGTTGCCCATGTTGTGGATGAGGGCATGCAAGTCGGTGACCGATCTGTACAGGAAGTGGCTCTTCACGGAATGACCAACCAGGTTGGAAGTACATTTGGCATTGCCATCGGCAGCGTGGCCGTCTTCGTCATCATCGTTGTCGCCATTGTTATGCTGAGGAGGAGGAACCATCGCCAACCCGTAACCCACGGTTACGTAGAGGTGGACCCGGCAGCATCACCAGAAGAGCGCCATGTTGCAAATATGCAAATGAATGGGTATGAAAACCCCACTTACAGATACTTTGAAATGTCGCAGCAGACGTCACAATGAAAGTAGTGCAAGTTGTGCTTGAGTACAGATATGTATGGGCGGTGGCTTCTCAAAACACAAGTAAAACAGCTGCGGATATCCTTACCAGCAAACTACTAGTCTTCAGTTAGAGCCAGACCTGTTGTTCCTTGCAACTGCCTTCCTGCCATCACAAAACAGCGGCCGCCCAAATGTGATTGCTACGCGTTCGTGACTGAATCAAATTGAGAAGTGTTGTGCAGCTTACAAAACAACCACCTGCGGCTGAGAC
>scaffold80
GCGCTAAAATTTGTCGTCCATGATAATGGCGTACTTTTCGATGACTTTGTTTACATTTTGACTTCTACGCAATACCAGCTGCGTTTGCAGATAATCTCATATTCGGTTGCATCCTACCACTACAATTAAAATGCCTGGATACCTCCAATACATTGAAGCGGATAACTTCAAGTCCTATAAGGGGTTACAACGCATCGGCCCCTTCAAGCGGTTTAGTGCAATAATTGGACCAAATGGCTCAGGCAAATCCAACTTGATGGATGCCATCAGTTTTGTGCTAGGAGAAAAAACATCCAATTTGAGAGTAAAACGGCTTGGGGATCTAATCCATGGAGCTCCTATTGGGCAGCCAGCATCAAACCGTGCTAGTGTGATGGCAGTGTACTATGACCCAGAAACGGATAAGGAAACCAGTTTCACAAGAATTATACATGGGAACTCCTCTGATCACAAAATCAATGGGAAGACTGTGTCCAGCCAGGAGTATGCCGCGGCGCTGGGGAAGATTGGCGTGTTGGTAAAGTCCAAGAACTTCCTGGTCTTCCAGGGAACTGTTGAGAGTATTGCCATGAAGAATGCCAAGGAGAGAACACAGATGTTCGAGGAAATAAGCAGGTCAGGGGAGTTGAAGGAGGATTATGACAAAGCCAAGGCTGAAATGTTGAAGGCTGAGGAAGATACACAGTTCAACTACCACAAGAAGAAAGGGATTGCAGCGGAGAAGAAAGAAGCCAAGATGGAGAAGGATGAAGCTGAAAGATACCAGAGGTTGAAGGACCAGTTGGTTGAGAAACAGCTGGAACTTCAGCTTTTCAAGTTGTACCATAATGAAAGAGACATTGATGAGATCACCGACGAGTTGAACAAGAAAACACATGCTCTTGACAAGGAAAACCGGAAACGTGATCGAATCGATGATGAAGTCAAGGAAAGAAGAAAGAACAGGGGAAACTCAGTCGGGAGCTCACCAAGATTGACCAGCAGATGAAGGAATCAGAAGTTGAACTCAACAAGAAACGCCCTCAGTATATAAAGTCGAAGGAAAAGACAGCTCACATGATTAAGAAACTGGAAGGAGCTAAGAAGTCTCTCAAGTCTGCTAGAAAGACTCATGACAACCATGAACAGGAGATCAGTGCACTGGAAGAAGAGCCAAANNNNNNNNNNNNTTGATAAGGTCAAGAATGAAGAGAACAAACACATGAAGGTTATTGATGAAGAAATGCAGAACATGGAGAGGTTAAAGCAGCAACGCCTTACGGTGAAGTCAGAGGTAGATGACATTGAGAGTGTTGTGGCAGACATTAAGAAACGCATGGCCAACCAA
>scaffold81
GACGATGTCAGAGGTATTGTTTTGGTCTAATGTTCCTTCGGCAAAATGTCATCTAACTCCAAACTTCTGGAGGACAGAGTCTACGCAACGTTGAAAACTGTCTTCGGGCATGGCGAATTCAAAAGTCAGCTACAAAAACAGGCGATCCTTGGCATCGTAGGAGGTCGCAGCGATGCCTTTGTCTCAATGCCAACGGGAGCTGGGAAATCCCTCTGCTACCAGCTTCCAGCAGTTATCGCAGATGGGGTGTCACTGATTGTCTCCCCTTTGATAGCTCTCATGCAGGATCAGCTTGATCATCTGCAGTCACTCAAAGTCGTGGCCAACACGCTCAACTCCAAAATGACCACAAAAGAACGCGGTAGAGTGCTGGCTGATTTGCACCCGGAAANNNNNNNNNNNNCAGGTTGTCGAGGACATCATGAAGCAGTTGAAGATGAAGAAAAATGTGCTGAAGTTTAAGTCGGGTAGTTTTAGAGAGAATCTGTTTTATGAGATCTGTCTGAAAGAAGTTCTGCCAGACACTCATGAAGATCTTGCTGTTTTCGTGCGGAAAAATCTGGGATATGATCCAGACACTGAAGAGAAAGTAGAAGACTGGACTGACTTTGGATGTGGGATCGTCTACAGTCGGACACGGAATGGATGTGAAGAGATTGCCCACCAGCTGTCTCGCAAGGGTATCCCAGCCAAGGCGTACCATGCAGGCCTGAAGCAGTCAGAGAGGGAGGGAGTGCAGACAGACTGGATGGA
>scaffold82
GGAAACGGAATAGATTTTAACATTGCAGGGAAGCACTTGTCGGACATCGGGTGGGAACGCTGTCCGGCAGTATGTTATCGGTTCAGTTGTAGAATGCTAAGCTAATATGTACATTTTGTAAGTTGTTTGTAATCTAAATGTTCACGAAGACACATTTAACTATGGCCGAAGATATAGTAGAAAGTTRCAGATCGTCTCTTCAAGATCTGACCTTCAACAGCAARCCGCTGATCAACATGCTGACGATGCTGGCGGAAGATCACGAGCAGTATGCACCACAGATCGTTCAAGTTATCGAAGAACACATTGAACAGGTGAAGTCTTCACACAAGCTGCCAACTATGTATCTGATAGACTCAATAATCAAGAACCTGTCGTCATCACTCTATCCAAAGCAATTATCACAAAATATAGTCCAGACATTTTGTGGGGTATTTGAAGAGGTAGATGAAAAGACGCGTCAGTCACTCTTCAAGCTGAGACGAACATGGAAAGATATATTCCCAAACAAGAGACTGTATGCTATCGATGTACGTGTAAATATGATGGATCCTGCATGGCCTATCACAGCTCAAGCTCCAGAGCAAGGAANNNNNNNNNNNNAAGCCATCTGAATCAGGCAGTGTCAAGAAAGAATGTTAAAGAAAAAATACTAGACAAAAAACAATGAAACATACAACAGACACGACAAGCATGACCGACATGAGAAGAGTGATAAAAGGGATCATTCAAAGGTTCAACAGCGTGAGATTGAAGAAAAAGTCCCAGAACTTGTCCTGGGCAAGACAGACACCATGAAAAAGTTCTTCAAAGGTGTCATACAGAAAATCTATCATGGCATCCAATGCTCATCCTGTGGCACCCGGTTCAGAATGGAGGACACTGATTTGTACCGAGAGCATCTTGACTGGCATTTTAGACAGAACAAACGTGGGAAAGATGATACCAAAGTGGCCAGGAATAGAAACTGGTACTATAAAACCAACGATTGGATTCAGTATGAAGAGTTTGGAGATCTCGAAGAG
>scaffold83
TTCGATCTGCTTGAACAAATTCCCAAGAAGAAAAATGCAAGACGACAGGTGCTAAAACTTAGTGAGGATGGAAATGGAAGTCCTTACATCAAAGGTTTGAAGGAGATCAATGTGACAAACGCTGATGAGGCCTACAAGTTGTTGACCATTGGTCAGAAGAATCTCAGAACAGCTTGCACCAAACTTAATCATAATTCATCAAGAAGTCATTGTATATTTAACATCAAGATTCTGCGGGTTGTGGACACCAAGAAGCCCCATGTAGCACGAGTCAGCATGCTTTCATTGTGTGACCTTGCGGGGTNNNNNNNNNNNNTAGGTCTATCCTTCTGCGATCTGGCTGGTGCTCGAAAGATACACGAAAACAGACGCTGTTGGACTGCAAATAAAAGAGGACTGGTAACATTAATGGTAGCTATTAGCCCTAGGTCGCTGCATGAAAGCTCTGAGACATAATCAGATGACAACTAACCCTAGAAACAAATTAATTGTTCCATTTCGTGATTCAAAACTTACAAGATTGTTTCAAAGTTACTTATGTGGCAAGTCATCAGTCGCGATGGTTGTAAACATAAACCAGCGGGCGTCTATGTTTGATGAAACTCTTCATGCTCTCAAGTACTCAGCAATAGCACAAGATATTGTGATTAAGGAAGCTCCAGTAACACCTAAGCGAGTTATGGTTGAAGATCTTGATTGCGACAAAACACTAGAGGACGCTGATTGTCCAAATGAAGCGGATTTATTGGATATCATAGGGAAATTAGAAAACGAACTTCGAAGAGAAAAAGGAAA
>scaffold84
GAAGAGAGTTGTGATCAACATCCTTAAAGTGGTGGTGCTACTCGGGCTCCTCTACATGTTCATCTGCTCCCTGGATTTCCTCAGCTCAGCATTCCGACTTCTCGGAGGTAAAGCTGCGGGTGAGGCGCTCAGTGATGTAGAGCTCCTCTCTAACCCAGTAGCCGGGTTGATGGTCGGCGTCCTGGCAACCGTGCTGGTGCGGAGTTCATCCACATTCCACGTCTATCATCGTCTCCATGGTGTCTGCCGACATGCTTCCTACTCGGTTGGCCATCCCCATCATCATGGGCACGAACATCGGTACTACTATAACCAACGTGCTCGTCTCCCTGGGGCAGATCGGTGACAGAGATCGATTCAGGCGGGCCTTTGGNNNNNNNNNNNNTCATTGTCTTGCTGCCAGTGGAAATTGTAACAGGTTACCTCTACCATCTGACTCAAAGTATCATCAACTCCAGTGACCTTCACACCTACAAGGCAGGGAAGAAGGACATGCTCAAGGTCATCACACGACCTCTCACAGACCTCATTGTCCAGGTTGACAAGAAAGTAATACTGAAAATAGCAGAGGGGTGCACAGAATATAAGAGAAAGAGATTGTTGAAGGTGTTCTGCAGCTTCAGTGAGGTGACAACAGCCGTGAATGTTTCCCATGACAACGGAACAGTCACAGAACTTCAAAACACACACGATGTTGGAATGGAGAAGTGTTCTGCCCTCTTCAGTCATCTAGGCCTTTCTGATATACAGTCAGGAATAGTACTCCTAGTTGTCTCCCWYGTGCTACTCTGTGGTTGCCTGGTTGCCATGGTGAAACTGCTGAACTCGGTCATGAAGCATCATGTTGCAACAGCAATAAAGAAAATGGTGAATGCTGACCTACCTGGGAGATGTTCCTTCTTGACTGGCTACCTCGCCATCTTGGTTGGTGCAGGTCTCACGGTCGTC
>scaffold85
GGTGGCAGGACTTATTTGTGTTTACAATCCATAATCATCGCAAAACGATCATCTTCATGACTGAAAGCATATACTAAATCTTCTCCGAGAACACTATTTGATTCGTCCGATATTAGAAGGGAGGTAACTCTACCAATGTATCGCGGGGACTTCCGAGAGTGGCACTTGATTATCGTGTCATATCGAAGAGTGCTATGGCTGACTTTGGACCGGAGTTCTGGAGGGAGAATAAAGGGTGTAACTCTGGTCAAACCCAATAGTTTATGGGAACATCGCCCGCTACTTTGGTAAAAAGCGTGAGGAGGATGGACACACCCACCAGTGGACTGTGTATGTGAAACCCTACAAGAATGAGGACATGTCAGTTTATGTGAAGAAGGTACACTTCAAGCTTCATGAAAGTTACCCCAACCAGAACAGAGTNNNNNNNNNNNNGGTGGGNGGGAGTTTGAGGTTGTCATTAAGATCTACTTCAACGACCCCAACGAACGGCCGGTGACTGTGTACCACCTGCTAAAGCTGTTCCAGAGTGAGACTGACATCATGTTGGGCAAGAAGTCCTTGGTGGCAGAGTTCTACGATGAGCTGGTATTCAA
>scaffold86
CATGGACAACACAATTAATGAGAAGCCAAAAGATCGTGATGATGCTTTCAAGATGTTAAGAGGCTTGAGTGGGCGAACTCACACGGTCTACACTGGAATTGCTCTTGTGTCGCCGTCACAGTCTTCAATAATTACAAGCGGTGAATTAACAAAGGATGGCAAGTTCCGACTGACCCAGTTCCATGAAGGAATGGATGTGATGATGACTGACATGGCTGATGAGGTTGTCAGGATGTACATTGAGACCGGAGAACCAATGGACAGGGCTGGAGGGTATGGAATCCAGGCTAAAGGCGGAACACTGGTGGAGGGCAGTCAGGGGAGACTACTTCAATGTCATGGGCTTCCCCCTACACAGATTCTCTCGAACTCTAGTGAATCTTTATCAGCCTCAAGCCTCACAGACTTGACACTGTGTTAGATTACAGGCGCTGGCGATCATGTAACAGAAGAACTTCATTGACCACGTTTCATATACACCGAGACATATGTAAATCATACCGTTCATGCTGCCCCCAAATTATGAAGTTTCAACCACATGCTGGGATAAGGCTAGCAGTTCTCGAAAGGTTCGTAGCCCAACAAACTTCTTAAGCGTATTCTTAACACATTGGTNNNNNNNNNNNNGAGAATAACAACATGAAAGGGAGTGACAATGCCAATACCACACCACCGAAAACCATGAATACCAACGTTGACAAACAAATGATGTTCATGTCGACAATGGAGGGAATGGCAGCATCTTGTGCTCCTGCCATTGCACGTGCATTTGACCTGAGTGGAAATAAGACTGCAGCAGATCTTGGCGGAGCGTTAGGGTGTATCGCCTTCGAGCTCTCGCGGACCTACCCCAATATGTGTCTCACAGTGTTCGAGCTGCCCCACGTGGCCAAGATAGCAAAGAAGCTTCAGCCTGAAGACACCAGAGATGCAGTGCAGATTGTAGGAGGTGA
>scaffold87
CCGTCAGGTTTTTCTGTACGAGATTTAGAACACGGCGTCAAAGTCTGGAAAGTTTGGGTGTCACCCTGTTTAGTTTGTATTTGCACAACTATTTTATTGTGTCGCTGTGTGAATTAAGTTGCAAAAATGCGAACTGTTTTAATGGTAGCAGAGAAGCCATCTTTGGCTCAGTCTCTTGCTAAAATTCTCTCAAATGGTGCTATGAACAGTAGAAAAGGCATGAATGGAGCTTGTTCGGTGCATGAATACAGAGGCAAATTCAATGGAGACACTGTATTCTTTAAGATGACATCTGTTTGTGGTCATGTAATGAGTTGTGACTTTATGNNNNNNNNNNNNTCAGCTACCCCAGGACCGACGACAACGCACTACCCAGAAAACTTCGACCTCAAGGGCACCTTGCGGCAGCAGCAGTCGCACCCAAACTGGGGGAGCTTCGTCCGTGATCTCCTCAGCAAGGGCATCCAGAGACCNGGGAAAGGTACAGATGCAGGTGACCATCACCCAATTACCCCTATGAGGTCGGCCACAAACTCGGAGCTGGAGCATGATGCCTGGAGATTGTATGACTACATCACAAGACATTTTTATTGCAACTGTGTCTCCTGACTGTACGTACTTACAAACAACGGTATCATTTGAGATTGGTGCGGAGTTGTTTTCATGCTCTGGCAAAACATTGCTAGACCCAGNNNNNNNNNNNNTCCACTGTTCCACGTGTGACGAGACATGTTCCCTGCCGCAGAACGGCAACATCAAACTCTATAAGGAACTCCGGTGTCCATTGGATGACTATGAGCTGGTGTTGTGGACAACTGGTGCCAAAGGCAAGAGTTATCCATTGTGTCCATACTGCTACAACCACCCTNNNNNNNNNNNNGGACCCAAGTGGAGGATGGCTTGTAACAAGTGTAGCGTGGTGGTCAACTTCTTTGACAATGCTTCAAAGATTACAATCGGTGAAGACACCTGTGATGACTGTGG
>scaffold88
GATGAGCTGTTTGCCAGCGAAAAAACCTCAAAAACCTTCAAAAGCTGAGACCGCAGTCACACCTAAACCACAGGCACCAGCAGAAGATGCATCAGGATGTCCTTCAAAGTATCTTGTTGGTGACCTGTTGTGGGCCAAGGTCAGTGGTCACCCCTTCTGGCCTTGTATGGTCACGTATGACCCATTCATCAGCATCTTTACAAGAGTGAGAGTTACTGTGAAACAGAAAGCATTGCGATCATATCATGTGCAATTTTTTGGTGATGAAGCCGAGAGAGGCTGGATCAATGAATCATCTGCCATTCCCTTNNNNNNNNNNNNTTAGTGTGTAGCAACCATTTCAACCTAAGAAGTCTCAGGCTCACCATAGCCATGTCAATGTCAGCTGGTGCTTTATATGTAGCCAGGGTGGCACACTGTTGTGTTGTGAGAGCTGTCCTGCAGCATTCCATGCCCAGTGTCTGAAGATTGACTTCCCCCAGGGAAGCTGGTACTGCCATACCTGTCGAAGTGGGAAGGAACCTCTCTATGGGGACATCATTTGGGTCAAGCTTGGAAACTACAGATGGTGGCCTGGAGAGATATGTCATCCACGGAATGTACCCACAAATATCCAGGAAAAACCGCACGATGTTGGGGAGTTTCCAGTCAAGTTCCTGGGATCTAGAGATTATTTCTGGCTCTACCAGGGCAGAGTTTTCTTGTTCCAAGAAGGGGACAAAGGAAGCAGAGACTCCACAACAAAGGGCATTGCTAAGATATTCTCTAAAGGTGTGAAGGAAGCTACTGAGGCCTTCAAGATTTTGGAGACAAGC
>scaffold89
CGAGCCGACTGCAGCTGCACTGGCGTATGGCTTGGACAAGAATCTGAAAGGTGAGAAGAATGTATTGGTGTACGATCTGGGCGGCGGTACCTTCGACGTCTCCATCCTCACAATCGACGAAGGATCGATGTTTGAAGTAAGGTCAACAGCTGGGGATACCCATCTTGGTGGCGAGGACTTCGACAACCGGCTCGTAAACCACTTCAAGGATGAGTTCAAGAGAAAATATAAGAAGGAACTCACCGGAAACCACAGAGCTATCCGACGCCTGCGCAGTGCCTGTGAACGGGCCAAGAGAACACTGTCAAGCAGTACAGAGGCTGGAATTGAGATTGACTCTCTTCATGAAGGTATTGACTTTTATTCTAAAATCACAAGGGCTAGATTTGAGGACTTGTGCGCAGACCTGTTTCGCAGCACCATGGAACCTGTCGAGAAGGCTCNNNNNNNNNNNNGGTAGACGACGCGGAGAAGTACAAAGAGGAAGATGAAAACAGAAGGAAAGGATAAACAGTCGGGGCAAGCTGGAGACATACATCTTCAGCGTTAAAGGTGCCGTGGAAGATGCTGGGGACAAACTAGGGGAGGGGGACAAGGAGACCGTGAAGCGGGCGTGCAGTGAGACACTCACCT
>scaffold90
CTGGTGACCGGCATTGTCCGCGCTGTTCTTGCGAGCCGCTTATTGGCAAGGTAGCAAAGATCTTGACCTTGGCGTTGGAAGGAACCACCAAAGACAGATGATGAACTTGATCACACACATCATGAAGATCTGAAGAAAGATGATTCCAAACTTGTGCGCRAGTTCTTCGTCAAGTGGCACGACATGTCGTACTGGCACTGCAACTGGATTACAGAGCTGCAGCTGGATGTGTATCACCCAGCAATGTTCAGAAACTACATCCGGAAGTATGACATGGATGAACCCCCCGCCRCTGGAGGATGGAAGCACGTACCKARACAAGATGGACAGCGAGGACCCANACAACCTGGAGGATAGGTTCTACCGATATGGGGTNCGACCAGAATGGCTGCAGATACACAGGATCATTAATCACAGAACCACCCGAGATGGCACGACGTGGTATCTGACCAAATGGAGGATACCNNNNNNNNNNNNCTTGATGACATTCTCAAGTTTGGTACAGAGGAACTCTTCAAAGAGGAAGAAAARCTGGTGATGATCGAATCGTGTACGATGACGCGGCRTTGTCTCGGCTGCTGGATCGAACCCAAGAGGGCCAGGAGGAGAAGGAGATGGCCWTGAACGAGTACCTCAGCTCCTTCAAGGTGGCCAGCTACCAGGTCAAGGWAGGGGAGGAGGAGGATGAGACGGAGATGGAGGTGTTGAAGCAGGAGGCGGAGCATGCCGACCCAGCGTACTGGGAGAAGCTGCTGCGCCACCATTATGAGCAGCAACAGGAGGACATGGCCCGCACCCTCGGCAAGGGGAAGAGAGTCCGCAAACAGGTCGACTACAACGACGCCATGAATGGCCAGGTAGATGAAGCCTGNNNNNNNNNNNNGGCTGGTCCGAGATCTCCGTGGGAAATCCGAGAAAGTATTCAAGGCCTATGTCTCACTCTTCATGCGGCATCTCTGTGAACCAGGGGCAGATAACTCTGAAACCTTCGCTGATGGTGTGCCAAGGGAAGGACTGTCTCGACAACATGTACTCACACGAATTGGAATCATGTCTCTAGTTAGGAAAAAGATACAAGAATTTGAGGCAATCAATGGAACGCACAGCATGCCATATGTCAAAGCGGAGGATGCTGTTGAAAGGATGAAGAAGAGGCTGCGCTTGCAGCAGCTGCAGCGGCGACAGCAGCAGCTGCATCACCAGCCCCGGAAAAGGATGACAAGGAGGTGAAGGAGGAGAAGAAGGAGGATGGTAAAGAAGAGGTGAAGAAGGAAACCAAAGAAGACGAGAAGGAGGAGAAGACTGAAGGCAAGGAGGAGAAGATGGAGGAAGACAAGCCTGACAAGGTGAAAGAAGGAGAGGATGAGGAGAAAGAGAAGGATACTCAGGACAAGAAGGAAGAGACCGATCAGAAGGATGGTGCGAAGGAGGAGGAGAAGAAAGAAGAGCCCATGGAGACCGAGGAGAAGAAAGAGGCGGAGGAGGTGAAGGAGAAACCCAAGGAGGAGGCAGCAGCAGCTGAGGAGAAGCTGAAGGAGGAGGAAGTCCCTATGGACACCACCGAGAAGAAAGAGGAGAAGGTCGAAGGGGCTGATGGTGAGAAGACTAAAGATGACCCCAAGGAAGGCGAGAAAGTAGAGAAGTCGGAGGAGAAAAAGGAAGATGGGGAGAAGAAAGATGCGGAGGCAGATGAGAAAAAGGAAGGGGACAAGGAGGAGAAAAAGGAAGAGAAGAAAGACGTGGATGAAGACNNNNNNNNNNNNAACTTGAGTGTCTAGCTGAGAGTCATCAGCATCTGTCTAAAGAATCCCTGGGTGGGAACAGCCTGCTAATGCTGTGCTACATAAAGTGCTAAACCAGCTGGAGGAGCTGTTGAGTGACATGAAACAGGACGTGGCACGTCTGCCGGCCACCCTCGCCCGCGTGCCCCCGGTCACCCAGCGACTACAGATGTCCGAGAGGAATATCCTGAACCGATTGGTCAACCCTAATCAAGCCACGCCTTCCTCCACGACGGGCCCTCCAACACCAACACTCTCTGGTGCAGTCCCTGGTGGCCAG
>scaffold91
GAATCAGTTCCGAGAACAAGGGCGTTACCCTGAGGTTGTGTCTGGTTACCATGGCGTTCTCATTGAGACTCTAGAGGCTGAGAAGACCTTCTATACATGTGTTGAAGTCACAGCTGGAACAAGGTTGTTTCATCATGTAGTGGACACAGACAAGACTGGCACCAAGATTCTCCAGGAGATGAACCGTCTGCGTCTGCCGGGAGAGGTGACCTTCATCGCCCCTTAACCGTCTGGACAACAGGGACACTATCTATCCTGACACGCAGGATGCTATACCTATGATTCAAAAGATTAAATATAGAAATGAAGTTTGACCCTGCCATCAAGCACGNNNNNNNNNNNNTGGAGGTGGCCACACAGATTGCCAGAACGCAGAATCTCGATTGTATCACCCTGGAGGGTGACCAGGTAAGTCGTAGAGGGGCTTTGACTGGTGGCTACTACGACACACGCCGATCACGGCTGGACCTCCAAAAGAGCAAGATGGAGCTAACTGCCCAGTGTGCGGAGCACGAAGTGGCGTGTAGAGAGCACAGAGAGAAGCTGGAGGCCCTGGAGGGCAAGATCAACAACCTGGTGTCCGAGATGCAGAAGCTGGAGACCAAGTGTAGCAAATATAAAGATACATATGAAAAGTTGCAAGCAGAAGTCAGATTGGCCAAAGAAGAATTAAAGTTGGTTGAAAACAGAAACCCTCGAAGGGCAAGAGTGTCTCAAGCCTGGAGAGCAGCCTGGCAGCCATGGTGGCGACACGGGACTCCCTCAATGAAGAGGTGGGCACAGACCTTCTGTCTCAACTCAGTATGGAGGACCAGCGGGAGGTGGACCAGCTCAACGACAAGGTGAAGAGCAAGACGGAGGAGAACAGAGCTGCATGGAAGGAAAGAATCAGGCTGGAGGGGGAGAAGAACAAACTAGAAAACATGCTCAACAACAACCTGTACAAGAAGCGCGATCGGATCTTGAATGATCTGCAGGAGACATCCACTGAAGATCGGACCCAGAGACTGGACAGTTTACAAAGTGATCTGCAGTCTGTGGATGACAGGATCACCGAGCTCAAGAAAACATCTAAAGACTTAGATGACCAGTTAGACAGATTTAACAAGGAGCAGAAGGAACTACAGAGTAACCTGGAGTACTGGAAGGG
>scaffold92
CAGCGAAGACACGGACACTGGCAAGGTATTTGTAACATCTGAGCACAGATTCAACACACTAGCTGAACTCGTCCACCACCATTCCATCCACGCTGACGGCCTCGTCACCACCCTCCTGTACCCAGCCCCCAAGAGGAATAAGCCCACTGTGTTTGGTGTAAGCCCAGAGCCTGACAAGTGGGAGATCGAGAGAACAGAAATAGCCATGAAGCACAGGCTAGGTGGAGGGCAGTATGGTGATGTGTATGAGGCAGTATGGAAAAGGTACAACAAAACCGTCGCTGTCAAGACTCTAAAGGAAGACACAATGGCTCTGAAAGATTTCCTGGAAGAAGCCACCACCAAANNNNNNNNNNNNGGTGAAGGTGGCTGATTTCGGCTTGGCCCGGCTCATGAAGGACGACACCTACACAGCTCATGCAGGTGCCAAGTTCCCCATCAAGTGGACGGCGCCAGAGGGACTGGCATACAATAGGTTCTCTACCAGGTCTGATGTTTGGGCATTTGGTGTGTTGCTGTGGGAGCTGGCTACCTATGGGATGTCACCATACCCTGGGGTGGACCTGACCGACGTGTACCACCTGCTGGAGAGGGGGTACCGCATGGAGAGGCCGTCAGGGTGTCCAGCCAATGTCTACCAGCTCATGATCAGATGCTGGCAATGGGAGCCCAAGGATCGACCAACATTCCGTGACATCCATTTTGCCCTTGAGAACATGTTTGACATGTCCAGTGTCAGCGAAA
>scaffold93
gaTAATTcaTTTTGGTTTATTCATCATGTATATGAGATCAGTTTCACACTTGAAATGCAACAACCGTAGGTCAACACTGGAGCTTGTCCATTTCACCAATGTTAACAGTTTGGCTGTTGCCAAGCATCTTGCCGTTGACGTCGGCGCAGAAACAGACAGAACCCGTGCACTGTTTCTTGCTGTAGCTGCCCTTGTTGTCACAGAAGAAGAACTTGCCAATGAGTCCGGTCTTCATGTAGGCGGCTTTGTCCCGAGCACAGGTGCAGTCCATGTCGTCTGTGCCGGAGGCGTAATTGGTGAAGTAGCCGAGGTCGTTACCGTCAGAGTCGACACAATAGCATCCAGATCCTCTGCACTGCTTGGGCTTGTAcGTCCCGTCTGTCTCGCACAGAGGTTCCGAGGAGCCCAGTAGGTGTTGCTCCGCATCCAGATAATGTTGGTGACGTACAGCACAGGgCCCTAAGCCnTTGTCGTGACTTTGACaTTGGgATGATCCACGGATTGAAAGAAGTGACTGAAAACAGTGgCCTTGACCTTGCCAGATGGGAAAGgATTAACATCAGCCCGAcAACAtcATGATAGAACGTCATTATGACCTTGTTTTGCTGAGCAGTCACAGCGAagTGCnGCcGTGGCTACAGCCAATGTCAGGACGAGGATTAAGAGCTGTGTGGTGGTCATCTTGtAGTTCCAGCGGACGAGTGATGCCgTGTACAGATTCagCACCCCTATATAGTGGTTGGCTAGTTAGATGTAGTTATATGATTAAaGAATCACCACATGACACATGTCTCACGAGGTGAAAGATAACGCTGTGATATAAGTGTGTCTGACAACTTCNNNNNNNNNNNNCATCTGCGTGACAATCTCACTGGATTCGGCATTGCATTCCATAAAGCATCGGAGAGGAACGACACACGGGCGTATCTGAACGACACCAGCAGTGACAGTCGTACCGAAACTATCAGAGGCCTGGAACCTCTCACTGAGTACACGGTGTATGTGTGGGCTGTCACCGTGAAGGGGCCGGGTATGGAGAGGCACTTGAATGTTACCACCACAAATGTCACAGAGACCACAACACAGATCCCCACCACAACAACAGCTGACCCGACACTGTGTCCGCCTGGTACTAACTCCCGTTCTGGACGGAAAGGCCCTGATGGTACCTGTTCCCCATGTTCGTATGGCTTCTACCAGGAAAACAGAGGTCGGAGGAAATGTAAAACTTGTAAACAAGGTTTCACAACATGGTACAAAGGGTCGACATCGAGGAAGCACTGTGTTGATAAAACGTGGACAACACCGGCTCCATCAACTACTACAGCCCCTCCAGAACCATGTGACGACGGCTACGTTTCAGAAAAGGGTTTCAAGCCCCATTGCATTCCGTGCCCGGAGGAAAAGAAGAGCAATGCTGCCCGCACTGAGTGTGTTTGGTGCGACGATGACGATCCTTCCTGTGCCGTCGCTACAACGACTGAACCATCAGCAAATGCTGTAACCACTGACGGTGTAACCGCCAGCGTCTCCGATGACAGCAACAGAACAGACAGGCGTAGTAACCCATCATCAGCGTGACACTTCCCAAAGTACCAACTGCATAAGTTCGTTCCTTCCTCACAATCAAGCAACGTGGAACTTGCTCTCACAAGGCTTAACATGGCTGTCTTCACTTCCTGTTTACTTCAGCAACATACGTTCCCATGGAAACCTCATCAGTCCCGACTCCCGGCTATATGGAATATGTGCAGACAACATGCCACTC
>scaffold94
GGGGAAGTTGAGTGGAGAGTGCTATTGTGGTGAACATTTGTTTTCCAAATCAACGAATCTATCAAAATGATGTCAACGAATCACCTGATCCCTTCACCCACCGTCGTAACTAGCAACAGAGGGCAGATTCAGGTAATCTTTGGACCAATGTTCTCAGGGAAAACTACTGAGCTAATGAGAAGAATGAAGAGATACCAGATAGCTAACTATTCATGTCTGATCGTAAAGTACGCCAAGGACGACCGCCACGACAAGCACGGCATCGCTACACATGACAGGTGTTGCCGGCCATTGCTGCTGAGAAACTGATGACTCTGGCCAATGACATGATGAAGTACGTTAAANNNNNNNNNNNNCCGCTACGACAAGCACGGCATCGCTACACATGACAGACAGGTGTTGCCGGCCATTGCTGCTGAGAAACTGATGACTCTGGCCAATGACATGATGAAGTATGAAGTCATTGGTATTGACGAGGGACAGTTTTTCCTGACGTGGTGGCTTTTGCTGACGTCATGGCTGAGAAGGGGAAAGTTGTCATAGTAGCCGCACTGGACGCGACATTTCAGAAGAAGGGTTTCGGAGACATCCTGAATCTTGTGCCAATAGCTGAGCATGTGATGAAGCTATCTGCAGTATGCATGAACTGTTACAATGAGGCGTCGTTCGGAAA
>scaffold95
GACAACTGGGAATGTTCTAGCTGTCGCAACTTTACTGTCATTGATGTTGAAATACAAAATATTTCATCCAAGWAGAATGTGTGTCTGGATGAATGTCCTCCAAACATGTACCCTGGAGACAACAATGTGTGCCAGAGGTGCCATCCTCACTGTGAACAAAGATGTYCTGGGAACATGCAGACTGTTGGTTTTGGAGGCTGTGACACGTGTGTAGTTGGAATAGCGAATGGCAGTGACATCTACTGCCTGCCTAAAGACACCATCTCCTGTCCTCGTGGCTATTATATGAGTATTGAGAAGAGCAGTGCAACTGGACCACTGGCAGGCAAAAAGTTGTGTCGCGTATGTGACAAGCGTTGTCTGACCTGTGATGGCCCCGGGGTGCAGTACTGTACAGACTGNNNNNNNNNNNNCAGTACTGTACAGACYGYACGATTTCCGCAGTGAAGGTCTGTGTGTGGAGCACTGTCCAGCCTTCACCTATGCTGACAACCAGACCAAGGAGTGTGAGAGCTGTCACCAGGAGTGCCGCGGGGGGATGCAACGGCCCCTCTAGTGGTAACTGCCAGGCCTGCAACAACCTTAAGATCTACATTGATGAAGATGGATCAATGTTCAATTGTACCCACGAATGTCCTGCTGAGCTACCTTACACTGTGATGGACCACAGTACTGACAAGCAAACTATTGACCCCTCTAGGACAGTATGCGCTGATGCCAAACATCCTGAAGTTATTGCTAAGTTCCGCAAGAAGGAKGAGGAAANNNNNNNNNNNNGCAGAAGAGTTTGCCAAGATGGCACGGGATCCTGGCCGTTATCTTGTTATACAGGGAGACAAGTTGCTGCGACTACCCAGTCACTCCTATGACAAACATGACCTGGCCCGCAGCATGAGTGTGGCTGTGGATGGTCCCGAGGAAGTGATGGAGGCAGATGACTACCTCCAGCCACAGCAACAACAGATCCCAGAGGACACAAAGATCCCACTATTGCTGGGTGCTGCAGCCTTTGATCACAAGCCTAAGGATGGAGGAATCAGATCGTGGCGAGAGAAGCGTTATGCTCACCTTGAGTCTGCAGCTGAAGCCAGAAACATAAGACAGCAACTGTCACTCAAA
>scaffold96
CTGGCAACGTGACAACACTAACATCACAGTTACCTCCCCTGGTTCCCCCTATACCTTCACAGTGAGTTCCCGGGACAGTCACAGCTACAGATGCAGAGCGAGAGAAAGTCAGGGTCTGGAGTCAGAGTGGAGCCAGGTGTACGACATGGAGCCCCAGTACGGTCCCTACCAGATCTCTCTGACCCCCTCCACCTCCTCCTACACTGTGACAGAACACCAGGCTCTTCCATCAATCACGTGCTCCGCCCTCTGTAGACCCGGATGTAGCTACAGGTGGTTACACAGTGGAACAGTCTTCAGCAGTGGAGCCGTGTTCAAGGGGCAAGCTGACAGATCCAATACAGGCTCCTACAGTTGTCAGCCCCAATAATACACGGGAGTAGTGACAGCGTTACAGTCAGTGTTTATGTGCAGTATCCAGCTGAGGTNNNNNNNNNNNNACCTCCTCCTACACTGTGACAGAACACCAGGCTCTTCCATCAATCACATGCTCCGCCCTCTGTAGACCCGGATGTAGCTACAGGTGGTTACACAATGGAACAATCTTCAGCAGTGGAGCCTTGCTCCAGGGACAAGCTGACAGATCCAAGACAGGCTCCTACAGATGTCAGCCTTATAATGTACATGGGAGTAGTGACAGTGTCGCAGTCAATGTTGATGTTCAATATCCAGCAGAGGTGATCCTGGAGACACAAGGAAGCGCCACCTGTCGGCCACACAGAGTCTATGTAGGTCAACAGAATGTCCAGCTGACATGTCAGGTGATGGCAGCTAACCCAGCTGTGACGTCATACACGTGGACTCAGAAGGGTTCTGTTATCCAGTCAGCGAGTGGCGGCGTGTTCACCATCAGCTCCGTCAGCAGGACCAGTGAGGATCCTACACCTGTCAGGGGAGGAACAGCCTTGGTGGGTCCACATCTTCACCAGTGACACTGGAGGTGCTGTACGGTCCATCTGTGTCTGTTGCTGCCTCCACTCAGACTGTGACAGAGGGTCAGACTCTGACTGTGACCTGCTCTGTGGACTCAAAACCTGCAGC
>scaffold97
CTCCGTTGCAACATTACTACAGCATCTAACATGGCTCGTCTCTTGTTCATCGTCACCCTGGCTTTTCTTGCATCACTGGCAGCATGCAATACTGACTGTTACACCAAACAAGGCTCAACAGCAGTGTACAGTGGGACCGTAGCTGTAACTGACGAGGGAGTTGCATGTCAGGCCTGGTCCAGCAAGACCCCGAATAATCACGGCTTTGTTCCTGAGGACTTCGACGTCACCAACGGTGCAGCATCCTCGTCCTATCCTGGCAACTACTGCCGTGACCCATCTGGACCCAGCTCGCCCCCAATCGGACATGTCTGGTGCTACACTGCTAATGCACCCGGATGGGGGTTGTGTAATGTCAATAAGTGTTCATAAATGTTCATAAGTGTTCATAAGTGTTCATAAGTGTTCATTAATGAAGCTTGAACTTTTAACAAGGTTAGAATCGTGAATCTTGTTTCAAAATAAATATAAATTGACAANNNNNNNNNNNNTACAAGCAGCACGTGTTGGGGCCGTGTGCTACGTCACTGGTTGGGGAGAAACACGAAACACGTGCTGTGAGAACGAGCTGAAGCAAGCTGCCGTCCCGGTGTTGCCGACGTCCACGTGCAATAGAAATGACTGGTACCACAATGAGATCTACGACGACATGTTCTGCGCCGGCTACCCACGGGGCGGTACCGACGCCTGCCAAGGTGATTCTGGGGGGCCTCTAGTGTGTCACCAGGCCGGCAGGTGGCAGCAGGAAGGCATCACCTCGTGGGGGGCCGGCTGTGCAGACCCGAAGAGCCCT
>scaffold98
AATTCGCTATCGAACTATTGGTGGAACATTGGACTTCTACGTTTTCACTGGTCCCACACCTGATGACGTTATTGATCAGTACTGGGCTCTGATTGGACAACCACCACTTCCGCCTTATTGGTCGCTAGGTTACCACCTGAGTAGGTGGGACTATGGCGGATCGAATGGGATGAACGCAACCATTCAGAGGATGAGGAATGAACAGATGCCATTTGACACTATATGGAATGACATCGACTACATGGTCAAGGAGATGGACTGGACCTACGATCACAAGCTGTATGGTCAGCTGCCGGACATTGTCAAGGACGTGCATAGCCACGGGGAGAAATACGTCATGATATTGGATCCCGGTATCAGTAACACACAGCCCAGAGGTCAGTATGCCCCGTATGATGATGGCATAAAAGAAGACNNNNNNNNNNNNAAGCGATAAGTCGGTTAGACACCTCTTTACTCCAGGACGCAAGAGATGGTCAGTGTGTTCAGCGGGGTAGCAGATATGTGACAGAATCGGAACGTGAACGTGTATTCCTCTGGATTAAAAGTGACCTGGCAGAAACACCATTCTATAAGAAACCATGACAAACCTAAGCAAAAAGCGTATCGTCATCATCCTATCTGTAATAGTCGTGGCTGTTGCAATCATAGCACCCACGGCATACTATCTCACTCGTCCATCGGACTCGGAGGATGAGGTTGTGCCAGGAGGGCTCCCCACAAATCCCGAGGCCCAGCGTCTGGACTGTTACCCCGAGGCGGAGAGTGGCCTTGAGCAGGTGACGAAAGAAACCTGTGAGGCCAGGAACTGTATTTTCGCCGGGTCGGGCCAGGTCGGACCCGAATGCTACTTCCCGACGGTCGGGTACGGGTATTCTGTGACAGGCACTGAGGACACTCCCCTAGGGTTCAAG
>scaffold99
CGAGGCTTCAGCTGTGAACATTGTGTGTCTGGTTACTATGGAGATGCCACAACTCAAGACTGCAAAAGCTGCGTCTGCTTCAATCTGGGTACAGACGCCGATGGTGGTCAGTGTGACCGTCGCAACGGTCAGTGCCCCTGTCTGCCGAACCGTGGTTGGTCTCAGATGTGACCAGTGTGCACCAACGCCACCTACAACCTCGCAGAGTGGGAAGGGAGTGTGATGCCTGTAACTAGTGATCCCCTCCGGATCTCTCTCCACCGAGTGCACACAGCTGGAAGGTCAGTGTCAGTGTCGGGCCGGCAGAGGAGGACAGACCTGTAGTGACTGTGAGGACNNNNNNNNNNNNGTGAGGAGTCTGCCAAACCAGAGAGCATTGAGAAGGTGGCGCAAGAGGTGCTGGCAATGAGTATCTCCCTTACTCCAGCTCAGATCGAGGATCTGGCCGACAAGATCAACCGAACCATCCAGGGTCTGCAAAACATTGACTCCATCCTGGATGAAACTAGGGATGACTTGGCAAAGGCCAAGAGACTCAAGCAGAGAGCTGATGATGCATCAGAGGATGCATCTGCGATCCAGAAAACAGCAGAGGGTGTTCTAAGTGCCCTGGATGGAGCCAAGAAGGCCCAGGAGAAAGCTGAGGCAGCTATCATCACTGCTCAGGACAACATCCAAGACGCAGAGGCAGATCTGGCCATGATTGAGTCGGAAACTACATCAGCAGCTCGGAA
>scaffold100
ATCAACGCAGAGTACATGGGGAGGTTTTGGCAGACAATTCTACAGAATAGGAAAGGATGGGGACGATATGGAGAAAAGATTTTTTGAGATTCGGGCGTTCTGATCCAGATCTTGATGACGTCATACGTGCTTCATTACTGGCATATTCATTGGACGATTCACCAAACAACAGACGCAGGCGATCCGCTGCTACCGCGCCAGTCGAGACCAAGGCTGTAGAGGAGGGAAACAAGGACATTGAGAAAGAGACGCCGATGAGCTAACCAGTGAAGACAAACGCTTCATGCGGTTTGGRGGTCTGGAGAAGATGAAAAGAGGTTTATGAGATTCGGCAARTCGWMAANNNNNNNNNNNNGATTCGGAAAGAGCGGCGAGGAGGAGAAGAGATTCATGAGATTTGGCAGGGATGGTGAAGATGGCGAAGAACTGGCAGATGAGGATGAAGGAATCGAAGCWGACAAGAGGTTCATGAGATTTGGTCGTGACGGCGAAGACGAGAAACGATTCATGAGATTCGGRAAGAGTGGAGAAGATGACAAGAGGTTTATGAGATTCGGCAAACGTTTCATGAGATTTGGTCGTGACGGACAAGACAAGAGATTCATGAGGTTTGGCAAGAGATTTATGAGGTTCGGGAAGCGAGATCCTGGTGAAGGTAGTTCAGAGAAAGCCGAAACTGCCGAGAGTTAGGTTGTGTCATCAG
>scaffold101
CTGAGGCACGATATGACGAAATTGTGAAGGAAGTGTCTGGCTACATTAAGAAGATTGGATACAACCCCAAGGCTGTTGCATTTGTGCCAATCTCTGGCTTCCATGGTGACAACATGCTTGATCCTTCTGACAAGATGGGCTGGTTCAAGGGCTGGTCTGTAGAGAGGAAGGAGGGCAATGCCAGTGGCAAGACCCTGTTTGATGCTCTTGACAGCATCCTCCCCCACAAAGACCCACAGACAAGGCCCTGCGTCTCCCCCTGCAGGATGTCTACAAGATTGGCGGTATTGGAACTGTGCCTGTTGGACGAGTTGAAACTGGTATCCTTAAGCCTGGTATGATCNNNNNNNNNNNNAGCAAGCCCATGTGCGTGGAGGCCTTCTCCAACTTTCCACCTCTTGGTCGCTTCGCTGTCCGTGACATGAGACAGACCGTCGCCGTTGGTGTGATCAAGTCTGTGACCGCCAAGGAGGCCTCCGGCACCACCACCAAGGCCGCACAGAAGGCCCAGAAGAAGAAGTAGACGTGGGAACACTACTCTTTGTTCGAGAAGACCATACTTTATTGCTGGGGAGGGGCGAGGGCCCGGATGCAGCTGTGGCATTGTCGCAGAGGTTGAAGGGGAGATGATGAAACTAAAGAAGAAACTAAGCTTAAGATTTGTTAGACCATTGCTCCAAAGGAGTGTTGGGATTAAATAAACCATGTTCCCTAAACGAAAACCTG
>scaffold102
GGGCAGAAAACAGCACTATTTGGGAGAATATACCAAAGGACATCATGGATCAACTCTGTCCTGAAGGATGTGTTCATGGCAACTGCTCCGAAGGGTCGTGTGTATGCCAGGACGGGTACACGGGACAGAACTGTTCCATCAGTAAGGCTGTCCGACCAGACATAATGCCAGTAAATGAAGACGGTGGAGGCTGCAACGTCAACCACATGGACTGTTCTCAGATTGCTATCATGGGATTAAACTTTGTCGACAGTAACACCCTCGGGTGCTTTTATCAGCCGGTAAAGGTGACATCCCATGTGGTTGAGACTGACCAGTGGACTACCCGGCCCCCGCCACGTTCCTCAGCATGTACCAGGTAGTGTGCAGCCTCCCCCAGTCCCCCNNNNNNNNNNNNACATGTMTTCTTGGCTGCACCGATGGATGGTTCGGTCCAGTTGTGTGATAAACCATGTCCAGAMAACTGTCTTGACAATAGGTGTAACTTATTCCRGGGATACTGTGATCAGTGCAAGCCAGGGTTCATTGGAGAAACGTGCGGCCKTTCCTGTACACACTGTGTTGACAATGTATGTACCTACAATAAATTCCTATCATCCGTTCGATGCRCCAAAGGATGCGTCAGAGGGTGGACTGGAGAGGACTGCTTGACCAGATGCAGCAACGCATGCAAGAGATGCAACATGGATGGCAGCTGCCAGGAATGTAGGAATGGTTACCATGGTGACAAGTGCACTGARAGATGCACAAATGAYTGTTTGAAAATGTGAACAGAATTCNNNNNNNNNNNNCACCGAACATCCGGGTTAGAGTGCCTCCATTTTGCCTTGTGACGTCACTAGGTAATGAAAAGATGTGGCGTATGATCAAAGGACGGCAGTTCGAGTTACAAATAAAGCTGTGGGACTTTCGGGATGAAACGAAGATGGCACACTACCAAAACTGCTCCATAGGTAGTGTGGCTGAGAACTACAAACTGACAATCTCTGGCTACTCCGGCAACGCAGGCGACAGCATGGTGGACTGTAACGGCCGCGCATTCTCCGCGAGAGACCGTGACCTTGACGAGTCTTCAGGTAACTGCGCACAAAAGGTCGCAAGGGAGGATGGTGGTACAACCAGTGTCATCAAGCAAAACCTGAACGGAGAATACAACAATACAAATCTTTTGAGGGCATCATCTGGAACACCTGGCTTGGCTATT
>scaffold103
GCTTGGCATGATGCAACCCTCAGTGGTCCTGCTAGCGGTAGCCCACGTGAGCTGATAGACAGGTTAGCCATACAGAGCTCCTCTCCCATCAATGAAACGTGGCGGCGGTTTAACCGGACCGCAAATTACACCCAACTTGGCTATGGCTACCGTTATGTCTGCGACGACAACTACTACGGCAGTGGTTGTTCAACTATGTGTCGTCCNNNNNNNNNNNNGAAAATTATGTTTGATGTTCACTCCAGACAAAATAAACACGTTTAACATAGAGTATGGTCGTGTGGTCTTCAGTTGAGACTCAGCTGTGTGAGGGCAGCAACAACAGCAAGCATCCAAATGTGCACCGATATGTTAGCAGCACCAGATnCAACTTCACACGTTCCTCCATTCTGGCATGGGTTGTCGTCACATGAAnGCGTTTTCACATCTGTCTCCACCCCAGCCAGGTTTACATGTGCACTCAATCGAGCCGTCTTCAACTTCACACGTTCCTTCATTCAGGCATGGATTGATGTCACAGGAAACnGTCAGCACACAGGTCGCCTCCGAACCCCGGAACACAGAAACATATATCCTGACCAGAGGTGTCAGCCTTACAGGTGCCGCCGTTTTGACACACAGTCGAATCTGTGCACTTTGGATCGAGTTCACAnTCTGTCTCCACCGTAGCCAGTCTCACAAGTGCAGTTAATTGTCCCTGTACCCGCGGnCACCGATATTTTAGCTGCACCAGATGCGTTTTCACATCTGTCTCCAGTCCAGTCAGCTGTACATGCGCAGACAATTGAGCCATCTTCAACTTCACACGTTCCTCCATTCTGGCATGGGTTGTCGTCACAnTGAAGCGTTTTCACATCTGTCTCCACCCCAGCCAGGTTTACATGTGCACTCAATCGAGCCGTCTTCAACTTCACACGTTCCTTCATTCAGGCATGGATTGATGTCACAnGGAAACGTCAGCACACAGGTCGCCTCCGAACCCCGGAACACAGAAACATATATCCTGACCAGAGGTGTCAGCCTTACAGGTGCCGCCGTTTTGACACACAGTCGAATCTGTGCACTTTGGATCGAGTTCACAnTCTGTCTCCACCGTAGCCAGTCTCACAAGTGCAGTTAATTGTCCCTGTACCCGCGGnGGAAACTTCACTGCATGTGTCCCCTCCATACCCTGGGGCGCAGTCACAAACATACTGGCCACTAGTTGTGCCTTTGTTACAGGTTCCACCATTGAGGCATTCTGCACCAGCATCGCACAGTGGTTCATCTTGACACCTGTTTCCACCCCAGCCAGCTTCACACGTGCAGACAATTGCACCGCT
>scaffold104
GAGGTGGACCTTTACTGCACGTCACAAAATCCTTCGATGGCACAGAATAGTATCGCTCGGGTTCTGGGTATTCCTCTTAACCGGGTGGTGTGCCATGTCAAGAGACTAGGTGGCGGCTTCGGTGGAAGGGAGACGAGAAACGACCTCCTGTCCCAGCCAGTGGCCGTGGCTGCCTATAAGTACCGGCGGCCGGTGAGGTGTGTGCTGGACAGAAGAACAGACATGACCATCTCGGGAAAGGGGCCCAGGTTTCACGCCAAGTACAAGGTGGGCTACACCAGAGACGGTAGGATCCAGAGCGTTGTTATGGACATGTACGTCGACGCTGGTCACGCTGCTGACATCTCCTATGCCTTCNNNNNNNNNNNNGGGGAATACAAGCCACCAATGGGCAAAGACATCCCCATCGACTTCCGTATCCAGTTCCTGAAGAATGCCCCCAACCCACGAGGGGTATTAAGGTCGAAAGCCGTCGGTGAGCCTCCCCTCTGTATGGCTGCATCAGCGTTGTTTGCTGTGAAACACGCCATCGAGGCTGCCAGAAAGGATATTTCAAAGGACACATTCTTTCCTCTCGACGGACCTGCAACGGTGGAAATGATACAGACAGGGTGCCAAGTTGACAGCAGCCTTCTTGTCTATGGAAATTAGATCACAAAACTATTGGATAACGATAAGACAGTCATCGGATAACTATCAGACAGTCATTGTTTAACGAT
>scaffold105
TGTTGCTTGTTGTTCGTGTACGTGAGTTGTTTGTCAGTGTTGATACTTAGCCGGAACTCTCCCACCAGTGTCCAAAATGGCGGAGGACTCGTTTGCTGGATTAAGCGCGCAGGAGTTGCGATACCTGGCCATAGACAGAAATATAGTCAATGATCCATCTTTACAAGCGGAGTGGTCAGCGAAAAAATTAGTATGGGTCCCCGACGAGGCACATGGATTTGTAGCAGCCGTTGTAAAATCAGAGAAAGGAGACCAGTTCGAAGTAGTGGTGGAAGAAACTGGGAAAAAATCCCTCGTCCACAGAGATGACGTTCAAAAAATGAACCCACCAAAATTTAATAAAGTCGAAGACATGGCCGAATTGACGTGTCTTAATGAANNNNNNNNNNNNTTGCTCTCACGGAGGACAAACTGAGCCAGCTGGAACAGCAGGCGAAGACCGAGGAATCCAGGTGGCAGGACAAGATCACCAAGACTGAGACAGATCTTCAGCAGGATCTCTCTGATTTGTCTTTCGCATACGGCATCGTAGAGAAAAGTCTGCCCCGTATTATTGAAGAGATGGAGGTGAAGGTCGAGTCTCAGGAGAGCCAGTTGAAGGCCTCTGAAGAGAGGTGTTTGATGCTGCAGAAAGAGGCTGAGGAGGCACAAACCAAAGTTGTTACAGTTCAAAGTCAGCTAGAAATTACAAAGCATTCTTCTGATGATTTAGAAGCCCTCAGGCTGCGGATCAAGGAGCTTGAAGACTTTTTGAGGCAGAGAAA
>scaffold106
GATCCCGTCTGCTCACAAGAGACTTATGAAGATGGCTCCTAGCTTCCTAGCACTGGTTGCCATGGCAACAGTGTGTTTTGCTGTGGTTCCAGAAGACGAAATAAAAATGATGCCCGGCTTAAGCAAGCAACCACCATTCAAACAGTACTCAGGGTACCTCAAAGCATCTGGCACAAAGAAATTGCACTACTGGTTTGTGGAGTCTATGAACAACCCCGCTACTGACCCAGTCGTGCTGTGGCTCAATGGCGGTCCAGGCTGCAGCTCAGACCTCGGACTTCTGACAGAAAATGGACCTTTCAGGGTGATGCCTGATGGGAAGACTGTGACTTACAGTAAGACCAGCTGNNNNNNNNNNNNTCTATAATCACTGGAGAGAGTTAATGGAGGAATCTACGTGCCAACACTCAGTGCTCTCGTGGTCGACGACCAAGACATCAACTTTTAAGGGATTTTGCAGTTGGCAACGGCGTCACTGACGGCAACATGCTTGAAAACTCCATCATCTACTTCGCCTACTACCACGGCCTGACCGGTGACATCACGTGGATAACCTGATGGCCTATGCTGCCAGGGCCAGGAGTCGNNNNNNNNNNNNGCAKGYGGATGAAGTCGGCTACCAAGCTGAAGGTGGACCCGCCATGTATTGATGCTAGTAACGTAGCCAAGTATCTCAACTCAGAGGTGGTTAGGACAGCCYTCCACATTCCCAGCGTGGTACAGCAGTGGGWAACGTGTAGCGGGGATGTTGGCAGCCACTACATCAGAGTCTACAGCGAAGTATCTGCGCAGTACAAGAAGGTTCTCGCTGCAGGGAAAAGAGTGCTGGTATACAATGGTGATGTCGACATGGCTTGCAATTTCCTCGGTGATGAATGGTTCGTGGATGGTCTTGGCATACAGACACCGTCTGCCAGGAAGGAATGGTTCTACAAGGCGGACGACGGCACAAAGCAAGTAGCAGGATTTGTGAAGCAGTACGACACTCTTTCCCCTAGTCACCGTCAGAGGAGCCGGTCACATGGTGCCCACAGATCGGCCTGTACCAGGTCTGGAGATGTTCAAGAGCTTCATCAAGGGAGAGCCTTTAGTATAGCTCTGCTAGCTTCTTTACATTAAATTGCTACTTACATCTCACAAACATAYMAATCAGYAGAKTACKCGGKAGAGTGATTCCATTCGTTATCAGATGCAGAAATATTTTATGCTTTGAAAAACTGCTGATTGAAAGAATCATGTGGGTGAAATTGTGTGAAGTTACGGATCGGAGAGATGTCAATTTGATGTCACTTCCCAGAAGCTGAATGCCATAACGGTATTGATGATAGAATGGRCGTAAAATACAGTTGATGACTGAGTCAACGGTAATATTTAATGCTATATGTTGAGKGAATTTGCTGGAACTTGTCATTGGGAAAGTCCAAATATTTTAAGGTTATGATTTKTACTGTGTTCAGTAAGCATTTTAGGAAGAGCAGAAAGAACTGTTCGTCCCATGTGTCAGTTTTAGGCAGCTGAATTTGATACTGTACATATAGAGGTTCACTGTGTGATAGATGGATGCTAGTGTGTTGAAGAT
>scaffold107
CTTATGAGAATTTCGGAGATTAAGAAGCAGCTAAGTTCACCCCTGCTTGATGAAGGGCGGGGTTTCGAGGACATTGGAGCACAGGAGGAACGGTTACAGAAACTGAAAGATGAGTTAGACAAGTGTCGGGGAACTGTTGATGAGCTGGAGTCACAGAAACAGGATGCCCTCTACCAGTCGGCCAATGAAGACGAGGTGGCCAAGGTCAATGACGTTGCTGGTCATCTTCACCGAGACTGGACAGTGGTCAACAGCTCTTACACGGAGACACTCGACCGGTGGAACAAGGCCATGGAGCAGTGGCGCCAGTTCCATACTGACATGAAGGATATGGCAGTATGGTTAGACAGTGCTGAGACCAAACTGGCCAACGCCAANNNNNNNNNNNNAATGAAACAGACGAGGGTTCTATGACAGATGTGTCAGCTGACATGGACGCACGTCACCTCATCAAGAAGATCCGGCGACAAGTTCGACTGCTCAACAGAAAGTGGATAGAGATTAACCAGAGAAGCAATGAGTGGCAATCGAAGATCGATGAAGTTATTGATAAAATGGCGATGTTCCATGAAGCAATGGAGGATCTCAACGGCCACCTACTGCAGGCTGAGCAAGAGAAAGCCAAGTGGGTGTCAGTCGGTGACATCATCATTGAAAACCTCCAGGACGAGATTGATGC
>scaffold108
CAAATTAAAACAAGTGGAGCACACATTAAATGAGAAGAAAATATTGAATGCCATAGATTTTCCATTTCTTGTCAAATTAGAGTATTCTTTTAAGGACAACACTAACCTGTACATGGTATTGGAATTTGTCTCTGGGGGAGAGATGTTTTCACATTTAAGAAGGATAGGAAGATTCAGTGAACCCCACTCCCGGTTTTACGCCGCTCAAATTGTTTTGGCTTTTGAATACCTTCACTACCTGGATCTAGTGTACCGAGATCTCAAACCAGAAAATATGCTAATTGATCCACAAGGTTATATCAAAGTTACAGATTTTGGTTTTGCAAAGCGTGTGAAGGGTAGAACCTGGACCCTTTGTGGTACACCAGAATACTTGGCTCCAGAAATCATCCTTAGCAAGGGTTACAACAAGGCAGTTGATTGGTGGGCCCTTGGTGTCCTTATATATGAGATGGCTGCCGGATACCCTCCCTTCTTTGCTGATCAGCCAATCCAAATCTATGAGAAAATTGTCTCAGGAAAGGTACGCTTCCCGTCCCACATCNNNNNNNNNNNNACCAGAAAAAGGTGGAAGCACCATTTGTACCCAACAAAAAGGACCAGGTGACTCTAGCAATTTTGATGAGTATGTTGAGGAACCTCTGCGCATATCTTCAACTGAGAAGTGTGCTAAGGAGTTTGCAGACTTCTGAGCCCCTTAGAGTTTCCTGTGCTGAGCACAGATCATTTCATGCATGGCATCTTCCCAAACAACAACATGAGTGGCATTTGTCCTCTACTGATCGTGCAATATGTTGTCGGAAAGAATTGCGCGAGTCTCACACTCCTTGGAACATTAAGGAGACAAATGTTTGTGATAGCAGGAAGCAATCGATTGTTTGAATTGGTCGACCTTTCTCTGGTTTTTCTGATTGCATACAGGACTGATTGCCTGAGCAGGGACTTTTCAATTCAGGCTTGTTTGTTTGACTTGTGAGACTAGTCAGAGCTACATGTTACAACAGTAGTCAATGGTTTTGCTCAATTTGAAACTGTAGACTACTTGCGGCTAATGTGTGTTGTGACAGAGATCAGACTGGCACTCACAACATCGGTGACAAGTCACAATTCAGGCATGTCTATTCTTCTTGGAATCAAATGCAATTAACAAGATAGAAGAGTCCTCAAACATGGCATTGCTGTGTACATAATGCTCTCATAATCCCTGTTACACAGTTGTATGTGAATCATTTACAGAGAAAGTCAGCACTGCCCAAAGCATGTCTCCATTGTCAACTAATGTTTTGTAATTGTATGTTTGGGTTTTAAAGCACAGTCAGACCGCTGTGAAATATATTTATCTATGTGATGATCAATTTACTCAAGTCAAAACCTCTAGTTAGTTATTTGAATGTCAGCATCACTGAGATGCTAATTATCGAAGTGTTATAAGTGCTCTTATGTTACAATGTATGGAAATGTGTTTCACAGTATTGTATGTTGAGTTACTTTTCCAGCGATCTACAGAAGCAGTTTACATGATTATTACTATGGTTTTGGATCACTTAAATTTGAGTCATATTGTTTACTTTCTACCGGAAA
>scaffold109
GAGTGGTAGTCAACGCAGAGTACGATGGCGGAGGATAGTGGCTCATGAACCACTCATTGAGTCMGTAGCCAATGCAGCCCAGTTGATGGTTCGTCAGTAAGCACTTCGCCTCTCAGGATATCCAATCTCGTCTCGACGACCTACACGGCCAGCTGCAGCGTCTCAAGAAGACTACGACAACCAGGAAACTCAAGCTACAAGAAGCACTAGAGGCACAGAAGTTTTACACAGAAGTTGCTGAGGCTGAAGCATGGATGAATGAGAAGATGCCACAGCTGACGAGTTCCGACCTCGGCCGCGACGGAGATCAGGTTCAGGCACTGATGAAGAAACTAGATGCCTTGGAGAGAGACATTGACAACTTCAGCAACAGCATTGGAGAGTTGTCTGCCCTTAGTCGCACCATCACAGAGAAGGAACACTACGACAGTGYSAACRAAANNNNNNNNNNNNGGATGCTCGTAAACAGCGCCTTCTCCATCTCCAGGATCAGTATCGCCAGATTGAAGATCTGTACCTGACTTTCGCCAAGAAGGCCTCGGCATTCAACAGCTGGTTCGAAAACGCTGAGGAGGATCTCACAGATCCTGTTAGATGTAACTCAGTTGAGGAAATCAGAGCATTGCGAGAGGCTCATGACCAGTTCAAGTCCTCACTGAGTGCTGCCCAGGCTGACTTCRATGCTCTGGCGGCCCTAGACAAACAGATCAAGGGCTTCAAAGTGGGACCCAACCCCTACACCTGGTTTACCATGGAGGCCCTTGACGAGACTTGGAAAAACCTGCAGAAGATCTATTAAGGAGAGAGACAGTGAGTTGGCTCGAGAGGAGCAGAGACAGGAGGAGAACGATCAGCTGAGGAAACAGTTTGCTGCTGCTGCCAACACCTTCCACTCCTGGCTGACGGAGACAAGAGCCGCGATGATGGAGGGTTCTGGGACCCTTGAAGAACAGCTAGAAGCCACCAAGCGCAAGGCTCAGGATGTACGGGCACAGAAGGGTCAGCTGAAGAAGATT
>scaffold110
TCACTCACGGAGGGCGCCGAGCGTATACGAGATGTACCGAATGCTGGAGGGAACTCGGTCCTGTCTGAAGTCCTTTCATTCGAACTGATGCACAAGTGCTTTTGCGGCTAAATTACTGAAGACCGAGATGGAGGTATCGTACTTTCCCACTGGGGGATCGATCACGGACTACATGTGCGAGGTGTTCGGTCAGCGACTCGGAGTTTCTGTCACCCGCGCCATGAAATACAAGGGAGACTACTGTGAGGAGGACGCCCTACACTTACTGTTGCGAAANNNNNNNNNNNNGGAAGAAGCAGATCCTGCACGTGTGGGCGACAGACAAGCATGTGGCCCGGATCATTGAGAATGCGTATGAGCAGGTTCCTGAGGACCTGAGGGGAAACACCATGGTTCTTGTCACCACGGCAACGGAGTCAAAGTTCATCTTCCTCAACGCCACCTGAACAACTAACAGAGTCGCCTGCAGCACCTCCAGGACATCATCACGCAAGCAGCATGCGTGGAACACACCGGAGCCTTTGGGCCCAGAACACTGGGAAATGTCGACAGTGTTCGCCTGCAAGCAGTGCATGGTGGACAGCCCTGAACAAATCAGAAAAGTCACGTCCAGTGCAGTACCATCTTTTCTT
>scaffold111
GTACATGGGGGGTCCTGCACCATGAAGCTCAACAGCACCACCGAAATGATGCCATGTTCATGGAAGGAGTTTGCCTGCGTCCACCCATTTGTCCCTCAAGATCAGACACTCGGATACCAGCAGATGTTTGAAGAACTCGAGGCTGACCTGTGCGAGATCACAGGCTATGACAAGATTTCATTTCAGCCAAACAGCGGAGCACAAGGAGAATATGCAGGTCTGAGGGCCATCATGGCCTACTTGAAAGACCGGGGAGAAGATCAGAGAAATGTTTGCCTGATCCCAGTATCTGCCCATGGCACCAACCCTGCCAGTGCCCAGATGGCTGGCATCGAAGATCCAGCCTATCAATGTAGACAAGACCTGNNNNNNNNNNNNCTGCAGAGAATTCAAGAAGAATTCCAACATAGAAGTGGTAGACATAGCAAAGAGACTTCAGGACTATGGCTTCCACTCTCCGACCATGTCATGGCCAGTTGCGGGGACACTGATGATTGAGCCCACAGAGTCTGAAGACAAGGGTGAGCTAGACCGGCTGTGTGACGCTCTCATTGCAATCAGGAAGGAAATTCATGATATCGAGACGGGCAAACTTGACATAAACATCAACCCACTGAAGATGTCCCCTCACACTCAGGCCGATGTGATGTCCTCCAACTGGGACCGGCCCTACACCAGG
>scaffold112
TGGCCTTGACCAACACCGGGGCCAAGTCAGCAGCACATGGCATCAGTCTATTCCTGGTGGATGCCGGGACTCCTGGGTTCATCAAGGGCCGCAAACTGGACAAGATGGGGATGAAGGCTCAGGATACGGCAGAGCTGTTTTTTGAAGATGTGCGTCTCCCGAAGGAAGCCCTGCTGGGAGAGGAGAACAAGGGATTCTACTACCTGATGGGAGAGCTGCCACAAGAGAGACTTATCATTGCTGACATGGGCATTGCTGCCTGTGAGTGGATGTTTGAAGAGACAAGATCCTACGTCAAACAGCGCAAGGCTTTTGGCAGGACTCTTTCTAACCTGCAGACAATCCAGCACAAACTGGCTGAGATGAAGACTGATATCTGCGTGGGCAGAGCGTTTGNNNNNNNNNNNNATCAGTGCCTGGAGCTGCACAACAAGAGGAAGCTCGACAATGGCATGGCCTCCATGGCCAAATACTGGATTACTGAGCTGCAGCAGAAGATTGCACCCAGTGTGTCCAGCTTCACGGGGGATGGGGCTACATGCTGGAGTACCCCATTGCCCGTGCCTTTGTAGATTCAAGGGTCCAGCCCATCTATGGTGGGGCTAATGAGATCATGAAGGAGCTGATTGCAAGACAGATCATATCTGACAAATAGACCAGTTACAGATGAGTAAGTGATGTTCAAGCAACCTGATCAGGCAGCAGCA
>scaffold113
CAGACACCATCACCCTGCACGCCCATCCTACGCTCAGTATCGACAAGGCTTCAATACAGGTTCGTGACATGAACTCAACTAACAGTGTACCTGTACAGGACACTGAGTACGAATCTCTGCGTCATTTCTTTGTCATGCGTCTGGCCACGTCACTGACCATTGGTGACCACTATGAGATATCAATGTCCTTCAACGGCCCCTTGTCTCAAGATGGAGTCGGTCTGTATCTCAGCGTGTATCAGGAGGAGGGAAGGAACGTTTACCTAGCAACGACCCAGTTTGAGGCACCTCATGCACGTAAAGCGTTCNNNNNNNNNNNNCGAACAGCGCCAGAGGACAGCCCATTGTGTGGAACTTCATCAAGGCAAACTGGCCACTTCTCCGTGATGAGTTCAGCGCTACCTTCAACTACGTGGCCAAGATGATCACAGGATCAACCAGAGCGTTCAACACCAAGCAGCAGCTACAAGAGATTGAGGACTTCATGAGATCAACTCCCAATCTAAGAATTGGTGAACGGGCTTTCCACCAGGCCGTAGAGCAAACCAAGGCTAACATTAAGTGGATGAGATACAACTACCCAAGTGTTAAACAATGGCTGGAACAGATGTATCCTTGAAGTTTCAGATTGGGAAGGAGAGCACATCGCATCAACAGCTCAGCCGAC
>scaffold114
TGGAGACGGTCGGGAAGGAGTGCTCCGTGGAAACTGAAACTTTACCCTGTCTACCCATCGTGAAGTGGATTGTTCTGATCGGTGACGGTCATGGATGCAAGTGAAACTAGTGAAACGAAGAATGCTGATCCAACAGAGGAGAGTGAGGCCTGTGTTCCTGATGATGATGTGAAAGAAAAGGACCCAGTGGAGACAAGTCGGAAGCGATCATCGCCAGACGATGAGGAGGAGGAGCAAATGCCAGAGAAGAGGGCCAGATTAGGGGATACAGATTCTGCAGAGGCAATAGAAACTAGCAGTGACCCAAAGAAGGAAGATATCTCTGAAAAACCAGATGAAGATATGGTAACTGCATCTGATAAAGATACAGATATTGCAGCCAACAAAAAAGATAAAGCACCATTGCCAGATCAGGCTGTAAATCCTGGTGAATCTTCAAAAGACAAAGATATCGCCAAAGCCGAAAGTCCTCAGCGAGTGTCTGATGTTGACATGTCCGAGCCAAAGAAATCAGATGACAGTGATGAANNNNNNNNNNNNTCAAACGCAGAGTACNCGGGGATGAATGAAGAAGATGACATCGATGATGGTAATGATGACGATGACAGCAGTGATGAAGGTGTAGGGCAGGTGATTGAGGTTAACACCAAGGGAGAAGAAACTAAAGCCAGCTCTAACTTCAAAACATGATAGGCAACAAAGTAGAGAAACGAAAACAACAGCGACCGACCGTGACAACGATAAATAAACAGTCTCAGTATACAGATGAGCAGACAATATTTGTGAAGAACCTTCCAGCAGATACAACCGAGGAGGATTTGAAAACACTGTCAAAGGACATAATTGAAATCAGGCTCAGGATTGCTCTGTCTGGCAGACGTTCGTATGCCTACTTAGTGTCTTCATCGGAGACCATTGCAGAAAAGCACTACAAGTTATTTCAACACAAGACTTTGAAGGGCCAAAGTTTTATAGTTGACTTNNNNNNNNNNNNATTCCACATCAGCAAGAATAGTGACCCATGCAGACACGGGTAAACCAAGAGGATTTGGTTTTGTGGAGTTCAGCAGTACAGAAGATGCAGTTAAGGCATATGACAGCATGCAGGGTCAAGAAATCATGGGCAGAGAGGTGTTTGTTGACTTTGCTGCCGAGAAGTCTGATGGGGGACGCAGGAGCTTCGGAGGAGGGAGAGGCCGAGGAGGTTTCGGAGGTGGACGTGGTGGACAAGGAAGAGGTGGTGGACGAGGTGGTGGTTTCAGAGGTGGAAGAGGAGGCAGAGGAACGCACAAGAAATTTTAAGGAACTTTTTTGCCTCTCTGGCCATCAGTTCTAAAATGTGATCAGGACCAGGGACATTGCCATAACATGTTCTGACTGTCCCATAAACTGTAGACAACATAGTTCTAGAAATGGAATAATAAAAAAACTGAACACATGTCCATTACACAATAGATTTTATATGTTGCATTCCAGTCAGTTTTGTTACTTTTTGTGGCTGCTGGTGGATCAAAGTTATCCATTGTTACTATGTTTTAGTCAAGATGTTAAATTGTCTAATGTGATCCTACACCATTTCATATTATAAAAGGGTAGGTCACTCAGTATCAATCATCAGTCACGAAAAAGGCATTTTCAGTTTCAGAAAAGTGTTCATTTTAGAAGCATGTATATTTGTAATCAAATGCTAAAATCATGTGTATGGTTGGCAGATAGTGATTGTCTTGAAAATGTTACTAGTGACCATGAAATGCATAAACTTCCTGAATTTAGAGTCTAAGAGTATATCCAGCATAATTGTTGCACAAGAGTTTACAGAGGGAAAATAAAGTGAGTCCTGAATAATAAA
>scaffold115
CCGTGTACAACAACTGGACATCAACGGTCAACGCTTTGGAACAGTTGGAGAATGACCGAAAACAGAACGTACAACATGACCTTGACGACTCCGCGTCATGGTATACAAAGATCAAGGCCAAGACATGGATCTTTCTTACAAGTCACAATTCTTCTATTCCGGCCCAGATCTATGGCTGGGTGTCTCTCTTGTTCGTCATGGTCGCCATATTTTCTTTCTGCGCTGCAACACACCCACTCTTCAAAGTTCCGTCCATGCGCAGTGGTGCTAACAGTACTTCCAGAAAAGCATCTGAAACAAAAAACCCAGATTCCCAAAGGTTCGAAGAGGAAACGGAACAGCATCCTGTGCTCTTCTACATTGATATAGTGTGTATTACATTCTTCACANNNNNNNNNNNNAACAAGAAAGCGACATGCTGGAGTTTTTTAGTCATTATCCGTATCATGAGACTTTGTAAGCTAACGCGGCATTCCNCGGGACTGAAGATTCTCATTCATACCTTCAAAGCCAGTGCAAAGGAGTTAATCCTCCTCATATTCTTCCTCGTGCTCGGTATCGTCATCTTTGCAGCGCTCATCTACTATTGCTGAGCGTATACAGTATAACCCGGAAAAATGACTTCCAGAGCATCCCAGTGGGCTTGTGGTGGGCCATAGTCACCATGACAACAGTGGGATACGGGGACATGGTCCCTAAAACCTATGTCGGGATGTTTGTTGGAGCCTTATGCGCATTGGCTGGTGTGCTTACGATAGCCCTTCCCGTACCTGTTATCGTCAGTAACTTCGCTCTGTTTTACTCGCATACTCAAG
>scaffold116
GTGTCAAAGGGGCCGTTGGGGAGTACTGGTCCTCAAGGTATGAGAGGATATAGGGGATTCATTGGTTCGGATGGCGCTCCGGGTGCACCTGGTATGGATGGATATAATGGAACAAAGGGCGATGATGGTATGACTGGTGCTACAGGACAGGTAGGAGCGACAGGTCCAGGTGGAACAAGTGGAAGTACTGGACAGACCGGAGTGGCAGGTGCACCAGGTCCCATGGGCGTTACTGGTTCAGCTGGAGTTGATGGAATGACGGGTGTAACTGGAATGCAAGGACCACAAGGACAACCAGGTGCACAAGGCATTACAGGGNNNNNNNNNNNNATACCCGTGAAGAGTGTGTGTATATAATCACAAGCACGTGGGTTTGTATTCAGACTGCAATgATgaAGCTTACGCTGTATGCTGCCATCATCGTCCTGGTTGGGATAGTCACAGCTGGCGCCGTGAATCAGGACGATGCGGACTGtCCAGTAGAACagAGGTTCCTGAATGATCTAAAGTCAGTGATGAAGTTACATCTGGGGCACAAGCTTAGACCGCCTAACTATcCAnCACAGCTGCCGCCTTGAATCCGaCAATGCGGACTGCCCAGCGGACCGGAGGTTCCtTCTTGATCTGAAGTCACTGCTGCAGTTTCGCCTggGGGAGGACATTTTACCAACTGACTCTCCATACCGGACCAGTTTGACTnggAGGAGGAGCGACTTTCACGCGGTGGGGaAgGACAACATGCCCGAGAggaAAcGATGTCGTGTACAAAGGTTAtGcCGGTGGAAGCCAtTAtCaGGCGAAAGGGGGTCCgGGacAACGCTGTGCCTCCCTGAAGCaCCCATCtACGAAACGCACACTACTGCGGGATCAGAAAGTTnagactgcaatcatgaagcttacgctgtatgctgccatcatcgtcctggttgggataGTCACAGCTGGCGCCGTGAATCAGGACGATGCGGACTGCTCAGCAGATCGGATGtTcCTGAATGATCTAAAGtcAGTGCTGAAGTTACACCTGGGGCACAAGTTTAGAGCGCCTAACTCTCCACCTTTGGCCGGCnATTCAGACTGCAATCATGAAGCTAACGCTGTATGCTGCCATCATCGTCCTGTTGGGATAGTCACTGCTGCCACCTTGAAACAGGACAATGTCGACTGTCCTGTGGACCGAAGATTCCTGCTTGATCTGAAGTCACTGCTTAAGTTACACCTGGGAGAGACGATAATACCAACTGACTCTACACATTGGAACAGCnTCagGTgGGGGAgtaGCGACtTTCACGCgGtGGGGaAGGACaAcATGCCCgaaAGGAAAcGATGTcgTGTACAAAGGTTATGTCGGAGGAAGCCATTATCAGGCGAAAGGGGGTCCAGGGACAACGCTGTGCCTCCCCGAAGCACCCATCTACGAAACCCAGACTACTGAGGGATCACAAAGCTnATATCTATGGCAcCGAGTATCAAACAGaAGcCAAAAGTgGCCCTCTACATCagCTGtatCAAGACGATGTCCCGTGTGTgGTGTGCCAGAGTCAGtAcAGAACAAGTGCCATCATGGTACCTGCCAGGACCGAGTGCtTTCCTgGaTGGCATCTGGAATACAAGGGCTATCTaTTTGGCGGCGCCACTGGAgaAATGGcCCCAGT
>scaffold117
AAAAGTAAATACTCTTGATTAACATTGTGTATGATGGCTGGACGTGGCAAGAAAAGGAGTCGTGAGGATGGCAAGGCTGTTGCATTGGACTCCAAACGTACAAAGACTTCAGTATCGNACCCCAGTCACGGCGACACAGCAGGACTTGTACTGACGCTGGGGGAGGGGGACGTGGGGCAACTGGGCCTTGAGGGAGGACATTCTACAGAGAGTGCGACCAGCTCTCGTCAAGCTCCCTARCGCCATCCTACAAGTGTGTGCCGGAGGAATGCACACAATATGTTTAACCGACAAAGGAGAGCTTTATAGTTTTGGTTGCAATGATGAGGGTGCACTCGGACGCAACACATCTGTTGAAGGGTCTGAGAACACCCCAGGCAAGGTGGACCTCGAGGCCAATATAGTTCAAGTCAGTGCGNNNNNNNNNNNNCCGGCCAGTACATGACCTACGCACAGGAAAGGACACTGGGGACATCTATGCCTGGGGGTTGAATAATTACTACCAGCTAGGTTTGATGACATGGAAAATCGCTATTTGCCGGAGAGAGTGGCCTGCTTCAGCATGGGAGCTAGCTGGAAGAGCATCTCAGCTGGCCAGCATCACACAGTGGCGCTAGACACAGAAGGACGAGTGTTCACACTTGGTCGAGCAGACTACGGCCGGCTGGGGCATGGTAAAGATGGGAAGGAGCTGTCGGAGCCCACATTGGTGGCAGCGCTACAGGAGAACAGGTGTACACATATCGGTGCAGGTGGATGCGTTTCATTTGCTGTCACAGAAAAAGGCACTGTGTATGCGTGGGGAATGGGAACCAGCCAGCAGCTGGGCCAGTCCGAGGATGAGGATATCTATGAACCGACAGAGATGGGTGGCAAACAGCTGGAACACAGGAGAGTAATTTCAGTAGATGCTGGAGGCAACACACAGTTCTACTTGCCTAGGACAAGAATGGAAACTGACAGGGACATCTTGTCTGATAGAAACAGATCTGTGGATGTCCCTAT
>scaffold118
GGCTCCACTGGGCACGCACCAATTCACGTCAAAATAACAAAATCCCAACAAGGCACCAAAACAAAATCTGATTAAGAGGATAAAAACAGAATGATCGTGACTTACCAGAATGAAACAAAGGTACTACAACAAATTACTACCGACATAGCCAATGCAACAACTCCCCCTACGACGCTGAATGTCGCCCCATTCGTAGACCTACGAAAATGAGGAGGCTTAGACTGTCTGGAGAAGAAAATGCCATTCCTCAGCAGCCGTCCTCCCCTGTTCCCCCATCTCACGAGCAACTCAGAATCCAAGCAGCAGTTGAACGCCTCGAAAGTGCTGAACTCATCGCCGACGGCAGCAAGACATACGCCCTGCCCCTTCAACAAGGAAAACACAAGGATCTTAAGGCTGTGTCCCCCACACAATCGCCCACCTCCTCTGCGGCCACTACACTGACACCATCGACGAGTACGCCATCATCGACTGCAGATANNNNNNNNNNNNGTATCAACGCAGAGTACATGGGCTACCGTGACGTCGTCACCTCCTTCCGAGTCATCGACTGCCGCTACCCGTACGAGTTTGAAGGCGGACATATCAAGGGCGCTGAGAACATGTACATCGAATGTGATGTTGAGAAGCTTGTGAAGGAACATCGTCACAGCTCCACCGGCAGACACATCCTCGTCTTCCACTGCGAGTTTTCCTCTAACAGAGCGCCCAAGATGATCCGTCACTTGCGAGGGCTTGACCGGAAGTTGAATGCCGACTGCTACCCCTTTCTGTTCTACCCGGAAGTCTACCTGTTGTCTGGCGGCTACAAGGCCTTCTACAACACCAGCATTGCCAGGACTCACTGTGAGCCTGATGGCTACAAGC
>scaffold119
GAAACTGACGATTTGGCGGGAGATTTCGTACCGCTAAAGAGAACTAGATGTCAACAATAACGATGGGAGATACAAAACACCATTATGATCCTGCGTCTTTGCCAGATCTTCTTCCCATGTATTACAAGAGGCTATTCCCCTACGGCCTTTACTATCGGTGGCTGCATTATGGTGGAGTGCCCAAACACTACTTCACACACAGAGAGTTCTCCTTCACACTGAAAGATGATGTATATATTCGGTACCAGTCCTTCTCTGACCAGCAAGAGCTGGAGAAAGAGATTCGGAAGCGATGTCCATACAAGATAGATATAGGGGCCATTTTCTCTCACAGGCCNNNNNNNNNNNNGAAGCAAGAAACTACGACATCTGAAGGAGGAAATACTGCTACAGTATTGTTACCCTCGACTAGATGTCAACGTCAGCAAGGGGGTTAACCATCTTCTGAAGAGCCCATTCTGTGTACATCCTAAAACAGGTCGAGTCTGCGTCCCAATGGATCCTGACCAGATTGAGAAGTTCAGTCCATTTGTTGTCCCCACAATAAGTGGTCTTCTCGAGGAACTAAACAAAACAGAGGCTGTGACAACGGAAACGGGCAAAAAACAGAAAGACTACAAGAGAACCACCCTCGGGCCAACCATCGATATATTTGACATGTTTGTCAGGAAGATGGAGCAGGGGTTGGCGGGGCTCCTTACAAGAACAGA
>scaffold120
AACATTTGGAGCAGGTCTTCTACTATCTCAAACAGGCCAACTTAACACTGAAGCCATCAAAATGCAACTTTGCAACAGACAAGGTTTCATTTCTCGGTCATGTTTTATCATGCGAAGGTGTTCAAGTCGATGACAAAAAGGTTGAAGCAATTAAAACCTTCCCAATACCCAAATCACAAAAACAGGTTCATTCATTTTTAGGTCTCACAAACTTCTATAGAAAATATGTGAAAGATTATGCAAAGATAGCACTGCCGTTGAATGCATTGTTAAAAAAGCATTCAGAGGCAGAAACTGGAAAGAAACCAAAATTCCAGTGGTCGCTTGAGTGTGATCAGGCANNNNNNNNNNNNATCCACAGGGGTTGAGAAGCCGATCCATTTCCTCTCACACAAATTGACTGATACCCAGACGCGGTGGTCAACCATTGAAAAAGAAGCGTACGCTATCCATTATGCCTTACAAAAACTTGACCACTATCTGCATAACGCCAAATTCATCATCCGAACAGACCATAAACCTCTGAAGTACCTTCTGGAGTCACCGATGCAGAATAAGAAAGTGCAGCTTTGGGCACTTGG
>scaffold121
TTTGGAAACATGGCGACTGTGTGTTGAAGATGATGATGTGATACTGTATTTTGAGGATGATTTGACTACTTATTCTGCTCCGGAACGATTCACAAACAAAACTTGACAGCTGTCAGAGGTATTTCTCGAATTGCCTGGTATAATTCAGTTCGGATATTACCCAGACGGCTCTGTATTTTACCATCGGCATTCCGTCCCGCAAAATGATCAATGAATCCGAGAGATCTAGTTGGTCGCCAACACGAAGCGAATAATTTATTCTCCGTTTGATATTTGTCATAATAGTTAAGGTGGGATTTACGAACATTATCTTGTGTCCCTAGTTATTCCAGAGAGGAGATAAAAATGGCTGCAGACGGAACAATCAAAAGTTGTTTGCCGAGTACGACCCTTGAATTCGACGGAGGAAAAGGCTGGGGAGCAAATTCGTCTTGAAATTCCCAACAGACGACTCCATTGCAGTATCAAACAAAGTGTTCGTGTTTGACAAGATCCTCAAGCCTAATGTCACCCAGGAGCATGTATACAATGTTGCAGCTAAACCCCATTGTTCGCAGATGTCCTCAGTGGCTACAATGGAACCATCTTTGCCCTAGTGGACAGACGTTCCAGTGGCAAGACACACACCATGGAGGGTGTCTTGGGGCATTCTCAGATGCAAGGTATCATCCCTCGCATCATCGCCGACATCTTCAACTACATCTACGGCATGGATGAGAACCTGGAGTTCNNNNNNNNNNNNGAATATAACAAGTCCCTGTCAGCTTTAGGAAATGTTATTTCAGCGCTAGCTGATGGAGTGAAATCTCATGTACCGTACCGAGACAGTAAGCTGACCCCGAATCCTGCAGGAGAGTTTGGGCGGCAACGCCAGAACCACCATGATCATCTGTTGTTCCCCAGCATCATACAATGAGTCTGAGACCAAATCCACTTTGCTTTTCGGTCAAAGGGCCAAGACAATCAAGAATGTGGTAACAGTGAATGAGGAGCTGACAGCTGATGAATGGAAGAGGCGCTACGAGCAA
>scaffold122
TCGGTTAAAAATATGCCCACAGAGACAGTTACGTGTCTGTGACATAATGAATAATGAACTCGTTTGTGACTGCAGATGTATTTGCTGTCATCCTGTCTTTCATCTGCACGATTACGAATGCAGGTTTTATCCAAGCCAAATGTCCTGTTCATTGTTGTTGATGATTTGCGACCAGCCTTAGGTTGCTATGGCAACAGTTTGATGGTCACGCCTAACATCGACAACTTGGCCGCTAAATCTGTGTTGTTTAATAACACTTTAGTACAGCAAGCTCTGTGTGGGCCAAGTCGGACGTCGTTCCTCACCAGCCGACGTCCTGACACCACACACCTGTACGACTTCTACTCGTACTGGCGTAAGGCAGCTGGCAACTTCACAACACTGCCACAGCACTTTAAACAGAATGGCTACTTCACACAGTCAGTTGGCAAAGTGTTCCATCCAGGTGTGTCCTCCGGCTACACAGATGACTACCCCTACAGCTGGTCAGTCCCAGCCTACCATCCCCCAACACAAGCATACAAGATGGCTAAGGTATGTCCTGGACCCAAGGGCAATGTGTACATGGACATAGTGTGTCCTGTGACAGTCAAGGACCAACTGGAGATCTCTGCCGGACATACAGAGTCGAGAATTTGCTGTCAACTTTCTAGAAAACATGTCAGCCAATCACAGCCAGTCCTTTCTTCTGGNNNNNNNNNNNNGAGCCTACTACAGCGCTGTCAGCTACATGGACTTTGAACTCGGGAAGGTTCTTGATGCGCTTGAGAAGCAAGGACTTGCTAGCAACACTATTGTGTCTTTCTTCGGCGATCATGGCTGGCAGTTAGGGGAACACGGAGAATGGTGTAAACACACTAATTTTGACATCGCCACCCACTCGCCACTAATGA
>scaffold123
GATTGGGTTAGAAACAGTGAAGATGGGCAAATGTGGCATATTAGTTCTTGATGAGGCGGACAAGCTGTTGTCTCAGGACTTCAAGGGGATGTTGGACAATATTATCAGCCATCTGCCAACAGACAGACAAATCCTGCTCTACTCAGCTACTTTCCCTCTGACTGTGGAGCAGTTTATGAGGAAACACTTGAAAACCCCCTATGAGATTAACTTGATGGATGAACTCACACTGAAGGGTGTAACACAGTATTATGCATTTGTACAAGAAAAACAGAAGGTTCACTGTCTCAACACATTATTTTCAAAGCTCCAAATCAACCAGTCCATCATCTTCTGNNNNNNNNNNNNGTATCAACGCAGAGTACATGGGAACCGTGTGTTCCACGACTTCAGACAGGGGCTCTGTCGCAACCTTGTCTGCTCAGATCNGTTTACAAGAGGAATTGACATTCAAGCTGTCAATGTTGTCATCAACTTTGACTTCCCAAAGCACGCAGAAACATACCTCCACAGGATTGGTCGATCAGGCAGATACGGCCATCTTGGCGTGGCCATAAATCTGATTACATACGATGACAGATTTGCATTACACAAAAATTGAGCAAGAACTGGGCACAGAAATCAAACCAATTCCCAAACAGATCGACCCTTCATTGTATGTGGCAGAGTATGGGATGGAGAGAGAGGATGATGATGATCCGCGCACAGGGGCAACAGCTGGGGGCAACTGAATCAGCCAACTAGTACCAAGACCCTGCCCTCTCCCCACCTCCCAC
>scaffold124
GGAGAGGACGGTCTTGGACGCCACACATGTCGAGTTTCAGAGTATGCCTTCACTCAAACCATCTAACAGAGCTTTCGAGAAGAAGTTTAAGTTCGAACCAACAAATGAAAGGTATGTGAAGACAGATGCTTTAGTCAGATTCTTTTGACGGAATGCTTTTCAAAGAATTTGTGCTTCCTTTACTCAACTGAAGNNNNNNNNNNNNCGGCAGTGTTGGCAGCCCTGTGAGCGGCATGTCTCCACAGATGACACCCTGGAACCAGGGAGCCACACCCGCCTACGCCAGTGCCTGGTCCCCTGGTATCGGCAGTGGCATGACTCCTGGACAGGCGGGCTTCTCTCCATCAGCTGCTAGTGAGAGTGGCTTCAGTCCTGGCTACAGCCCTGCCTGGTCACCTCAACCAGGCTCACCGGGTTCACCAGCTAGTCCCTACATTCCCAGTCCTCGTGGCGCCATGTCACCGAGCTACTCACCAGCATCACCATCCTACATGTCAAGCTCGCCAGCCATGACTCCTCAGAGTCCTGGCTACTCTCCAACAAGTCCGTCATACTCACCATCTAGTCCTGGATATTCACCAACCTCACCAA
>scaffold125
AGAACGAGTTTTATGTTCAGGTGGGTGACGGTGGCACTGACCACGCCTACTGGGGCCGCCCAGAGGATATGACCATGGCCAGACCGGCCTACAAGATCTCCACTTCCTGTCCAGGCGCCGATGTCGCTGCTGAGACTGCTGCTGCTTTTGCAGCTGGATATTTAGCGTTCAAGGACAAAGATAGTAGTTATGCGGCTACATTGCTTCAACACGGTAGAGAGTTGTACGACTTCGCCCTCAACAACCACGGCATCTACACCGACTGCATCAACGAGGCCGCTGCTTACTACAGGTCAATGGGCTACATGGACGAGCTGGCCTGGGGAGGAGCCTGGCTCTACTGGGCCACCAAGGAACAAAAGTATCTGACGGCGGCTGAGAACTTCCACCAGAACGGATCCGCGTGGGGATTCTCCTGGGATGACAAACAGGCAGGAGAAACAGTGTTGCTGTACAAGCTGACAAAGAAGGATAAGTACAAGCAGGACATCATCCAGACCTACCAGGACTGGATGCCAGGCGGCTCTATCCCCTACACCCCCAACGGCCTTGCCTACAGACTGCAGTGGGGAGCCAACAGATATGCCAATAACATGGCGTTCACGGCACTGATGGCAGCAGAGGAAGGTCNNNNNNNNNNNNCAGAGTACGCGGGGGGAGTCCAACAGATATGCAGGTGATGCAGCGTTTGTCGCTCTGGTGGCTGCTGATGCTGGTATTGACACAGCCACCTACAGGAAGTGGGCAGCTCAGCAGATGAACTACATCCTCGGGGGCAACAACTACGGCATCAGCTACCAGATCGGCTTCGGCTCCAAATATCCCARGAGTCCTCATCACAGATCMGCCTCCTGCCCTGACCGTCCAGCTCCATGCACAGAGGCCAATCTCCACTCTTCCGGTCCCAGCCCACAGCTCCTTGTGGGCGCCATAGTGGGAGGTCCTGGTAAAGACGACTCCTACAAGGACAACAGGGAGGACTACGTCCACAACGAGGTGGCCTGCGACTACAACTCAGGCTTCCAGTCTGCTCTGGCTGGTCTMACYCATCTTGTMMACRCCAAGGAGCTGCCCGCAACTTCCCGCGCCAAAGTGTCATGGAATAAAAATCTTATGTTTTAAATAAGAATATGTTATT
>scaffold126
GGGGGTCTGCCTGGTCTGCCCGGTCTGGATGGAGGACCTGGCAATGATGGACGACCAGGACTCAAGGGAGATCCAGGTATGCCTGGACTGGATGGTCTGCCTGGTGTGAAGGGAGAACCAGGACAATCCACCGACGGTCTTCCTGGACTTAAGGGAGAGCCTGGACTACCTGGACGATCTGGTCTGCCTGGAGAGCGTGGTCAGCCTGGAAGTGATGGTCTGCCTGGTTTACCTGGCCTCAAGGGCGACCGTGGACAATCTGGATTCCCCGGAGAGCAAGGACGTGATGGACTTCCTGGTCTCTCTGGATCCAAGGGTAACTCTGGCTTGCCTGGACTCCCTGGCATCTCCGGTCAGAAGGGAGAGAGTGGTCTTCCTGGTCTTCNNNNNNNNNNNNCTGCCTGGTCTGGATGGTGCACCAGGTCAACCTGGTCCCTTTGGCTTGAAGGGAGAGCCTGGTTTGCCCGCTGTTGTGAATTATGAAGAGCTTCCTAAAGGAGATCGAGGATTCAAAGGAGACCCTGGTCTTAATGGTCTGCCAGGTCTTTCCGGACCCAAGGGAGAACCAGGACGCCCTGGTGCTCCTGGTATCCCTGGTGAGCCTGGTCCAAGTGGTCTGCCTGGATTCAAGGGAGAACGTRGTCCCCAAGGTCTGAGAGGTCTGGATKGTCTGCCTGGAACCGCAGGAACACCAGGTCAGCGTGGTCCTCCTGGTTTGACTGGTGACCGTGGTCTRCCTGGACGTTCCCCACCCACTGGCTTCCTCCTTGTGCGACACTCCCAGTCTCAACAAGTGCCCAGCTGCCCAAGGGGTCAAGCCCAGATGTGGGATGGTTACAGCTTGCTCTATATNNNNNNNNNNNNGGCGGTGGCGGCCAGTCTCTCTCCAGCCCTGGCAGTTGTCTCGAAGACTTCCGAGCCACTCCATTCRYWGAATGTAATGGTGCTCGTGGCACATGTCATTACTTTGCTAATAAATACAGCTTCTGGCTCACTACTATAGAAATAAATGAACAATTTAGTTCACCACGTTCACAAACACTTAAAGCAGGAAACCTCCGGACTAGAGTTAGTAGATGTCAAGTTTGCATCAAAAATGTGTGAGATGGTAATAACTTGGTCTCTTGTTCATAGTATTGTAAAACTTGTAGGCGATATTGATGAGGTAAGAAAAGGGAAATTTTGTCTTTGGTCCTAAAGGCAGGAAAAATGTGATGTTTTTGTTTGTACTAT
>scaffold127
GTATCAACGCAGAGTACATGGGGATCGTGTTTAGAGATGGCGGCAAACAAGGAAGCCATAGCTATTGTGCTGGATGTGGGCCCCTCCATGAACCAGGCTCCGSCGGGGAGGTGTCATCGCTACAGACAGCTATTGATGCCATCACTATGATTCTCCAGAGGAAGATGTTCTCCGAGTCTAAGGATGAGGTATCTCTGGTTTTGTTTGGTACTGATGGCACAGACAACCCCCTGGCTGATGGAGACAGCTACCAAAACATCACCATTGCCCGACCTCTTGGGGTCGCAGACTTTGACCTGCTGCAGCAGGTGAAGGATGAGATCCAGCCTTCAGACACGGCAGCTGACTTTCTTGATGCAGTGGTTGTTGCCATGGNNNNNNNNNNNNCGCAAGGAGAAGACCCCTCAACAGCGGGCTGGGGAGGCTATGATTAAACATATCCTGGACCAAGTTGAAGGGGAATGCTATTCATTCAGTGAAGCATTGCCTGCCCTAAGTTATTTCACAGCTCGTCAGATCCGACCAACAGCATGGAAATGCACAATGGATATTGGTCCTGATCTCCGCATACCAATAAACTTTTATGGAAAAATAAAAGACTTCAAGTTGAAGCAGAGCTGGAAGAAAGTGTATGCTAAGGATCCTGACCAAACGGTGGGCAATTTGCGCACACAGCACATGAATGATGAAGAGGAGACCGAGGTGGAGAGAGAGGACATTGTACAGGGTTATCGCTATGGTAACACATTAGTACCAATGTCCGAAGATGGTAAANNNNNNNNNNNNGCAGGTGACAAGAAAATATGAAATATAAAGCAGAGAAATGTCTGAAGGTTCTTGGCTTTACGAAAAGTGGAAATGTAAAACGCCATCATTTCTTGGGAGATGGGACAAATGTGTTTTTGCTGAGAAAGGAGATGAGGCTGCTGGAGTTGCCCTCTCTGCCATCATCAACGCCCTCTATGAGACAAACATGGTGGTTATTGCTCGCAGGGTCTACTCAAGTGCTTCTGGGCCAAAACTTGGAGTTCTCTGGCCCTCAATCAAGGCCAATTATGAGTGTTTGTATTGGGCAGAAATACCTTT
>scaffold128
ATATGTTACTGGAGACGCGGCYSTGWTCTAACGCAGAGTAYGCKGKGTTGTACGAGGAAGGCGGACTGCCCGGCCCTGGGGGAGGACAGAGGGTGCTGCCACTCGGTATTCCCCTCAGCGCAGCACAAAAAAGAAACCTTCCGGCTCTGTYCTCCGAAGCTATTTCCCCGAAACCTGGCTTTGGGAGCTGGAACAAGTGGGTGASACAGGAGAGTTGGAACTGAGGAAGACTACCCCTCACACGATCACCCGCTNNNNNNNNNNNNAGGATGACCTGGAGTCCAGCCTGAAGGCGTCAATGGCTGCAGAAACAGAGGAACCCKCAGKGAGGATYTTSGCBTCTACTCAGGACACTGTGGTGGCTTTAGATGCTCTGTCTAAATTTGCCAAACTTGCTGCTATCGGAGACAAACTCAAGATGTCACTGACTGTGGAGGGGAAGGACGTCCACAAGAACTTCATCGTGTCAGGGTCTAACAGTATGGTGATGCAGACAGAACCGCTGAAGGTGCCCAATGAGATCACGCTGAATGGTGTGGGCACTGGCTGTGCTATGTTCCAGGCCACAGTTCGCTACAACACCTACGACCTTGACAAGGTGGACCTCGCCTTCACCCTGAAAGCCACTGTGCAGCCTCCGGATCCAGTGAAACCAGACTGCGGTCGCAGGACAATCAACATCTGTACAGGA
>scaffold129
CAGAGAGAGCCAGTTCTACGACAGTGTTGTTGTTGGAAAGTACTGCGAGAAGAGAGATCCACACTTGGCCTGTGTTGCGTATGAGAGAGGACCGTGTGATCAGGAACTCATCAAGGTATGCAACGAGAACTCGCTGTTCAAGAGCGAGGCAAGATACCTAGTTAGGAGAAAGGATGTTGAGCTGTGGGCTGAGGTACTCCAGGAGACCAATGAGTACCGGCGCCAACTCATTGACCAGGTGGTGCAGACTGCGCTGTCTGANNNNNNNNNNNNCAGTGGTATCAAACGCAGAGTACATGGGGCGACAGGTGGATATCGCAGAGGACCTGATCGCCTGGTTCTTGGAGAGTCAAAACAACGAGTGCTTTTGCTGCATGTCTGTTCCAGTGCTATGACCTACTGCGGCCAGACGTCATCCTGGAGCTTTGCTTGGCGACACAACATCATGGACTTCGCCACGCTTACATGATCCAGGTCATGA
>scaffold130
AGAGGTTGCGGGGATGCCGGCTAAGCGGCAGGCCGTGACCAACTCTGAGAATACATTCTATGCCACAAAGAGGTTGATTGGTAGGAGGTTCGAGGATGCAGAGGTCAAGAAGGACATGAACATGGTCTCCTACAAGATCTGCAAGGCCAAGAACGGCGATGCCTGGGTCCAATCCACTGACGGCAAAGTCTACTCCCCATCCCAGATCGGAGCCTTCGTCCTCACCAAGATGAGGGAGACCGCCGAGGGATACCTCAATACCTCGGTCAAGAACGCCGTCGTCACTGTCCCAGCTTATTTCAATGATTNNNNNNNNNNNNCCTGGGTGGAGAGGATTTCGACAATCATCTAGTCNCTTTCCTAGCCAAGGAATTCAAGAAAGATCAAGGTATTGACATCACAAAGGATACAATGGCAATGCAGAGGCTGAGAGAAGCTGACAGAAAAGGCCAAGATAGAGTTGTCATCATCC
>scaffold131
GAGTTTGCCAAGGTCGTAGAGACTGAGTACCTCAAGTCTGAGCTCATCCCCCTCTTCACTACACTAGCACAGGACGAGCAGAACATAATATTTCAGGACTCGGTAAGGCTTCTCGCTGTAGAAGCCTGCGTTAGTATTGCCTCCTTGTTGCCGCCCGATGACACCGAACAGCTGGTGATGCCACCCTCGCCAAGCCGCAGAGGACAAGTCCTGGAGGGTCCGTTACATGGTAGCTGACAAGTTCACAGACCTCCAGAAAGCGGTTGGTCCTGAGATTACCAAGAATGACCTGGTTCCAGCCTTCCAGAGTCTGCTGAGGGACTGTGAAGCTGAGGTCAGGGCTGCATCAGCTCACAAAGTCAAAGATTTCTGTCAGAATCTGTCCCCAGANNNNNNNNNNNNGCCGGTCAACTTGGCGTGGAGTTCTTTGATGAGAAGCTCAATTCCCTGTGCATGACATGGCTGGTGGACCATGTGTACGCAATCCGTGACGCAGCCACACAGAACCTGAAGAAACTGGTGGAGAAATTTGGAGTGGACTGGGCCCAGCAGACAGTCATCCCCAAAGTCCTTCAGATGGCTCGGGACCAGAACTACCTACACAGGATGACCTGTCTATTCTGTATTAATTTATTGTCTGAGGCTTGCGGGTCCGATCTCACTCTGAAGCTCATGCTACCCACCGTCACTGGAATGGCAGGAGATGCAGTCGCTAATGTCAGATTCAACGTCGCCAAAACATTACAGAAATTAGGACCTCTATTTGACCAGTCGACGTGTCAGCAGCAGATCAAACCTTGTCTAGACAAACTGAAGTCTGATTCAGATATAGATGTACAGTATTTTGCCCTGGAAGCTCTTGATGCCCTGAAGCTGTCTGCATAAGCTAACTTAATTTGTGATCTGTTGCGGCAAGGTTGCCGTGGCGATACCTGTGATGATCAACAAAGTCTTCGCAACTGGAACCTTGGCCGTCCCGGAGTAGCTCGGCAAGCAGCTG
>scaffold132
CTGGGATGGACTTAAATGTGGATCCAGCATGGAGTAATGGCTTCAGTGGGACTGGCGTCGTCGTCTGCATCCTGGACGACGGCATCGACCACCAGCACCAGGACCTGAGGGACAACTATGATAGTGAAGCCAGCACCGACTTGAACGATCTGGATGATGTAGAGGAAGACCCTATGCCAGACACAAGCAACTCTTTAAACAGCCACGGGACACGTTGTGCTGGTGAGATTGCTGCGTCTGGTCATAATGACTTCTGTGGTGTTGGAGTTGCTTTCACAGCTCATATTGGAGGTGTCAGGATTCTGGACGGCAAAATCACCGACGCCCTGGAGGCAGAGGCACTCAACTTCAACAAGGACTACATCGACATCTACAGTGCATACCTGCNNNNNNNNNNNNGGCTCAGAATTGGGTTACAGTTCCAGAGCAGCACATTTGTAGATACAAACAGGAGAATGTCAACAAAAAGATTACAGCAAGGGGTATGGTCATGGATGAGGTTGAAGTAACTGGATGCAAGGGAGAAAAGAACAGAATCCATAACCTTGAACATGTCCAGGTAAAGATCAAGCTGCAGCATAGTCGTCGCGGTGACATACAGATAACCCTTGAGTCGCCATCTGGCACCAAGTCACAGATCTTGTCGCCCCGCCCCCTTGATGACAAGAACAGGATTGACTTCACCTTCATGACAGTGCATTCCTGGTCTGAGAATCCTGAAGGAAAATNNNNNNNNNNNNCAGTGCGCCCTCAACTGCACCGGCCCCAGCCCATCACAGTGTTTACAGTGTGCTAACTTCAGGGTCACAGACACAGGTGACTGTGTAGCAGAGTGTCCACCCACTGACTACTACAAGGAACTGAAGAACTGCCAACGCTGTCATCAGACATGCAGTACATGCCGTGGGCCGCTGATGTCGGATTGCATCACGTGTCGCGATAGCCATTATCTCTTGATCACTTCCAAGGAGCATGTTTGTGTTGAAGAATGCTTTGATGGGTTCTATAAAATATGGTCAATGTCTGCGGTGCTCCAGAATGTGTGAGAAATGTGTCGACCTCTCCAACAAGTGTACTTCCTGTGTAGCAGG
>scaffold133
GCAGGTGTATCAACGCAGAGTACNCGGGGGGGTTCGACCGTAATGAACTAACACTGAGACCAGTCGTCGAGATGGCACGCCGCATACTATCGACCAGCTTAAGACTGATTGAAGCGCAAGGCTTACTTAGAATCACTGCGGACAGTCAAGCGTGTGTGAGATCAGCTGCAGCAATGGCGACACTAGCTCCACCTCCGGAGTCCTTACTTCGACCCATGAATTTCCCCTTCAAGACCTTGATGGGCCCCGGCCCTTCCAACTGCCCCCCTCGAGTACTTGCGGCAAATGCTTTGCCAATGCTTGGCCACCNNNNNNNNNNNNCATCGCCGACCTGGGCCTGGACTTCTACGTGAGCGAGCCCTCTGCCCGCCTGATGACGGTGACGACCATCAAGGTGCCCGACGGCGTCGACTGGAAGGCCGTCTCCACCTTCGCCATGAAAAACCACAACGTGGAGATCGCGGGCGGGCTGGGCCCCAGCGCCGGCAAGGTGTGGCGCATCGGCGTGATGGGCGCCAACGCCGACGACAAGGCCGTCAACCTGGCCCTGCTCGGTCTCAAGGAGGGCATGGGCCAATGCCAAGGCGTCCAAGATGTGAAGACCTTGGTTGGAAAAGATATACTGACGACGCGCGCAGTTTGGGTTGGAAAATAAGGAAGGCCCTGGAAAAAAAAAAAGAACCT
>scaffold134
TTTCTCATCCCCTACTTCATTGCTGTTGTTCTCGGGGTATTCCGGTGTTTTCCTTGAGGTGACCCTTGGTCAGTTCATGTCCGAAGGTGGCATCGGGCCGTGGAAAATCTGCCCTCTCTTCCAAGGTATCGGCTACGCCAGCACTGTTATCGTGTTCTTGTTGAACTGCGACTACAACATCATCCTCACATGGGCGTTCTATTACCTCTTCTCGTCCTTCACGGCCCGGCTGCCATGGTCACATTGTGACAACGAATGGAACTCGGCTAACTGTTCTACTTTCCGAAGACATCCAAATGCTTCGGATTCCGAAAACTCCACGGAAACGATGTTCAATGAATCGGTTGNNNNNNNNNNNNGAGAGAGATAGTTCATCGCCTGTGTGTGCGCAGTGTCCTTCTTCATCGGACTCTCAATGGTTACTGAGGAGTGAACAGGTTTTATGATAACCTTCAAATGATGCTGGGCTTTTACCTGARCCCCTTCATGAAAATCTGTTGGATGTTCCTGACTCCAGCTTTTACTCTGGTGATCTTCATCATGGGTGCCATCACGTATTCAGAGCTGATCTACGAGAGGAAGACCATCAATTACGTCTACCCCAACTGGGCCATCGCAGTAGGCTGGATGATGGCCTCATCTTCTATAATCTTCATTCCTGGTGTGATGATCTTCAAACTTCTCACAACCAAGGGAACTTTAATGGAGCGATTGACCATTCTTACCAGACCCAGGCTTAGGAGGTACCAGATTCGTGAAAATGAAGATCTTGCCAAAATCGAAATTGTCGATGATATATACCAAAACACCAACAACGTGAGTTCTAGCATCACCGGCGAACAGATACAGGTGACCATGAG
>scaffold135
GCATGGAAGGCCATGCATGACATTTCAGCTGAAGAAGGCCTCGTTGCCATAGCTTACGAGAGGGAGTATGGAGAATGGAGCCGCCTGTACCAGATGGCCAAGATATTCTTGTATTGCCCCTCAGCTGGGCTATACAGCTGCCCCCTAGCTATGACAGATGGAGCTGCCAAGATCATTGAGACTGTGAAGGATCAGCATCCCTGGTTGATGGAACGGGCATATGGCCGAGTGACCACCCGATGTCCAAGTGAATTCTGGACATCAGGACAGTGGATGACAGAGAGGAAAGGAGGCGTCTGATGTTGCTCGTGGCACTGAGACGTTAGCCGTGCCACACGRTGATGGCAGCTACACACTCCATGGTTACAAGTGGTTCTCCTCGGCGACAGATGCTGATATCACCTTCACCTTGGCTCGCTGTGTAGATCAGAGTAGCAACACAGTTCAAGGTACACAAGGCTTGTCTCTCTTCTATCTGGAGCTGAGAAATGACAATGGAGTGCTCAATAACATTCAGCCTCAGAGATTGAAGAACAAGCTGGGGACAAGGCAGGTGCCAACTGCTGAACTTCTGCTTGATGGTACACGTGCTGCTAAGGTTTCTGCCGAAGGACGTGGTGTGGCCTCTATCGCTGGCATGCTGACGCTGACTAGAATCCACAACGCCATGTGTGCAGCAAGTTACATGAGACNNNNNNNNNNNNACTTTTATTGACATTTGGAGGTATCTCGACTCCTAGGGCGGGATGATGTTGGCATCGCCACAGATGGTGAAATCCTGTTGCTGAGACTTATGACTCCCTTGGCTAAACTGTACACAGGAAAACAGGCGATGTCCGTCGTATCTGAGGGACTGGAGTGTTTTTGGAGGTCAAGGATACATTGAGGACACAGGTCTGCCAGGGATTTTGCGGGATGCTCAGGTACTGTCTATTTGGGAAGGCACAACCAGTATCCTGTCTCTTGACGTGCTGCGAGCTATCACCAAGTCTGGAGGCTCTTCTCTAAAAGTGTACCATGAGGACATCCAGACAAGACTAGCAGAGGCCAGAGAT
>scaffold136
GACACGGCCCGCTTTCTACGGTTTCGACCGCCAGTTCTACCGTGCATTTGACGAAATCATTGGAGTTGTTTACCACATATCTCGAAGCTTCAAGCCGACTTTTCGTTACCTGGGTTTGGGAATACCTAAATTCGAATTGTGGATATCTCTGGATAAAATACCAAGATGAGCAAGAAGTGTGGAAAGTGCTCGAAGACGGTATATCCTACCGAAGAGCTGAAGTGCTTAGACAAGGTGTGGCACAAAGCATGTTTCAAATGTCAAGTTTGCAGTATGACATTAAACATGAAGAACTACAAAGGATACGACAAACTTCCTTATTGCAATGCACATTACCCACAGACGAAGCACACGGCAGTTGCAGACACCCCTGAGAGTAGACGTATTGCTGAAAATACTAAAATCCAAAGTAATATTAAGTACCATGAAAATTTTCAAANNNNNNNNNNNNTCCTCAACCTCCAAAGCAGAACAAAGGGGTTATCTCTCAAGCTTTGTACGACTACGCAGCGGCCGATACAGATGAAGTAAGCTTTATGGAAAATGACATAATCATCAACTGTGACCCTGTAGATGACGGCTGGATGTATGGCACGGTAGAACGGACAAACAAGAGGGGAATGTTGCCTTCCAACTACGTTCAGCGCATTAACTAGTGTGGCAAGCAGTACACTTTCTTCGTGTTGTTTAGAGACTGGGGGTGATAGGTGTTACCCTTGGCTCAGACCTGTCCTCATGTATGCCTCTCAGCACTGGGGAATCGCACATGAGCAAATGTGGTCAAGGGAGCTGTTATTGTTTTAATATTTTAGTCTTAACACAATAGTTTGTTAACTAAACCTG
>scaffold137
GATGTGAAACGGCAATATGGCGGCGATTGCCACTGTTTCCAAAACTGTCGCCCAAGTTGGGCGACATGGAAAGGCAACAGTACCTCGCTTGGTTAGTGCTGTTTATATCAGCAAGAGAGATGAAAGCACCAACCTTGCTGCCTACAAGAGGGGCCGTGGCGGAAGATCATCATTCAGTGGAATTGTAGCAACTGTGTTCGGTGCAACTGGGTTTGTGGGCCGCTATGTTGTAAACAGATTAGGGAAAATAGGGTCGCAGGTGATTATCCCTTACCGTGGTGAACCACTTGACATTCAGAGACTCAAGTTGTCTGGGGATTTGGGACAGATCTTGTTCTTTCCGCACTCCATTCGAGATGAGGACTCTGTCAGGAAGGTGGTGCAGTACTCCAATGTTGTCNNNNNNNNNNNNCATTAGATACTATGCCAGTGTCTACAGGAGAGCACGTGGTACCATGCCATTGTGGCAGAAAGGAGACGCCACTATCAAGCAGCCAGTTTTTGTATCAGATGTGGCTGAAGCAGTAATCCAGGCTATCAGAAACCCTGATTCCGCGGGACAAACATATGATGCTGTGGGGCCTCATCGCTACTATCTGGCTGATTTAGTGGACTATTTCTATCGGTGCATGAGGTTCCAGAACTTCAAGAGGTCATATCTTACCCCAGTTTTCAGAATGAAAGCAATGGCTTTCTCCATGGCTCCTGTATCACCCGTCTATACCATGGAGAAAATCGAGAAGGATCACATCACTGATATACTGACCGGAAACCCAACACTTGAAGATCTTGGTGTCAACTTGCTGAGGCTGGAGGATCGAGCTCCCTTTGAACTGAAG
>scaffold138
GATATGCCAATGGAAAACAAGCAACAGCAAACTATGATGTGGCAACAGAACCAGTACATGACAGATTCTGGCATCCATTCAGGTGCAACCACACAGGCCCCCTCAATCAGCAGCAAGACTGGCCCAGGGGAGGAAATAGAAGATGAGAACATGGACCCATCGAAGATGATGTTTGACTGGGGTCCGGGCAACTTCAGCGATGGCTATGGTCAGGAACAAGTGGACGATATCAACCAGCAGTTGAATCAAACCCGCTCCCAGCGAGTGCGAGCAGCCATGTTCCCTGAAACCCTGCCCGCAGGTGTCCAGATCCCCTCGACACAGATTCACCCTGACCAGCCCACCGCAGTTCAGAGGCTCAGTGAACCATCGCAGATGCTGAAGCACGCTGTTGTCAATCTCATCAACTACCAGGATGATGCTGATCTTGCAACAAGAGCCATCCCTGAGCTGATCAAACTGCTGAATGATGAGGACCAGGTTGTGGTGAGCCAAGCAGCAATGATGGTGCACCAGCTGTCAAAGAAAGAGGCCAGTCGCCACGCCATCATGAATTCCCCCCAAATGGTTGCTGCTCTCGTGCGTGCCATGAACAACACAGATGACCTTGAGACCACCCGNNNNNNNNNNNNATGCAATCACCACACTGCACAACCTCCTGCTCCATCAAGAGGGGTCCAAGATGGCTGTGCGTCTGGCTGGAGGATTACAGAAAATRGTTGCACTCCTACAAAGAAACAACAATGTCAAGTTCCTCGCCATCACCACCGACTGTCTGCAGATCCTTGCCTATGGAAACCAGGAAAGCAAACTCATCATCCTTGCTAGTGGAGGACCAGGAGAGCTTGTTCGCATCATGAAATCCTACACATATGAAAAACTGTTGTGGACAACCTCACGTGTTCTGAAGGTGCTATCTGTCTGCTCGAGCAACAAGCCAGCCATTGTTGAAGCCGGAGGAATGGCAAGTTTAGCCATGCACCTTGGTCATCAGAGTCAGAGACTTGTCCAGAACTGTTTGTGGACCCTCCGAAACTTGTCAGATGCTGCTACAAGAATTGATGCAGTTGAAGGCCTCCTCCAGNNNNNNNNNNNNCAGGTATTCTGTCCAACTTGACCTGCAACAACCAGAGAACAAGGTGATGGTGTGCCAGGTTGGCGGAATCGAGGCCCTTGTACGAACCATCATGCAGGCCGGAGACAGAGGGAAAATCACAGAACCAGCTGTGTGTGCTCTTCGTCACTTGACAGCCCGTCACCCAGAGGCAGAAATGGCCCAGAATGCTGTGCGCCTCCACTATGGCCTTCCTGTGCTAGTCAAGCTCCTTCACCCACCAAGTCGCTGGCCCCTCATCAAGGCTGTTGTTGGTCTGATCCGAAACCTGGCCCTGTGCCCTGCTAACCATGCCCCTCTACGGGAACATGGTGCTCTACCACGCATCGTTCAGCTCCTCATTAGAGCTCACCAGGACACTCAAAAGGAGAGCCTCCCATCAGTTCCAACAATGGTGGGTCCAGCTACATCGATGGTGTCAGAATGGAGGAGATCGTAGAGGGAACATCGGGGCACTTCACATTCTTGCCCGCGAGGCGCACAACAGAGCAGTCATCAGAGGCCTAAATTGCATCCCACTTTTCGTTCAGTTGTTGTATTCACCGGTTGAGAACATCCAGAGAGTGGNNNNNNNNNNNNCTGTTCCGCATGTccGaagATAaaCCCCAGGAttACAAGaaacggttGTCCATGGAACTGACCAGCTCCCTGTACAGAGGAGACCAAAaCaTCCCTTGGTCAGAGCCCccAGgaTTtAAcGTtGGGATGAACCTtCCCCCagAGGGAaCCAGTGACACTTtGTATGCCCcTCCCCACcATGGAAGTCAAGGAAGcATGTACAGTGGcAGCCAACATGACATGGACcGAGGACAATCAGATTATGAAGGACAAGTCCCAaTAAActCAATGCAAGGCcTaGAAATtGGCAGCCAtcACGGcAGTGGCTATGGtcACATGGACAATTTGCCCGATCTGGGCCCaGGATCAGGAGATCTTAATTTtGAAACTCTCGACTcgAGTCTCCCCCAACAGCCCCAAGGGGGGGAcAACcAAGGcaTGGCCTGGTTtGAcActGACCTTTGAACnTCTGAACTCTGAACAGAACAGTGGTAAAGACACTTAATCAACAGTCGGATTGACTGACTTGAGAAGGAAGTGGATCTGTACAAGCTAGTGCAAACTGTTAGGATCGAGTCACAAGCATACAGCTnAGCTGTaTCAAATACTGACAGTGGACTGACAGGGTTtGggTGGagCAGCCTTCAAGCATATCAGTGACTACttGACTGAAAAAAaaaTCTATTTATGCTATTTACAGAAGCAAGACatAATGTCTAAGGTGTTttCTGTTGGCTATGTGTATGATTCTCAATGTAAACCTTGTACTttGTCnACAACAGTGGAAGAGACACTGAACCAGCAGTCGGATTGACAGATTTAAGAAGGAAGTGAATCTGTACATGCTAGTGCAAACTGTTAGGATCCTTGAATACATCC
>scaffold139
TGCACACAATATGTCCCGATGGCTGGTGTATCAACTATGACGGGTCGTACGAGTGTAAATGCAACTATGGATTCAAACAGACGCCTGATAGGAAAGGGTGTACACATGACACCAACGTTCCATTTACTAACACCCATGGATTCAGGGATTTCTTGAGGTCAATTGGTTACAAGAATCCAGATATGTACTTGGCCACACCACCTGTGATACCTCAACAACATACGCTAGTTCCAGACATCCACGCACCACAGAACCAGGTATATCCTCAGCCATATGGCGGTCAACCAGAACCCACATCAGTACAACCCACCACCAAACACAGCTCAGTACCAGCAACCAAGTCCCAATCCTCAAACATCTACAACGACGCCAATGCCAGTGGACGTGGAGCCCACCGAGGCGCCACCAGTTCCTACCGAGATACAAGCACCGGATCAAAACACACAATTTTCTTAGAAAACCNNNNNNNNNNNNCAGAGTACGCGGGAACGTGCGGCGAAGGAACGAAATAGCATTAATCTGCCTGGAAGCTATCAATGTGATTGCAGGCCAGGATTCAGGTCGGATGGTTCAAATACTACATGTAAAGATATCAAGGAATGCGAGGGCAACCCGTGTCCAGACAAATCCATATGCTACGAAGCAGAAGGTTCTTACTACTGCAAGTGCTGTGAGGGATTCCAGAAGAATGGCGATAAATGTGAACCCATTGACAAATCAAACCCCCCACAGAAATGCTGTACTTGCGTACTGCCAGAATGTTCCACCGCTCCCAATGGCAGTCCCGATGCTGGGTGCTATGTGGACAACGGTGAGGAGACGTCTTATGATAGTTTCCACACTGCC
>scaffold140
CCACGTCAGGAAAGACAACATGGAAGGAGGAATACTGGAACCCTCTCTGTACACGGTGAAAGCCATCACAGTCCTTGACAATGATGGAAACAGATTGGTGGCAAAGTATTTTGATGAAAACCTTTCCCACAGCAAAAGAACAGAAACAGTTTGAAAAAAATCTGTTCAACAAGACACATCGAGCCAATGCGGAAATTATAATGTTTGAGGGTCTCACATGTGTATATAAATCCAATGTTGATCTATTTTTCTACGTCATTGGGTCAACACAAGAAAATGAACTCATATTAGCAAGTGTTCTGAACGCCCTGTACGATGCCGTAAGCCAGATTCTACGGAAGAACGTAGAGAAGCGAGCCCTTTTAGAGAACCTAGATGCAGTGTATTTGGCTGTGGATGAAATCTGTGATGGAGGTATTGTCTTGGAAGCTGATTCAAGCGCTATTGTGCAGAAAGTCGCGATCAGNNNNNNNNNNNNCAGATGACATTCCTCTAGGAGAACAGACAGTAGCTCAAGTGCTCCAATCGGCCAAGGAACAGATCAAGTGGTCATTGTTGAAGTGATGGGGAGGACGAGGAAGGAATCGCATCACATCCATTGGTCTACTTCCTTGTTCATGTATCATGCAACATCCGTCACCTACTGTCATCCTTCACATCTTGTCACATGTGCAGTGATGGTACAATTGATGATAAGCCATGTGGGCCAATTTTTTCATAGTTCCTGCAATAAATTAGTCTGCTGTCTGTCTTGGAGGAATCTGACTCAGCATAAATCCACTCAATTTGATG
>scaffold141
AGCCCGCTCTGGAACTCTACTCTAGACTCGGACGAGGTGTGTGTTGTGCCCCATCGGACGAGATATCGTCCTCGATGATGTTTTGGGGCTAGATTCCGTTAGACAGGGTGAAATATCTGTCGTCATTGATACTAAACAGTCGGATTTTTCTGTCCAGTCGCTTCGTTGGCCTAGCGAGCTCATCAAAATGGCGGATTTGGAAGCAGTTCTGGCCGATGTTAGCTATCTTATGGCGATGGAGAAGAGCAAGTCGACTCCAGCAGCCAGAGCAAGCAAGAAGATTGTTCTTCCAGAGCCAAGCGTTCGGAGCGTCATGCATAAGCATCTCACCAAAATGAATGAAGTCACATTTTGACAAAATATTACAACCRWAAATTAGGATTCTTGCTATTCAAGGATTCCTGCAACAATATCTGTGAAGACCCAGTTCCCCAGCTNNNNNNNNNNNNGTATCAACGCAGAGTACATGGGGACTTGGATGTCGAGGACGTGGGGCTCAAGAGGTCAAGGAACATCCGTTCTTTAAGGGAATTGACTGGACCCAGGTATACCTGCAGAAGTACCCACCACCCCCTTATACCCCCGAAAGGAGAGGTCAACGCTGCCGATGCATTTGACATTGGATCCTTTGATGAAGAAGACACCAAAGGCATCAAGCTGACTGAAGCTGATCAGGGCCTGTACCAGAATTTCCCATTGGTCGTATCCGAGCGCTGGCAACAGGAAGTGGCTGAGACTGTGTTTGACGCCATCAATGGGGACACAGACAAGATTGAGCAAA
>scaffold142
GTGTTGAACCGAGAGTTACGGAGGACAGGCGGCCGTGTGCTGATCACCTTGGGAGACCAGGGCATTGATCTGTCTCCATCCTTCACCATCTTCCTCTCTACCAGAGATCCAAACGTGGAGTTCCCCCCAGACATCTGCTCCAGAGTCACCTTCGTCAACTTCACCGTCACCCGTAGCAGTCTATAGAGCCAGTGCCTCAACCAGGTGCTGAAGGCTGAGAGACCAGATGTTGATGAGAAGAGGTCTGATCTTCTCAAACTGCAAGGTGAGTTCCAACTGAGACTGAGACAGCTGGAGAAGTCTCTCCTTCAGTCCCTGAATGATGCCAAGGGTAAGATCCTGGACGATGACAGCATCCTCAGTAACCTGGAGACTCTGAAGACCGAGGCAGCCNNNNNNNNNNNNGCACGGTTGTACTTCCTCCTGGCCTGGTTCCATGCCATMGTACAGGAACGGATGCGCTACACWCCRCTCGGCTGGGCYAAGAAATACGAGTTCACGGAGTCTGACCTGAAGGTTGCRTGTGATATGCTGGATGTCTGGATCGACTCTGTTGCKCTGGGTCGTACCAACCTGCCGCCAGAGAAGGTTCCATGGGATGCCATCAAGACTCTGCTGTCCCAGTGTATCTATGGTGGAAAGATTGATAATGACTTTGACCAGCGTCTCCCGAGCACATTTGTAGACAAGCTGTTCACCCCCAAGAGTTTTGAGGGTGACTACAAGCTTGTTACTAATGTAGATGGTGTCGAGGGGAAGAACACTCTCAATGCCAGATGGAGTCAGGCGGGAACNNNNNNNNNNNNGAGAAGAAGCCCACCAATCACCACAGATCTATGATGGCTGACCTTGTCAAGGGTATAATCCCCGAGACCTGGCGCCGCTACATCATCCCGAATGGTTTGACTGTCATCCAGTGGATCACTGACTTCAGCCAGCGTATCAAGCAGCTGCAGAAGATTGTGCAGACGACAGGCTCTGG
>scaffold143
TGTGTTCACAGACCACTCACTATTTGGCTTTGCAGATGCCAGCTCAATTCTCACAAACAAAGTGCTCAAGTTTTCTCTAGCTGACTGCAACCATGCGATATGTGTCTCACATACCAGTAAGGAGAACACAGTGCTGAGAGCTCGGATCAACCCAGAACTTGTGTCAGTCATACCTAACGCTGTTGATGCTACCATGTTTCTACCGGATCCAGCCAAGAGGACTCCAGATAAAATCACGGTGGTGGTGGTCAGTCGGCTGGTGTACAGGAAAGGCATGGACTTCCTTGTGGATATCATCCCACAGATCACAGCCAGGCATCCTGATGTGCAGTTTATCATAGGGGNNNNNNNNNNNNGGGGAGGTGTTGCCCCCTGATCTCATCTACCTGGCGGAACCCAATGTCAAAGCTCTGGTCGAGGAACTTGAAAGAGCAATCAGGGACAAAAACATGGCAGAGTTGTCTCCTCTCATGAAGCGCACGAGAGAATTCAGGACCTTTACACATGGCGCAATGTTGCAAAGAGAACAGGAGTAGTGTACAATACAGTTAG
>scaffold144
CATTCGGAGATGGTCTGATACACCAGTCTCATTTTGACGCCATGGTCGCCGAGGACAGGCCCCTACCTGAACTAAAGAAGAGAGTTATGTCCCCAGAAGAGAGCGCCATTGGCAAGTTCATAGCACAAAATCTGGTCCAAGACGGCGCCACGTTACAGTTAGGTATAGGTTCGATCCCAGACGCGGTCCTGGCGGAACTAGGGGAGCCACCGTGATCTTGGCATACACTCTGAGATGATCAGTGACGGCGTCGTGGACCTCATGAAGACCGGCGCCATCACCAACTCCAAGAAGATCATCCACACTGGCAAAACACTCTCCAGCTTCTGTATCGGCTCACGYAAACTCTACGACTTCCTCGACAACAATCCTTCCGTTGTAATGGTCGACGTGGCCTACAGCAACAGTGAGGCCATTATTCTCAGAATCCCAAGGTAACGCCATTAACTCAGCTATTGAAGTTGACCTNNNNNNNNNNNNGCAACAAGAATGTACTCAGGTTTTGGTGGTCAGGTGGACTTTATACGAGGTGCAGCCCTCTCACAGGACGGGAAGGGCAAGCCATCATAGCTCTCCCTTCACAGACAAAGAAGGGGAATCAAAGATAGCACCTTTCATCAAAGAGGGTGCTGGAGTTGTAACAACAAGAGCGCATGTGCATTACGTGGTGACAGAGTTCGGCATCGCCTTCTTGTTCGGCAAGAGTCTACGGCAGCGAGCCTACGAGTTGATAAAGATAGCTCACCCCAACCACAGGGAGCAGTTGGAGAAGGCGGCCTTCGACAGACTCAAATGTATGCCTGCTCCGTGATTGGACGATGTTCACGAGCGTCAAGTGCATGCCTACTCGTGATTGGACGATGTTCACGAGCCTCAAGTGCATGCCTGCTGGTGATTGGACGATGTTCACGAACCTCAAGTGTGTGCCTGCTCCGTGATTGGACGTTCCACAGCCTCAGGTGTACAGTAAACCCGCGATTGGTCAATTTAC
>scaffold145
CCGGCAGTTGTCAACTGCACATCAATTGATTGGTTTCATGAATGGCCAGAAGAGGCTCTTATATCTGTCAGTGGAAGATTCTTACAAGACACCGAGAGCTTGGATGCTGATACAAGAGATTCAGTGAGTCAGTTCATGGCATATGTACACAAGTCAGTGAATCAGATCAGTTCTAAATATCTGACCAATGAGAAGCGTTACGACTACACAACACCCAAGTCCTTTCTGGAACAAATTGTTCTGTACCAGAACCTTCTGCAGATGAAGAATCAGGAGCTTCAAGCAAAGATTATACGTCTTGAGAATGGTCTGGAGAAACTGCGTAGCACTGCATCACAGGTGGATGACCTCAAATCAGAGTTGGCTTCACAAGAAGTAGAGTTGGCCCAGAAAAATGAAGATAGACAAACAAACTAATACCAGATTGTTGGTGCAGAGACAGAGNNNNNNNNNNNNTCATCATGAATGAGCTGCACAAGATCAACCCCATGTATCAGTTCTCATTGTAAGGCRTTTAGTGTCGTGTTCGACAAGGCTATCGACCGAGCAGAACCCGCTGAGGAAGTGAAGCAGAGAGTTATAAACCTGATTGACTGTATCAGCTACTCTGTCTGTGTCTACACMACCAGGGGTCTKTTTGAGAAGGATAAACTTATCTTCACAACACAAAATGGCTTTTCCARAATCTTGCTGAAGAACAATGAGTTGAATCCAGTGGAACTGGATTTCCTCTTGAGATTCCCTGCAGTGCCAAAMTCTTACTTCACCGGTTGACTTYTATGAATAATAACTCATGGGGAGGCATCAAAGGCTCTAGCAAATATGGATGAATTCCGTAACCTGGACAGAGATATTGAAGGTTCAGCTAAACGATAGGAAGAAGTTCGTAGAGAGTGAGTGTCCGAAA
>scaffold146
GTCAGAAATACGGCATGATTTCAGGAAACCAAGGGGTTTGTTCATTACCATCCACGACCGCGGGCACGTCAGCGACATACTGTACAACTGGCCTGTGGAGGACGTGAAGGCAATCGTCGTCACTGACGGAGAACGGATTCTCGGCCTTGGTGACTTGGGGGCGTATGGAATGGGCATACCCGTGGGTAAACTGTCCCTGTACACCGCCCTCGCAGGGGTCAAGCCTCACCAGTGCCTCCCCATCATGCTGGACGTCGGAACCGACAACCAGAATCTGCTAACGGATCCTCTCTACATCGGTCTGAAACAGAAGCNNNNNNNNNNNNGCAATGTCAACGCCTTTCGACTCCTTGAAAAGTACAGAGGGGCATACTGTTCTTTTAACGACGACATTCAGGGAACGGCAGCCGTGGCGGTCGCGGGCATCTTGGCGAGTGTCAAAGTCACTGCAAAACCACTAGTTGACCACAAGTTCGTCTTCCAAGGAGCAGGGGAGGCATCGATAGGCATCGCCAAGCTGTTGGTAAAGGCGCTAGAAAAGCAGGGTCTGTCTCATGATGAGGCTGTGTCGAGGATCTGGATGGTCGACTCAAAGGGTCTTATTGTAAAGAACCGCCCTAAGGGAGGTACCTGCGGCTGAGAC
>scaffold147
GATAGCCCTGCCCGTTCTGTGAAGTTGGCTTGGAGCTGCTGGAGTCGGAGAGGTTGATAGCCACTCGGAAGATGGCGTGCAAACAAACACATGCCGCGAAACCTTCAGCAAACTTCCTACGTCAGTTTAGGGATATAAAAACAAGAGATCTGAAACAAATATCGGCAACTCAGTTCATGGATGTGTGGAACCATTACGACAATGACGGTAACGGGTTCATCGAGGGCACGGAGCTGGACCAGTTCCTTTTCGAGCTTGTGACTAGCGTCAACTCCCAGGATGTCGGTCCAGAGGTGGTGTCTCAGGCGGCCTTGGACGATGCAAAAGACCTCATGCTCAACGCNNNNNNNNNNNNAGAAGATGTGGAGCAGGTGTTCGCCTTATACGACAGGGACCATAATGAGACTATCGAGAATGATGAACTACATGGCTTCCTGAAGGATTTGATGGAACTGGTTCAAGAAGATTACGACGCGGAGGATTTGGCTGACTTGAAAGACTTACTGTTATTCTCCTGTGAAAACAAGGAGGGCAAAATTAACAAGGAGGAGCTGACAGTCGTTCTGATGAACAGGCAAGAAGAATGCCGTAAAAGGCCTAGCGGCCGCCATAAGCCAGGATACCAACTGACAAGCAGGTCTAGCATGACCTTCATTATGCCCGCTCTTCCATGCA
>scaffold148
GAATGTTAACATGGAGGACAATGAGGACAATGAGAGCACCAAGTCGGAGGTAAAGCTGGGCAAACTGCAGTTCTCTCTGGACTACGACTTCCAGAAGGGAGAGCTGTCTGTAGGCGTCATCCAGGCTGCTGACCTCCCTGGGATGGACATGAGTGGCACATCTGATCCTTACGTCAAGGTTTACCTCCTCCCAGATAAANNNNNNNNNNNNCTAAAGTCCATCGAAAAACATTGAACCCAGTGTTCAATGAAACCTTCACATTTAAGGTTCCTTATGCGGAAGTGGGGTCCAAGACACTGACCTTTGCTGTCTATGACTTTGATCGCTTCTCTAAACATGACCAGATAGGCCAGGTTCTTGTGCCACTTAACTCCATCGACCTGGGTCGGGTGGTTGAGGAGTGGAGGGACCTCACCAGTCCAGACAATGATGCTGAGAAGGAAAACAGCTAGGAGACATCTGCTTCTCTCTACGTTATGTCCCAACAGCAGGCAAACTCACTGTGGTCATTTTGGAGGCTAAGAACCTGAAGAAGATGGATGTTGGTGGTCTGTCAGATCCCTACGTGAAAATTGACTGTGTATCAGGGTACCAAACGTCYGAAAACCTGC
>scaffold149
AGTTTGTGCTTTGAGCAAGGCCTGTGAGCACCAAAGCCAAGCAAGGAAGCAGCAAGCAGCAAGTGCGAGAGGAAGAGTGAGAGAGTATGGGGAAGAGCAACAGTAAACTGAAGCCTGAGATTCTGGAGGATCTCCGCCAGAACACAAGCTTCACAGACGAGGAGCTCCAGGAATGGTATAAAGGGTTTCTCAAAGACTGTCCAAGTGGACACCTCTCTGTAGATGAGTTCAAGAAAATATATGGAAACTTTTTTCCGTATGGAGATGCATCGAAATTTGCTGAGCATGTGTTCCGCACATTTGACACAAACAGTGATGGTACAATAGACTTCCGTGAGTTTATGTGTGCGCTCAGTGTCACATCAAGAGGGAAGCTGGACCAGAAGCTTAAGTGGGCATTCAGCATGTATGATCTGGATGGTAATGGATACATTTCTAGGAATGAGATGCTGGAGATTGTTCAGGCAATTTACAAGATGGTTGGTACAGTTATGNNNNNNNNNNNNTTGGTACAGTTATGAAAATGCCTGAGGATGAATCAACACCCGAGAAACGTACCGACAAAATCTTCCGTACAAATGGATAAAAACCTGGATGGGAAGTTGTCTTTGGCAGAATTTATTGAAGGTGCCAAAAGTGATCCTTCAATTGTGCSTCTGCTTCAATGTGATACTCACTCCCWGAGTTGAGTGGGACGTATTTGGTTCTTTTCTATGTAGATCTATCACCATATTCTGGGGTTGCCTCCTMTTCAATTGCCTCTTGCGGAGCCTTGTGACTCAAGAAGGTATCTCGGCCCAGGCAATGGCAGGCATAATGGCGGCCACCTTGTGTTACTGTTTTGTTCAGGCTCCAATGCTGTATATATTCACTGTACAAGGACGGCCAAATGCTGTGAAGAATGAACTGATACTGTATTCCACACACCCCATTATAACTTGGGAGAAAGATGGTCTCAGTGGTGTTTCTACAGTATACTATTTCCACGTGTTTGTTGTT
>scaffold150
TCTGGACACACTGAAGAATGAGCACCACCAGATCCTCAACTCTCTACTCACTTCCATGAAAACAATCAAGAGGGAGAATGGAGACACAAACCTTGTGGAAGAAAAGCAAATATCTCAGAAGTCCCTGGAGTCCATTGAGCTAGGACTAGGAGAAGCTCAGGTAATGATGGCATTAGCAAATCATCTACAACATGTTGAAGCAGAAAAACAGAAGTTACGAGCGCAGGTTAGGCGTTTATGTCAAGAGAATGGCTGGCTACGGGACGAGCTGGCCAACACTCAGCAGAAGCTGCAGCTGAGTGAGCAGAAGTCAGCAACACGAAANNNNNNNNNNNNAATATGATTCTAATGACGCATCGGTCAGCATGACAGAAGAAAAAGAGCCTGAACCCACTTCACAGCCACTAGATCTCGGATTTCCAGATGATGATGATGACGGACCACAACCAGAAGTTCCTGTCCCCAACACAACCAAGTGCAATGGCCCAGGCGGCAAGTGGTGGCTATGAAATCCCTGCCCGTCTGCGCACTCTCCACAATCTAGTCATTCAATATGCGTCACAGGGTCGCTATGAGGTGGCAGTACCACTCTGTAAACAAGCCCTAGAGGATCTGGAGAAGACCAGTGGGCATGATCACCCAGATGTTGCCACTATGCTAAATATACTTGCTCTAGTATACAGAGACCAGGGGCAAGTATAAGGAGGCTGCCAATCTACTAAATGATGCATTAGGCATCCGAGAGAAGACTTTGGGGCCTGACCACCCTGCCGTGGCGGCCACCCTCAACAACCTGGCTGTATTGTATGGAAAGCGTGGCAAATACAAGGAGGCCGAGCCCCTGTGCAAGAGGGCTCTGGAAATAAGGGAAAAGGTGCTGGGCAAAGATCACCCTGATGTAGCGAAACAACTAAATAATCTGGCTCTTCTGTGTCAAAANNNNNNNNNNNNGGCTCTAGAAATCTATGAAAGTAAGCGAGGCCAGGATGACCCCAATGTTGCTAAGACTAAGAATAACCTGGCGTCWGCATACCTGAAGCAGGGCAAGTACAAGCAGGCGGAGGTTCTGTACAAGGAGGTCCTCACCCGTGCACACGAGAAGGAGTTTTGGCAAGGTGGAAGGAGAGAACAAGCCCATCTGGATGAGGGCAGAAGAGAGAGAAGAAAACAAAGGAAAGTACAAGGATGGATCTCCACTTCCAGAGTATGGCAGTTGGCACAAGGCTGCTAAAGTTGATAGCCCGACAGTAACAACAACCCTGAAGAACCTTGGTGCGCTGTACCGGAGACAGGGCAAGTACGAGGCTGCCGAGACTCTGGAGGAGTGTGCCATGAGGTCCAAA
>scaffold151
AGTTGAACATGGTGGATTTAGCAGGCAGTGAACGTCAGGCCAAGACTGGAGCAACAGGTGATCGGTTAAAGGAGGCCACGAAAATCAACCTGTCCCTGTCCGCCCTGGGTAATGTCATCTCAGCTCTGGTTGATGGGAAGTGTTCTCATATCCCTTACAGAGATTCCAAGCTCACCAGATTGTTGCAGGATTCCCTCGGAGGCAATGCACGCACAGTGATGGTGGCCAACATCGGTCCAGCTAGCTACAACTATGATGAATCCATCACTACCCTCAGGTATGCCAACAGAGCAAAGAATATTAAAAACATCCCCAAAATCAACGAAGACCCGAAGGATGCCCTGCTGAGGGAGTTTCAGGAAGAGATTGCCAGGTTGAAGAACCAGCTGGACTCTAAGGGAGGACCAAAGAAGAGAAAGAAGAGGAGAGTGAAACGAGACAAANNNNNNNNNNNNGGGAGAAAATATTCTGGAGATTGAGATGGTCATGCCTAACAGGACGACCCGTGACTATGAAGGCCCAGCAGTGGCCCCGCGGGTCCAGGCTGCCCTGGATGCTGCCCTGCAGGACGAGGATGACCTGGACATAGACGGAAGTCCAAGTATCTTCAGTTCACGTCCCAAGTCAGGCAAGAGGAGAGAAAAGACTGTTGCAAGACCACGTACAGCCAAGAAGCTTGGCATCAGTGACCCGAAATATCCAACTTCCAGAGGCTCGGTTCCAAAATGATGACTTCAGCACAGACAAACCATAACCGCTCTTTCTACAATTCCAGCT
>scaffold152
GTGGACGACAACGACGTGAGCCGAGTGTCAATGATTCGGCGTTAGTTGCAACGATGCTCCGGTTGTGAAGCAGTTCGATTACTTAGTGATCGGTGGAGGTTCTGGGGGGTTGGCTAGTGCCAGACGTGCTGCAGAGTTCGGTGTCAAGGCTGCGATCATAGAGGAGGACAGATGGGGAGGAACATGTGTGAATGTTGGCTGTGTTCCCAAGAAGATTATGTCTAACACAGCCATGCATGCAGAGTTCATCCGTGAACACGAGGAGTATGGATTCACTGTGGAGCTGAAGAAGTTTGACTGGGGTGTGGTGAAGAGGTCCCGAGACGCATACATCAAGAGACTCAATGGGATCTATGAAAGTAACCTGGATAAGTCCAAAGTAGAGAGGATAGTTGGACANNNNNNNNNNNNACCCACCGGTAGGCACAGTAGGTCTGACTGAAGATGAGGCGGTGAGGGAGTATGGGAAAGAGAATGTGAAGGTGTACACATCCAACTTCACCCCCATGTATTATGCTGTACTACAACACAAGGGCAAGTGTAGCATGAAACTTGTGTGTGCCGGGCCAGAGGAGAAGGTGGTTGGTCTCCATATGGTTGGACAGGGCTGTGACGAGATGCTGCAAGGGTTTGCCGTCGCCATCAAGATGGGCGCCACCAAGGCCCAGTTTGATAACACGGTCGCCATCCATCCCACATCATCAGAAGAGCTGGTCACCATGAGATAGCACTATCATCAAATCTAAAACGGAACACAGTTTGCCTTGTTTTAGGCACTGCAATGTCCAAATGCTTTCACAACATATCTCTCAGTTCCAAGAAATATATATTCTGGT
>scaffold153
TCATTCAACAGCAGGGAGGTACATATCTCATCCAGGGGGGTACAATGGATGGGGAGGGCACCCCTCTAACGCACACAACCAGAGCATCACCTGCCACGAAATATCACGGAGTTTATGAAGTTCAATGGCTGCTAGACAACTACGAGACTGCTGAGGGCGTGAGTCTGCCTCGGAGTACACTGTATTATCACTACTTGAGGCACTGTCAAGAGCAGAACCTTGACCCAATGAACCCAGCATCGTTTGGAAAACCTATCCGATCTGTATTTTTGGGACTTCGCACACGAAGATTGGGAACCAGGGGGAACTCAAAGTATCATTATTATGGTATTAGAATCAAGGCCAATTCTCCTCTGAACCAGTTCACTGATGACCAGACCATGGCCATGCGTCAGCAGCTCGGNNNNNNNNNNNNACGACTGCCAAAAGAGAAGCTGTTTGCTTTGTGTAAATATGAACCTGTACAGAAATATGTGCGCAGATCTGATTATGCTTTCTATCAAGCATTAGTGGAAGTATTGATTCCTGATGTCCTCAGGCCTATTCCCAGTTCGCTGACCCAGGCTATAAGAAACTTTGCCAAGAGCTTAGAAAATTGGCTCAAGAGTGCCATGGTAGACGTTGCCAGAAGAAATGGTCAAAACAAAGGTTGGTGCTGTGAGTGCCTTTGCTCAGACGCTGCGACGCTATACATCTCTCAACCATCTGGCTCAGGCGGCAAGGGGCTGTGCTCCAGAATACATCACAGATCAACCAGATGCTAACTGATCTCAACAGAGTAGACTTTGCTAATGTGCAGGAGCAGGCCTCCTG
>scaffold154
GAGCATGCTGAGCAGCTTCTGGACCGAGGCATCCATCCGATCCGTGTTGCTGATGGTTACGAGATGGCAGCTAACGTGGCAGTGGAGGAACTGAACAGGATAAGCGAGACGTTTGGTGTGAATCTCAAAGAGTCTGAACCACTGGTCAAACTGGCAATGACAACACTTGGCTCTAAAATAGTGAATCGATGCCACAGGCAGATGGCAGAAATTGCTGTAAATGCAATCCTAGCTGTTGCTGACTTAGACAGGAAGGACGTTGATTTCGAGCTGATCAAAATTGAGAGCAAAGTTGGCGGCAAGCTGGAAGACACAATGCTGGTGAAAGGAGTGATAGTGGACAAGGATATGAGCCACCCACAGATGCCCAAGGTGGTCAAGGATGCCAAAATCGCCATCTTGACCTGTCCCTTTGAACCACCCAAGCCCAAAACCAAGCACAAGCTGGATATCAAGTCTGTTGAAGACTACAAGAAGCTGAGGGAATATGAAATAAGAAATTTGAAGACATGGTGCAGTCAGTGAAGGACAAANNNNNNNNNNNNAAGGGAGCCAATCTAGTCATCTGCCATGGGGCTTTGACGATGAAGCCAACCACCTCTTGCTGCAGAGGAGCTGCCAGCTGTCCGTTGGGTTGGTGGACCCGAAATTGAGTTGATTGCCATTGCCACTGGAGGTAGAATTGTTCCTCGGTTTGAGGAACTGACCCCAGAGAAGCTTGGAAGTGCTGGCATTGTGAGGGAGTTGAACTTTGGAACAACCAAAGAGAGAATGTTGGTCATTGAAGAGTGCAAGAACTCCAGGGCAGTCACCATCTTCATCAGAGGAGGCAACAAGATGATTGTGGAGGAAGCTAAGCGAAGTCTTCACGATGCTTTGTGTGTAATCCGAAACATTGTCCGAGACAACCGTGTGGTGTATGGAGGTGGTGCACCTGAGATTGCCTGCTCTCTGGCAGTGTCTAAAGCAGCAGATAAGATTTCCACTCTAGAACAGTATGCAGTGCGTGCATTCTCTGAGGCTTTGGAAAGCATTCCTCTGGCACTGGCAGAAAACAGTGGTCAGGCCCCAATCCACACACTAGCTGATGTGAAGTCCAGACAAGTGAAGGAGAAGAACCCAAGGCTTGGCATTGACTGTCTCTTGAAAGGAACAAATGATATGAAGGAACAGAATGTGATTGAGACCCTAACTAGCCAGAAACAGCAGCTGCTATTAGCCACACAACTTGTTAGGATGATCCTCAAGATAGATGACATCCGAGCTCCCAATGAAATGTGATCATATCAGGACTGTGTAGGATTCCGATCTATTTATTTCACTTGACATTGCCTTCCACTACCTGAGGGGACGGTCTCCGGCATTAATGGCCAGACCACTCTGACATACTGCCTGCCAGATGTTGAAATGCCACTGAAAGCCAGCTGGTCAGAAACATAAGGCGTATTGTTGTGTAATGTCTTGGACAGGTCAAGTGACTACTGCATCATCAGTGCTATCTCTTCTGCTTCATATTTTTTTGCAACCATGGTGTGATTTCTTTTGTGTACATATGTCTTTTTGTACAACATTCAGTGCAGATATACAAATTAAA
>scaffold155
GAGCACATTGCTGATCCCATCAACCAGATGGCCGACTACGGCGCGTATGATGCGGACTCTGTCTACACTCAGGACACCATCAGGGACATTGTTGAGCATGCCCACTACTGAGGTATCCAGGTCATCCCCGAATTTGACCAGCCTGCCCATGTTGGCAATGGGTGGCAGTTCCCTGGCGCCGAAGACTACACCGTCCGTGTCAACGCCGAGCCCTGGTACGACTTCTGTGTCGAGCCACCGTGCGGACAGCTAAACCCGACCCAGCCCAAGATCTACGATGTGCTGGAAAAAATCTATGTCGAGTTCTACGACATGTTCAAGTTTGAGACCTTCCATTTGGGTGCTGATGAGGTCAACATTGGTTGTTGGAACAAGAGCAAGATCATCACAGACTACATGGATGCAAACAACATNNNNNNNNNNNNCAGAAGATCTATGAGAACGACCCTTATGAGCTCCTGAAGGTTCGCAAGATTGACCTGACTGCCTCTGTGAAGAAGCAGGTGTTGGGTGGCGAGGTGGCCATGTGGACCGAGCAGGTCGACTCAGAAGCCGTGGAGGGAAAGATATTTCCGCGCGCCGCTGCTTTGGCCGAGAGGCTGTGGACCAGTCCAGAGGAGGGATGGTACCACGCTGAACAGAGGATGCTAGAGCACAGGAGGAGACTGGTTCACCGCGGAGTGAACGCCGATGCTCTCCAACCCGAGTGGTGTCGCCAGAACGCTGGACAGTGCTACGTCAGCGCTGACAACCCTCACAACCAGGACATCAATGAGGAATAAGAAAATTAGGAAGGCTCACCGAGGTGCCGAA
>scaffold156
GGTCGACGAAGCAGTCGTGGTGATCCCATCACCTCCAGCCCAGGGCGTGATTTGGNACCGTTCGAGGATGAGTCTGAGCTTGGGAATGCTGAGGAGGAGGAAGATGGGGAAGAGTGTTTGGAGACAATCTGAAAGGGACTACCAGGCAATCCCTGCCCTTGACCGGTATGACCAGGACAATATGGACAATGAGGACTACTCGGACATATCAGAGTCTCAGCGTCAAGCGGCAGAGCGTGAGATCCGACAGCGCGAGAGGGAAGAAGGGATTACCGCTGGTCGCATGAGACGGGGTCTCATATATGAGGATTCTGATGATGATNNNNNNNNNNNNGTGTCCAAGGAATGGACACTTGAGGCGGGTGCTCTTGTTTTGGCAGATAAAGGAATTTGTCTGATTGACGAGTTCGACAAGATGAATGATGCTGATCGTACAAGTATTCATGAAGCTATGGAACAGCAGAGTATCTCAATATCCAAGGCTGGCATTGTGACGTCACTTCAAGCAAGATGCACCATCATCGCAGCTGCCAACCCCATCGGGGGACGATACGACCCCTCTCTCACATTCTCAGAAAATGTTGATTTGACCGAGCCGATATTGTCCAGATTTGATATTTTATGTGTAGTTCGAGACACTGTGGATCCAGTGCAGGATGAACGTCTTGC
>scaffold157
TTGATACAAATATAAAGAGGAAGGACAACTCTCTCCATCAGTTCCGCAGTCTCTGTACCAAGATATCTGAGGAAGACAGCAACACTGGCAAGACTGCTCTTGTGTCGGAATATCTCAAGAACGGGACCAGTGGCACTGGCTTCAAGGGCGACGTCTATCTGTTGATGAAGTTCTTGTTGCCTGGTGTTGTAAAGACCAACTATAAACTTAGTAATACAGATCTTGTCAAGTCCTTCAGCGAGCTACTTGGTACAAGTCAAAAGGCAATGGAGGAAGATCTAGCGCAGACTGAGGTGTGGGAAATAATCAAGGTGTGTTTTGAGAAAAGCAAGACAATGAAACCCTTGGAGGAGAGTATCGTGTCCTTACGAGAGATGGACGACCTCTTGACTGCCTTGTCTACTGACCGTCATCCAAACAGAATACGAAANNNNNNNNNNNNATCCAAACAGAATACTAAAGAAAATTATTAAAAGATGCACCAGCTATGATCTGATGATGATGGTGCGCCTCATCAAACACGACATTGGAATCAACTCAAAGGCAAAATATATATTTGACGGCCTTGACCCTAATGCTTATGAAGCATTCCAGATCTCTGAAGACCTGAAGGATGTAGTGGAGAGGGTTCAGTCTAAAACATTACACACACTGCCTGGCATGATAATGAAGACAGGAGATGAGAGTGATGGCGCCAGTGGCAGCAATGATATGAAGACAACACCGGTCAAGAGACAGGCAGAGGATGAAGGGCAGACAACTCCTTCCAAAAAGTGCAAACCCTGACCTGGAACAATCAGACTCGTATCATGCGTTCTGGAAAAATATATCAACAAGCTACATATTGGATAGAGTCTACAGTACTCATACAACAGTTG
>scaffold158
ACATACCACAGGTCTACCAACAAGTTCTGTCTTACCTATGAGTCCTCCATGACCCGACTGTTCAGAGAAGGACGGACTGAGACTGTTCGATCATGCACTGTGGAGTCGTGTGCATTTGTGAGAGCAATGGATGACNNNNNNNNNNNNTCTCCACCTCGCAAACCGCTGTGCGCGGTGAATACGTGGACGTCCGTGAGCACCCCGGGGATATCAGTGCCGGCGGTGGATTCGGCCCTGTGGCGGACGACGGCTATGGAGTGTCCTATTGTATCATCGGGGAGAACAATCTCTACTTCCATGTGTCTAGAAAGAAGAGCTGCAAGGAAACGGACTCGTCTCGTTTGCTGATCTCATCAGTCAAGCCTTAAAGGACATCAGAGACTTGTTTGAGGACACAAAGAAGAAAACTGAAACATGTATTACAAAAGAGGAGAGGATGATGCAATGCAATCTTGTACATAGTAATATATGAAGTAATAAACGGCCAATAAAATATATAGATAATAAATTAGCACTTGTGGACCAAA
>scaffold159
TATCAACGCAGAGTACNCGGGGGGACCGAGTAACAAACATGGCATGGCAAGGGGTTCTGAGGACATGCCTGACCAAGAAGGCATGCATCAGACATGTGTCATCTGATTCGATTCGAAATGGATTGGCAGGCATGATGGGACGTACTCCATTAATCCGTTTGAATAAACTAAGCGACGAGACAGGTTGTGAGATTCTTGCCAAGGCTGAATTTTGTAATGGAGGTGGTTCAGTGAAAGACCGGGCTGCCTTCTTCCTGATTAAGGACGCAGAAGAAAGAGGATTGTTACGACCCGGGGGTACAGTAGTTGAAGGAACGGCTGGAAATACTGGGATCGGTCTCGCCCATATGTGTCTGGCCCTTGGATATAAGTGTGTCATCTACATGCCAAATAACCAATCGGAAANNNNNNNNNNNNCGCTGTCTGGACGAATCAGTTTGATAACACGGCTAACAAAAGGGCTCACATAGAAACAACAGGTCCCGAGATCTGGCAAGAGACAAAAGGTCGAGTTGATGCAGTTGTTTTCGGAACGGGAACGGGAGGAACGTTGGCAGGGGTGTCCACCTTTCTGAAAGACAAGAATCACAAGATACAGTCCTATCTTGCAGATCCCCAAGGCAGCGTCCTTTACAACTACATCAAGCATGGCAAGCTGGAGAGGACTGAAGGAAGTTCCATTACAGAAGGTATAGGTCAAGGTCGTGTTACGAAGAATCTCGAGGGGGCACCAATTGATGATGCTTTCGCAATACTTGACACTGATGCCGTTGCCATGACATTCAGGTTACTTCACGAGGAAGGGTTCTTGTTGGGGCTTCTACA
>scaffold160
TTCTCCATTAAGACAAACTAGTCCTGATAAAAAACCTCTATCTGATCTCTTACCTGATGAATATAAAGACATTGATGTTCGACAACTCTTTCCAGAGTTCGAGGATGGCAAAGTATTGCGATTCACACGCCTCTTCAAGCCGCAATACATGCCCAAATTATATAAAAACCCCAATAAAGATAAAAAATCTACAGGAGAGAAAGAGGAAAGTGAAGATCCTCTTTTTACTTCTGAGTGGACTAGCGATAGCGTAGTTGGAAGAATTCCAAAACCCGAGGAACTTGCAGATGATGATATGGACCTTATGTCAAAACCAATAGAAAAAATCTTTGNNNNNNNNNNNNTAGAGAGCATGCTGTCCACAAAAAGACCAGCACTCAGTTGAGCATGGAGAAGGAGGAAGCTGAGAGGCAGGAACTACAACGTATGCTGATGGGCGAGAACAGCATCGACAGCAAGGAGAAGAAGAAAGGAGATTCATTTGGAATGGGGAAGGATGAGGATGGTCTACTCTCAACACCAGGTGGCAGGAAATTGAAGATAACGCGGACATTCCGGGACGAGATGGGAAAGACGTACACAAGGACAGAGATTGTGAGGAAATCACAGGTCATAGACACATATGTCCGTATCAGACAGACGAAGGATCCAACGTTCATCAAACAGTTTGCAGCCATGGATGACCAGATGAAGGAGCAAA
>scaffold161
GAGGACGGCATCCTGCGCGCCGCTCTCCACCTGCTCAGGAAAGGCTTCAACTTCAAGATGACACGAGCGATGGGGAACGCCCCCAAGGTTGCCAGGGCGCTCCCCAAGATAGTGAACTTCAACGACGACAACGGCGTCCTGTATGGCAAATGGAGTGGCGGCTACGACGGCGGGACGCCTCCGAACACGTGGACAGGGAGCGTGAAGATCCTGAAGCAGTACATGTCCACAGGAAAACCGGTCAGGTTCGGACAGTGCTGGGTCTTCTCAGGGATCCTTGTAACAGTGTGCAGGGCTCTAGGTATGCNNNNNNNNNNNNTCAAGGATGAGAACGGCGAATGGACCGACATTTCCAACGACTCCGTCTGGAATTTCCATGTTTGGAACGAAGTGTGGATGAGGCGGCCTGATCTGAGCGACAGCAACGAATATGACGGCTGGCAGGTGATCGACGCACCCCACAGGAGACAAGCTACGACGGAGTGTACACGTGTGGCCCATGTCCAGTGAAGGCCATCAAGAGGGGGACATCAACGTGGGGTCCGACGGTGCCTTCATCTTCAGCGAGGTGAACGCCGACACTGTGGAGTGGAAGAGGGACGAGAAGACGGGCATGCTGGTGGAGACCAAGCGGATCCCCAACAGTATCGGCCTCAGCATGTCCACGCACATCCCGAACGGACGCTCCTTCCGCGGGGAGACGATGGGCTCCCTCAACTATGGCCCGGACAAGCTGGAGCGCCTGGATGTCA
>scaffold162
CCCCGGCGATGTTCTCTCCCTCTTTGACCGCACCAAGTCCACATATGTGGACAGCCACCCCTGGGACAACGATCCCCACCCTGGGGGATGTTCCCAGGGATGGAGCAGGCGTCGGCTAGGAATATTGAATGTGTCGCGGCTGTTCTGTGAGAGTGAGTCCTTCAAGATGGACCTGATCCTGGACGTGAACACACAGGTCTACCCCATGGAACTAGGTGACAAGTTTCGCCTGGTGATCGCAACGACACTGCGGGAGGACGGGTACCCGGAAGATGGAGAGTACAACCCCACCCAGCAGGGTCCATCTCGTGCTGACCAGTTCGAGTATGTCATGTTCGGCAAAGTCTACAGAATCGAGGGGGATGACGGTGGCATGGACTCCTCCAGACTGGCGGCGTACATCTCCTATGGTGGACTGTTGATGAGACTCAANNNNNNNNNNNNGTGACCCCAACAATCTGCACGGTTTTGAAGTTGATTCTCATGTGTATCTCATGATGAAGAAGCTGGCTTTTCTGAGGTTGTCATGGCAACAGGTTGTCATTTTCTGTGTACTCTGCATTTGTGGTATAACTGATGTATGAATGCACATATGCCAGACTCTGGTTGGCATCTCATGAAGCAGGGTCACAGTGTAACTCCGAAGAAGTCAACCCAAGTTGAGGTCACGAGCAAGACATGAATCCTTTSTTAAAGCTGAAGCACCCAGCATGACAAAGTAAAGTCATTAATTCCCCTTCTTCAAATTTAGCTGTTTGGTAAGTCA
>scaffold163
GCAGGTGTATCAACGCAGAGTACGGATTCGCTCTTCGACTTCAATCAAGATGAGCGGGAAGAGTCCGTTCAGTGAGGACCAGATCGCCGAATTCCAGGAGGCGTTCATGCTCTTCGACACCAGGGGAGATGGCATGATTCCGGCCAACCAGGTGGGCGAGGTGATCCGGGCTCTGGGCCAGAACCCGACGGAGGCGGAGGTGAAGCGTCTGGTGCAGACGCAGAAGGCGTCNNNNNNNNNNNNGGCAACGGCTTCATCTCCTCGGCGGAGCTGCGGCACATGCTGACCAGCCTGGGGGAGAAGATGAGCGAGGAGGAGGTGGAGGGGCTCATCCACGGCCAGGAGGACTCCCAGGGGAACATCAACTACGAGGAGTTCGTCAAGATGGTCATCTCCGCCAACTGAGAAGCCAACAATAACAATGTCCAAGTCTAAGAAGAAAAATCACGAGTTGTAAGAGTGCCAAGAAGATTAGAGCCGCGTCTTAGAAGACGACGCCGCTATCGCCAATATTTATGCTAATATAAAGTTTTGTATATGCCAGCCAGCCAGCTGTATAGTGAGTAAGGGTGAAAACATTTTAAGCCGACGCGGCAGCGCCCGACACAATCTATGTACTTAAAATAAG
>scaffold164
CTGACATTTTCTGCCCTAACTTCACCCACCAGTACACATGGTGGTTTCTATGGCTTCAGTCACGGCATCCCATCCATGCCGTCCTCAACACAGCCATCACCTGGCCATCCAGGACCAATGCACTCACCACCTCTCCACTCCCCTACATCGTCCATGGGATCTCCTCTAGGATCTCCCCCGATGTTGTCACTAGGTGGAGGACCGTCTCCATCACCTCCAGGCATGGGGATGGCTCACTCCTCTCTAACTAATAAACACATCTGTGCCATCTGTGGTGATAGGGCATCTGGTAAACACTATGGTGTGTACAGCTGCGAGGGTTGCAAAGGCTTTTTCAAGAGAACTGTCAGAAAAGAGCTGACTTATGCATGCCGTGATGACAGAACTGTATGATTGACAAGCGTCAGCGCAACCGCTGCCAGNNNNNNNNNNNNGTTGGAGTTTGCCATTAGACTAAAGGAAGTCCACCTTGACCATAGTGAATTCTGTATCCTGAATGCCTTGGTCCTCACCTACCCTGATGCTGTGGGTATACAGAACAAGGAGAGTGTGATCTCACTTCAGATCGAGATCCTGGAATCAATGCTGCGCTACATTGAAGTTCCACTATCCATCAGATACACGCAGATATGGGGAANATGTTGCTGCGGTTACCAGCTTTACGAACAGTCAGTGCTAAGGCAGCAGAACGTTTCCTGTCTCTGACTTTGGATGGCAGCATCCAGTTGAATGAAC
>scaffold165
CTCATGATCACCATCTGCACCAGGATGGGTATCACCAACCACGAGGAGTACTCACTGGTGCGTGACCTGCCTGACGATGAGAAGGAGAAGACACTGACGCTGAAGCGAGACAAGTCCATTGCCAAGGATCAGAAGAAGCTGGAGGAGATGAAGAAGAAGCTCCACACTGATGATGAAATGAACTGGCTGGACCACAGTAAGACACTGAGGGAACAGGGCATTGACCCCAACGAGATACTGCTTCTGAGGAGGAAGTTCTTCTTCTCCGATCAGAACGTCGACGCCCGTGACCCCGTCCAACTCAACCTCCTGTACGTCCAGTCCCGTGATGCCCTGCTGAATGGCACCCACCCTGTGAGTCAGGAAGAGGCAATACAGTTTGCAGGCTTACAATGTCAGATACAGTTTGGTGACCACGTTGACTCCAAACACCGACCGGGCTTCCTAGATCTGAAAGAGTTCCTGCCAAAAGAATACATGAAAATCAAAGGAGTTCAAANNNNNNNNNNNNTCAACGCAGAGTACGTGGGAGACGTGGATGCTGCATTGAGACAGATCACCGCCTCCAGTCAGACTCTCTCTCCCCCCAAGTTTCCCCAGTACGGGCAAGTCGTACCAAGACGTCCAGATCGACATGACAATGCTGCAGTAGGATTGAACCAGGCGGCCAGCAACATCGTAACGTCATCCCGCGGCAGCCCCAGCAGCTGGCGATGTCTTCCTCCCCAGTACGGACACTCCTACCAGGAGTTTGTGGACACGGGACTCACCATGGCCGGACTCTCCAAAGACGTGGAGACACAGAACCAGATTGTGGGTGGACTGAAGAGTGTGTCCATGGTCTCTAGTAAACTGCTACTGGCGGCCAAATCCGTCTCTGCTGATCCTAATGCCCCCCAACGCCAAGAACCTGCTGGCTCNNNNNNNNNNNNGTGAGGCAGCCAACGCCATGGTTCAAGGTCGATGCCAGTGAGGAGAAACTCATCGCATCTGCCAAGGAGGTCGCAGGGTCAACTGCCCAGCTTCTCATGGCCTGCAAGGTCAAGGCTGACCCAGGCTCCGTGGCTATGCAGAGGCTGCAGTCTGCTGGCAATGCTGTGAAGAAAGCCACAGAGGCACTGGTGCGGGCAGCTCAGCAGGCCAAGGACTTTGTGGATGAGAGCACCAGCCTCACTGTCAACAAGAGGATGGTGGGCGGCATTGCACAGGAGATCATGGCCCAGGAGGAGATCCTGCGGAAGGAGCGTGAGCTGACAGAGGCCCGCAGGAAGCTTGAGATCATCAGGAAGG
>scaffold166
AACTTCCGCGCCCTCTGCACCGGCGAGAAGGGCTTTGGCTACGCCGGATCCACCTTCCACCGTGTTATCCCCAACTTCATGTGCCAGGGTGGTGACTTCACCAACCACAACGGCACTGGTGGCAAGTCCATCTACGGAAACAAGTTTGAGGATGAGAACTTCAAGCTGACCCACACCGGACCTGGAATCCTGTCCATGGCTAATGCCGGACCCGGAACCAACGNNNNNNNNNNNNGGCCAAGACTTCATGGCTGGATGGCAAGCATGTGGTGTTTGGGGAGGTGGTGGAAGGGTACGATAATGTCGTCAAAAAGTTGGAGGCTCTTGGAACTGAGACTGGGAAGGTGGCGAAAAAAGTCACCATAGCCAATTGTGGTCAGCTCTGAGGTCAGACAGGTGGTCCACAATGGTTCCTCCAGCACATCACAACAGCTGCCCAGAG
>scaffold167
GCTATGTTGGCAGCCATTCTGTCATTGAACTTATTGCGGCAGGATACACCGTCGTCGTCCTTGACAACCTGGTCAATGCCAGCATGGAGAGTATCCGTCGCGTGGAGGAGATTGTAGGGAAGAAGATCCCGACATACAATGTTGACCTGTTGGACAGGAAGGCTGTGGAAGAGGTGTTCATCAAGCACAAGTTCAGTGCAGTAATCCACTTCGCANNNNNNNNNNNNACCTCAGTACTGGACATGGTCAAGGCATTTGAGAAGGCATCAGGAAAGACGATTCCATACAGTAAACGTTGAGCGCCGTCTCGGGAGACCTTGCCTCATTTTACGCTGATCCCTCCCTCGCTAAAGCAGAGCTGTCCTGGGCAGCACAGAAGAACCTGGATGAGATGTGTGCGGACCTGTGGAGATGGCAGTTGGCCAACCCTAATGGCTTCCAGCAAGCTGATGGGCAAATAACGGCAAGCAGTAAATAAATTGCAAATACACTGTAATGATACACATTGTAATGATATACTCCTGTGTAGTAATGTTCCTGTCTTAAATATAGTAAGATTAATTATTA
>scaffold168
ATTGAAGATCTCCGATCCCTCAGACAACTTCACCTGAACCAGTTGATCCGCACCAGCGGCGTGGTGACCAGCACAACGGGCATCCTCCCCCAACTGAGCGTCATCAAGTATGACTGTAACAAGTGTAACTTCATCCTCGGACCTTTCTACCAGACACAGAATCAGGAGGTCAAGCCAGGGTCGTGTCCCGAGTGTCAGTCCACCGGACCTTTCGAAATCAACATGGGAACAGACCTTGTACAAGAACTACCAGAGGATCACCCTTCAGGAGAGTCCAGGGAAGGTGCCCGCAGGACGTCTACCCAGATCTAAGGACGCCATCTTGCTTGATGACAATGTTGACACATGCAAGCCTGGTGATGAGATTGAGCTCACAGGTATATATCACAACAACTACGACGGNNNNNNNNNNNNTATGGCAACTGGCAGTATCCCCATCACGGTGAGACACATTGAGTCCATGATCCGTATGGCCGAGGCCCACGCCAGGATGCACCTGCGGGACTATGTCAACGAGGACGACGTCAACATGGCCATCCGTATCATGTTGGAGAGCTTCATCAGTACACAGAAGTTCAGCGTTATGAGGAGCATGAGAAAGACGTTTGGGCGCTACCTCTCCTTCAGAAAAGACAACAATGAACTGCTGCTGTTCATCTTGAAGCAGCTCGCCCAGGATCAGATGGCATTCCAGCGAAACCGATATGGCATGGAACAGGATTCTCTAGAGATATCGGAGAAGGATCTGGCAGACAAGGCACGACAGATAAACATTCACAACTTAACCTCCTTCTACGACAGTGA
>scaffold169
ATGGCGGACAAGAAGGAACAGAAAGAGCCGAAGGCGTACTGAAAATAAGGACGAAAAAAAGAAGGAAGATGACAAACAAGAACCCGTTGAAATGTCCGAAGAGGACAGACAACTTAGCGAAGAACTGGACATGTTGGTGGAGAGGCTGAAGGAATCAGATGATAAATTATACAAACCAGCTTTGGAGAGTTTAAGAACTTTAATCCGGGCTTCAACAACGTCAATGACATCGGTTCCCAAACCACTGAAGTTTCTGCGCCAGCACTATGACAGCATGAAGGAAATACATGAGAAAATCAAGGACACTGAAACTAAGAACTTCTGTGCTGACATTGTGTCTGTTCTTGGCATGACTATGAGTGAAGGCCGTGACAGTCTTCAGTATCGTCTTATGGGGTCGAAAGAGGANNNNNNNNNNNNAGAAAGTTCAAACAGTTTCCCCAAGCTCTCAGGTCGGCCATGCAACTGAATGACCTGAAGCTTGTTGAAGAGATCTTCATGTCCTGCAAAGATCTGACAATTCAGAAACAACTGGCCTACATGCTTGGTCGCCAGCAGATATTCCTGGAGTTGAATGATGACATGGAGGAATTTGATGAACTTATGGAAATCATGTCCAATGCTCACCTTAACAACAACTTCTTGGCTCTTGCTAGGGAGTTGGACATCATAGAAGCCAAGGTACCAGAGGATATCTATAAGAGTCATCTTGAGCCAAATCGTTCTTCAATTGGTCCATCTAATGTGGATTCAGCCCGCCAAAACCTGGCATCATCATTTGTCAATGGGTTCGTCAATGCTGCATTTGGTCAAGACAAGCTTCTTATGGAAGATGGAAACAAATGGCTCTATAAGAACAAGGAACATGGTATGCTAAGTGCAACAGCATCTCTTGGTCTGATTCTACTTTGGGATGTGGATGGAGGTCTCACACAGATTGATAAATATCTCTACTCTGCAGAGGATCATATCAAGGCTGGAGCCCTTCTTGCATGTGGTATTGTCAACTCTGGAGTGAGGAATGAGTGTGACCCGGCTCTAGCTCTGCTGACCCGACTATGTTGTACATACCAGCAATGTAATGAGGATAGGAGCCATAGTCGGTCTTGGGTTGGCATATGCTGGTTCAAACCGTGAAGATGTACTCAGTCTTATTCTACCAGTGTTGGGAGAGACAAAGTCGTCAATGGAGGTGATTGGTATGGCAGCCTTGGCTTGTGGCATGATATCAGTAGGAAGTTGCAATGGTGATGTGACTTCTACAGTTCTACAGACCATGATGGAGAGGTCTGAAGCAGATCTNNNNNNNNNNNNTGCATATGCAGGCACTGGCAATGTTCTGAAGATTCAACACCTGTTACATATATGTTCCGAGCATGATGACTCTAAAGATCAGGATAACAATGAGAAGAAAGAAGACAAAAACAAGAAGAAGGATGATAAGAAGGAAAAGGAGAAGGAGCCAGCCGGTCCTGACCTCTCAATACAGCAAGGCATAGCTGTGCTGGGTATTGCACTCATATCTATGGGCGAAGAAATTGGAGCAGAAATGTCATTCCGAGCATTTGGGCATTTATTACGTTATGGAGAGATGTCAATCAAGAGAGCCGTGCCTTTGGCATNNNNNNNNNNNNCAGGTCCTTGCAGCCATGTTGCGACAGCTTGCAGTGTACCATGCTAAAGATCCCAACAACTTCTTCATGGTGCGCTTGGCTCAAGGTTTGACTCACCTTGGTAGAGGCACCCTCACTCTGTGCCCCTACCACAGTGACCGGGCACTCATGAGTCCAGTAGCTGTGGCCGGTCTGTTGGCTGTCCTGGTGTCAGCTTTAGATGTCAAAACAATAATCCTGGKTTKGGATATTATCGGAAAGTGCTTTCAACCCTTGAATAATGTTCTTCAAACTGTACACAGCAGCACAAACGTTCTCGTCGCTTGCATCCTGGCAATCCTGCTTTCYGTCACACAAATGGAGATTCGGGAYGCATTGGTTGTTATTCTTGCANNNNNNNNNNNNCAAGTCTCACTATGTCCTGTACCACCTTGTTGCTGCTATGCAGCCTAGGATGTTGGTTACGTTTGATGAAGATCTTCGGCCTCTGGCAGTGTCTGTCCGAGTTGGCCAGGCTGTAGACGTTGTTGGACAAGCTGGGAAACCTAAGACAATCACAGGCTTCCAGACACACACCACACCGGTATTGCTGGCATATGGAGAGAG
>scaffold170
GGCAGCAACATCACCTGCACTGGTAACGAGGCATCAATCAGGAATTGCAACGTTAAGGGAGTGGGACCTGCAGCCGACAGGGCTATACCGGATATGCCTCAGTCTTCTGCTACAACGGCACCATCAGCACCACTACTTCTATCAAGCTGTCTGACGGGCCCGACACGTATAAGGATGTCAACGGACATGTCGCAGTTACCAAGTCCGGAATTTCCGGGAGAATCTGCGAGGTGAATTGGGATGACACGGACGCTGGTGTCGTCTGCCGCCAACTGGGTATGGCAGGTGGAGTCAGCTATCAGTTCAACACACGAGCCTTTGGACCGTTCCTTTTGTCCGAGGTGAACTGTTTCGGCAACGAGACCTCTCTGTTCAACTGACNNNNNNNNNNNNGTCGCCAGGAACATACTGTTAGCACGAGGAGCGATGTGGACGCCATCCTTGACGGCGTGTCTGGTCCTGCTGTACCCTCTATACTTGACTGACATCACAAGGTCTAATACGATATTTGCAAAAGCTGAGTCCACGCCACTCCTACTGACCAAGGCAGACCCCCGGGTCCAGGTGTTCCGGAACGGACAGTGGGGCTTCATCTGCGGGCATGGGTGGAACTCTAAAGACGCTCGGGTCATCTGCAGGATGCAAGGATACTGGCACGGGACTGGCACAGCTCGGATTATCCCTCTCGTTGGAGGGGAGAAGTTCTGGCTCG
>scaffold171
CCACGATCCTCACGATCAGGATGATTATGCAGGGCAAGGAAGTTGGAAGCATAATTGGCAAGAAAGGTGACAATATAAAGAAATTCAGGGAAGATAGTGGTGCCAAAATTAACATCTCAGATGGTTCCTGCCCAGAGAGAATTGTCACAATAACCGGCTCAACAGATAATATTCACAAAGCATTCACTATGATTTGTAAAAAATTTGAAGAGGATCTTCAGAATACACCCACGGTGCCTAAACCCCCTGTCACATTACGGCTGGTGGTGCCAGCCAGTCAATGTGGCTCACTCATTGGGAAAGGCGGGTGCAAGATTAAAGAAATCAGAGAGTCTACAGGTGCATCCATACAAGTAGCTAGTGAGATGCTGCCCAACTCCACAGAGCGGGCTGTCACCATTTCCGGCACTGCCGACGCCATCACACAGTGCATCCGCAATATTTGTGGCATCATGTTGGAGTCCCCTCCTAAGGGCGCCAATATCCCCTACCGTCCAAAACCTGTAGTGTCGCCTGTCATCTTCGCTGGGGGCCAGGCATACACAGTGCAGAACCAGTTCGGCCCCGNNNNNNNNNNNNCAGGTGTCGTGCCCCCTTTAACGAGAGGAGTCCGGCCACAGGTAGGATATCAAAATATCATGGATANGTTTGGTGCTGCAARGAYTGCTCCAGCCCAGATGATTGACTATAATTCTCAGATGAACAAACTGGCTGGACAGCACATGGCGATGGCCCACCCTGTGCCCATCGATTCCCACAGCCCAAACCGTGCTGCCTGGAGGTTGCATGGCCATGAATGGGTTAACAACGCTCCACTTCGCACGGCCCAACAACACCGCAGCAGTACCAAACAATCARCAGACACACGAGATGACAATTCCCAACGATCTCATTGGTTGTATCATTGGCCGAGGTGGACAGAAGATAAATGAGATTAGGCAACTGTCGGGTGCTACCATTAAAATTTCCAATGCAGAAGAAGGATCTGCTGATCGAAAAGTGACGATCTCGGGAGCGCCAGAAACAATTGG
>scaffold172
TACGGAAAGGAAGTACCGGTAAACAACATGGCCGACCCAGTGACAGGCCTGCCGACCCAGATGTCGGAGACAGTGTGTCAGGGGGTTCTAGATGTGTCCACACACACTTTCACACAGCCAGAGAAGGCCATCAAGGGTGTTGAAGACATACCTAGGTGGGAGAAGTCACAGGCCTATGGTGACCTGACCGGCTTTATCCTGATTCTGAATGAAGCAGTCAAGGGCAAGAAGATATCTGACACATATCCCGTCTCCGAGCCAATACAGAAGATTGAGGGTGTTCTTGACAAGCTGTCTAGCTGGATAGATGAGATCCCTCCTGTGGACCAGCCGCWGAAGGTTCGGCAATAAGGCCTTCARGGACTTCTTTACTCGACTGCAGCAGNNNNNNNNNNNNCAGCCATAGATGAGCTCAGTGTCTACTTACTGGAGAGTGTGGGCAACTCCACCAGAATAGACTATGGTACAGGTCATGAGTTAAGTTTTGTAGCTTTCTTGTGCTGCCTTTACAAGATCGGCGTGCTGACAACAGATGACTATGTAGCAACTGTTCTCCGGGTGTTTGAGAGGTATATGGAATTTGTACGCAAGTTACAGAAGACATATCGCATGGAGCCAGCAGGGAGCCATGGCGTGTGGAGCCTGGATGACTACCAGTTCATTCCATTTATATGGGGAAGTTCCCAGCTGCTAGGTCACCCCAGGATCCAGCCCAAATCCTTCCCCAAGCCAGAAATTAGTGAACACTTTTGTAAAGACTTTATGTTTCTAGGATGTATCAAGTA
>scaffold173
GGCTCCCTGCGAGGATCCCAAAGATGGGGCGGCACTGCAATCACCTTTGTAACGCCGGCTGCTCTGGACGACGATGTCACAGAATGTCAGGGTACTGTCACCGGAGCTGCAGGGGCGGTCTGTATGGTCTGGCCTGTGAACTGCATTGTGAGAACTGTATGAACGGACAGTGCAACAGAGTTGGAATATGTCTTTCCGGATGTAAGCCCGGGTGAGGGTACNCGCGTGATCAGAACGATTGNNNNNNNNNNNNGAGACGATAGTGTTTACTTCAAGCGGACAGCCCACACCACAAACACGGAGACACTGTTGTGTTTCCTTCGAGACTTTTACAATTGAAGAACGACACGGGTATTGGCGATTCAGTTTTGAAATATGGAGAGATTTCTCAGTCGCATTGTGATTATCATCGTTTTGACATATGCATGTGTTCACGGAATCAACGGTACGCATGGCAAATGTAGTGACGGTTGCACCGCTCAGTATGGGGGACTAACTTGTCAAGCGTGCCGAGACGGTTGCTATGGAGACAGGTGTACCCACCACTGCAGGCACTGTGACAGTGGTGGGTGTGACAGAGACACGGGCAGGTGTTACAG
>scaffold174
ACATGTGCCCTGCTTGTTATGGCGGTGTAGGAAAGAAAGGATAGAAGGAGATCGCTATTATTTACATTTTCTTAACATAATCTTTGGTACAACATACTTTGCAGTCAACCATGCCGCCAAAAATGAAGTTTCAAGATGGAGAAAAGGTGTTGTGCTTTCATGGACCTCTCCTGTACGAAGCTAAGTGCGTCAAGTACGAAGTGAAGGAGAAGATCACTCGCTACTTCATTCATTACAATGGATGGAACAAAACTGGGACGAATGGGTGCCTGAGAGTCGTGTTCTCAAATTCAATGAAGCTAGTTTGCAGAAACAGAAAGAATTATCAAAAGCTCATGGAGCTGCCAACAAGAAGCTACGAGCAGCAAACGGATGGAAAGGAATCAGCAAANNNNNNNNNNNNAAGAGAAAAAGAGCCAGAACTGATGCTACTGTGGAATCGGATGAATCTTTTCACATCAAAGATTGAGGTAAAGATCCGTGTRCCAGATGAGCTGAAACAGTGGCTGGTTGATGACTGGGACCTGATAACTAGACAGAAAATGCTGGTCACTCTTCCAGCCAGGCAGACTGTAGGAAAATATCCTTGACGATTATGTCAAGACAAAAACGTCCAAAGCCAATAATCCAAATAAAGATGCTGTGATAGAAATGTCCCATGGTATCCAGGAGTACTTCAATGTTATGCTGGGCACACAGCTCCTCTACAAGTTTGAGAGACCCCAATATGGAGAGATTGTATCCGAAAAGTCAGATGCCAGCATGTGCAGCATCTATGGTGCTG
>scaffold175
AAGAATGTCCATTTGAAGCCTTGTCAATCATCAATTTACCTAGCAATTTACATAAAGAACAACACATAGATATAGTGCCAACTCTTTCAAATTACACAGATTACCCATTCCTCGACCTGGAGAAGTTCTGGGATTGGTGGGGACAAATGGAATTGGAAAGTCAACTGCTCTGAAAATTCTTGCAGGAAAACAGAAGCCAAATCTTGGCGGATTTAANNNNNNNNNNNNTGTTTGACGAGCCATCTAGCTACCTGGATGTGAAGCAGAGGTTAAAAGCTGCCTTGACCATCCGTAGCCTCATCCACCCGGACAAGTACATCATTGTGGTGGAGCATGACTTGTCCGTGTTGGACTACCTGTCCGACTTCATCCGTTGTCTGTATGGTGTACCGGGGGCCTACGGTGTGGTCACTATGCCCTTCAGTGTGAGGGAAGGTATCAACATTTTCTTGGACGGGTTTGTTCCGACGGAAAACCTGCGATTCCGAGAATCATCCTTGACCTTCAAGGTAGCAGAAACCGCCATTGAGGAAGAGATAAAGAGGGTGTGTCGTTATGACTACCCCTGCATGANNNNNNNNNNNNCAAACAGCCCCCAGTCCCTCCTGAATGGCATGAACAGTTTCCTGATGTCCCTAGAGATCACCTTCAGAAGAGACCCCAACA
>scaffold176
CGCCTCGCCTGGAACAAGCAGGACCCTAACTATCTCGCCACCATGGCCATGGATGCTTTCGAGGTGATCATCTNNNNNNNNNNNNGATGTACGTGTCCCCTGCACACCTGTCGCCCCGACTCAACAGCCACCGTGCATGTGTCAATGGTATTGCTCGGGCGCCGCATTCCTCCTGTCACATCTGTACTGCTGCTGATGATCACCAAGCCCTAATATGGGATATCCAGCAGATGCCCCCGTGCTATTGAAGACCCAATCCTGGCGTACACATCATCAGGAGAGATGAACCAAATTCAGTGGTCCTCGACACAGCCTGACTGGATCGCTATTTGTTACAATAACTGTTTGGAGATCCTCCGCGTTTGATAATTAAC
>scaffold177
GCCTGCTAGACGGGTGGGAGCATCTGACCTGTTCACATTCATGAACCAGGCAGGCTCCAAAAACACACTGGTCACCCAGCTGACCGTTGAAAACATTGTGCCCAAGATGGGTTGGTCCAGTGAACAGTTGAAGGAGTATCTAGATAAACCACCAGCTGGTATTGACCCTGTTCTGTGGCAGCAAGCCAAACTGGACAACCCAGATCCCAGCAGACTCATCCCCGTCCCATGATCGGCTTCAAGGAAGTCCAGCGGCGACTACAACACCAACAGGAACAGACACGACTACATCAACAACGTCTTGATGTGATGTCTGGTGATTTGACAGACCTACAGAATAAACACAGCAACATGTTAGCTCGGCAGGAAGAGTNNNNNNNNNNNNGAAGATGGGATTTGCCATCCAGGCTGAAGAAGAGCATCTCAAGGTACAGCTGGAAGTCCTGCAGACTGAGCTCAACCACCCAACACAGTTTAAGGGTCGACTCAATGAACTGATGTCACAGATCCGGATGCAGAACCATGTGTCATCTCAGCGGCAGGAATCCTCGTTTCAGATGGACACAGACCTACAGTCGGAGATCAAGCAGCTATTGAAGCAACAACAAGATGGCCTCAATCATCTGATCCAAATCTTGAAAGATGATTCTCTGACCTTCACCTAATAGAATCATCACTGGCAGATACCATACAGACACGG
>scaffold178
ACCTGTTCCAGTCTATTGTCTATACTGATCGGCCATACNTAACAGTCTGCATCTTGTCATTGATCAGCTGAGAAGAGGTGCTGCATCCAAGGAGTCGTACAACGAGGACACGTACCCCAACTTGTTACATCGGTTCCTGAAATTCCAAGATGAAACGTCTGTGATATTGGTGGTGTGGCGGGACTGCCAGCAGCTCATAGAAGCCTACAATGAAGAGCAGACCGCACTGAAGGTGAAGCAGAAGTGGTTGAAGGAAGACTGGGAGTTCTTCAAGGCCCAGAGGAAGCTCCTGGAACAACAGGTGCTCAAGAAACAACCCAAAGACAGACTCTCACATAGTATGGAAGTGCAGTTTACAGAAACAATGAGAAATATGTTGACAGGCACCAAACCNGCACACGAAGAATGTTTTTGCCTCGATGTAACCGAAAACGNTGTACATGTGATGAGTGTNNNNNNNNNNNNACGAACATCGACCTGGGGGACAAACGCATGCAAGCCTGGGTGGAGACGGAGGCGCTGAAGCTCATGGAGAAGACAGATACATGTGACTGTCACCATTGTGTTACACAAACACAGGCGGAACAGTTGCAGAAGGTAGAGGACAACCAGTGTCAGTGTCATGTGTGTCTCCAACAACAAGGCCAGACTGTGTCCACCTCCCTACCCCAGCATGTGCCCATCACACCCCGCCCAGCTGACCTTCACATCTACCCTCACATCCACGGCTCACCAGGCCTTCACAGCCTGCAGGCCCGGAACATGCGGTCCATCTTACAACCTCAGCTCTACGACCTCCATGGGCCTCTTCGGCAATCCAAACTCCCTGTCAAACTAGACTTTGACAACCCTGAGAACATTCAGGATCACTTATACCATGCGTACGGTGACTGGGATAATACTCCGTACGACCCTCGAGTGGTGATAGGTGGTTATAGGTATGGAGGAGGGCTTGGCTCTGATCTTCTTCCTCCTCCACCTATCACAGCCAATTCTCCCTACCCTCCAGAGCCCCTTTCAAGTGTGTCACAGACAGCCACAACTACCACAACCTGTACAACCACTAGTGCTTTAAATAACCATCTTGCAAATGCAATTACAAAGTCGATGGACAGGTCCAGTGATCATCAAGTGAAGCCAGTCCTCTCGGACAGTTGTGCCAAGTGCTCTGAACCAGTGTCGTTGCTGTCGTCATCGGTGTCAACGTCAGTGTCTCAGCCTCATGGACCACCGTGTACAAGGCCAGCTACACTAGGTGGCAACACCCAAGTCCAGCAGGCAGGAGTTAAACAGCCCCACACTCATTGTAAGAAGCATGTGAACGGAAAGACGACTTCTCAGCCTAGCCATAATCATAGTTTACAAGCACATGGAGGCCTACAGGGTGTGCAGTCTGATCTGTTGAAGAATTCTGCAAGGAATAAAGATGAACACTCGCGACCTCTCCGCAACTCCAGTCTGAACCCACATCCATGCTCGCACGCTAATACTCGGAATGCCTCTTCTGTACATCAGACACAAGGAGACTCCCACGCAGGATGTTGCCCCAGCTCAGTCCCCTTGGCTACAACGGTCAATAATGTGAGTGTGGGAACGTCCACTGTGTGCACAGACCCGGACTGTGATGCTCATCATGACGACAACTGTGACAGCATTGACGACAGCTGCTCCGAACAGAGTTCTTCCACCTCTACTTCCAACAACCAGAAGGAGGGCAGTAAATACTGTGATTGCTGCTACTGTGAATTCTTTGGGCATGGGAATCCACCGGTGGCCCAGACCAGTAAGAACTATGCAGAGATGAGAGAGAGACTACGGAGGCGTTTAAAACGGAAGCAGACGGAAGCAAAGACGGGAGAGGATCGAGGGGGCCTGACTGAGCTGACTATGGAGAGTTCTTGTAGTCACAGCAAGCTGGCAGATCCTCTTGAGATGAAAGGGCTGGAGGAGCTACTGCGCTTCATCAATGGCACTGAAGAGAGCAAGAAGGAGGAGAAGGCCCAGAGTAACAAGGCGGCAAAACGGGCTCGGCGGAAACAAAGACTCGCTGAAGAGAAAGCACGAGAAGAAGATCGTCGGCAAATGGAGGAAGAGAAGAAGAAAAAACAAAAGAAGAGAAA
>scaffold179
AGAAGAGGATTCTGGGAAGATTGGCGGAGACATGGTTGCCCGGGAACACTTCGGCGGCTTCATGACTCGTAAAGATCCTTCTGAGTCTGAAGATCAACAACAGTCGTGGAAAGAGAGAATGGAGGCCATGATAGCAAAGTCCAAAAAGGAAAAGTTTGACCGGCAGTCTGAGCGGGAGAAGACAGTTGAACTGACAGAGAAGATGGACGAACAATGGGAAGGTGTTGCTCAACTATTACGAGGACTGACTGGCAAGGCAGAAAAACAGCCTGCAAATGATGATTATGACATTGCTGTTAGAGAGCTCAAGTTTGAGATTAAAGGAAAAGCAACAGACAGGTTGAAAACAGAGGAAGAACTAGCAAAAGAAGAAAAGGAGAGATTGGAAAATTTAGAGGCTGATCGTGTGAGAAGGATGAAAGGCATTCTACCACACAGTGTCCAACCACAGTCACAGCATCTCTCAGCCGACAGTCTGGATGATGGGTTTGTGTTGGATACAGATGACAAAAATGGGGGAAGGTGCGATTCCTGGAGGATCAGGAGGAAGATTCTGAGGAGGATCAGGAAGAGGATGATGATGAAGAAAAGGAAACTGATGGAAAAGAAGAGCAAAGTGGTGAAGAAGAAGATGGAGGTGGCGAGGAAAAGGAAAGTTGTGATGAGGAAAGTGCAGCTGAAGATAATGACNNNNNNNNNNNNAGAAGCAGCGTCTGCTGCACAAGGTGAAGAAGGAGATGAAAGGGGCGATGAGAGAGATAAGGAAAGACTCTCAGTTCCTGGCCMGGCACCAGCAGCAGGAGACCATGGAGAAAGACTCCGAGAGGAAGAGGAAGGTGAAGGTTCTGTATGGCCATCTTGCCAACCAAGAGGGAGACTACAACAGGCTCAAGAAGAARAAGAAAAAATAACCTCCACTGATATACATACTGTACATTGTGTAAATAAAATAATATCATATGCGAAAACCTG
>scaffold180
GGAGAAGAAGCAGATAGAGGGCTATCAGTCAGCTCCAACAATGCTGTCCAGAAGCAAGAGAAGGAATTGTTGAAGTTTAGGAGCGAGCAGGAGGACGTACAGGAGAAGGAGAGAAGTCTTCAAACAGCACTAGACAATGCTTACAAAGAGATTGCCGACCTCCACAAGATGAATGCAGCCCAGGACAGCAAAGCCCAAGAGGCTGCCCTCAGTGCGGAGGTGTCGGTAGCGGGAGGCTCTCNNNNNNNNNNNNAGGATGAGGCCCCGAACCCAGGAACTGTCAACACAGTGTATCATCAGCTACTCGACCGCTGCTGAGGCAGATAGAGAACCTTCAAGCCAACTACACTGCACAGTCCACGTCTTGGGAGAAGGTGGAACGCAACATCACAGAGAGGCTGGCAGAGGCCCAGAGCCAGCTTGCTGTAGGCCGTGGAGAAAGAGAGGACAGCGAGTGAGAAACTGATGGAGCAGAACATCCGCATGTCGACACTGGAGTCCCAGACAGCTCGGCTCCGGCAGGAGAAGTCGCAGGCTCCTGGCACGACGGCCGAGATGGATAAGGCCAAGATCGAACTGTTAGAGGAW
>scaffold181
AGCCTCATCATATGGGCCCTATGTGGAGTACTGGCTACAATGGGTGCTTTAGTCTACGCCGAACTTGGGATAGCCGTGCCTCGATCTGGTGGGGAGCATGCGTACTTGATGTACACGTACAAGGGAGATAAAAGCAAAATTGGGAGACTTCCGGCGTTTTTGTTGACTGGACTGGTCTCTTTATTATTCGCCCAACAATGGTAGCTGTCATCAGCCTCGCTATGGGGGACTACATTGTCAAGCCTCTGTATCCCGGATGTGACCCCCCGACTTCCGTCATCAAGTTGGTCACTGCTCTCGGAATGCTGTTCATTACGTTCTGCAACTGTGTGAGCGTCCGCCTCGCCACAATAATCCAGAACACCATGACGGTCCTCAAACTGTTGGCTATCGCCATCATCACCATTGGGGCATCTACAANNNNNNNNNNNNTGCTCGGAAAGGCCTCTGCAGTTAGTACCCTTGGGGGTCGGGCTGACGGCTCTGGGCAGTGCTAACGGGACATTCCTCACCGCTGGGAGGTTGTCAGGAGTCGCTCTGAAGGACGGCAACATGCCGGAGTTCTCATCCTGGGTGCACGTTCGTAGCAAGACCAACATAATCACAGTAATCAGCAGGGCGTTGATCGCTATCGTAATGCTGCTGTTCGGGTCGCTGGACGTCTTGGTCCGGTTCTTCGTCTTCACGGTCTGGTTGTTCCACGGTCTGGCAATCCTGGCTCTCCTGGTCCTCAGGGTAAAGAACAAGGAGAAAGCAAGGCCTTATAAGGTAAACATCGTCATCCCCATCGTTGTTGTCGCTATCATCGCCTGTTTCTCCATCGCGCCGTTCCTGGAGGCACCCAAAACAGAGTTCATTTTTGTCTCTGG
>scaffold182
GGCATCACCCCAGATTTGATTTTCTGTCGAAAGCAGCCGGGCGTTGCTATTGGGAGGCTGTGCGAAAATGTGATGGGAAATGTGTTATCTGTGACTCGTACGTGCGTCCATGTACACTAGTCCGGATCTGCGACGAGTGTAACTACGGNNNNNNNNNNNNGGGTGTCGGATGCCTACTACTGCAAAGAGTGCACTATTATGGAGAAGGATAGGGATGGGTGTCCTAAGATTGTGAATTTGGGCAGTGCCAAGACGGACTTGTTTTATGAGAGAAAGAAATATGGCTTCAAGAAAAGGTGAAAAGTGTGCGCTTTTGTCTCACCTTATCATCAAATCAAAGACATGTCACCATTTCCATGGTAAAACACTTTCAAGAGCCATAAGACATCCTGTTTTCTTCAATGACATAAGGACAACATCCTCATTCCACGACAGGCGATGTCACTGATCATCAAGGACAAGACTTAAACACACAACATTGTGTGAAAAATATTGTGTCTGATGTCACACACTTGATTTTATGGGAATCATGCTAATAAATCTTTTTAGCAAA
>scaffold183
GCGATCAAGCTGATGTAAATAACTGTAAAACATTCGATTGCCTAACAGATTGCAAGATGGCACAGCGTTTGTTTAGTAGTATTGGGAAACTCGGACTTGGTCTGGCAGTTGCTGGTGGAGTTGTTCAAACGGCACTTTTCAACGTTGATGGTGGGCACAGGGCAGTTATTTTTGATCGGTTCCAAGGAGTGAGAGAGTATGTTGTAGGAGAGGGAACTCACTTTCTTATTCCATGGGTACAGAAACCAATAATCTTTGATGTTCGATCCAGACCCCGCAATATTCCAGTTATCACAGGAAGCAAAGATTTGCAGAACGTCAACATCACTTTGAGAATCCTGTTCCGCCCCCAAGTAGATCAGCTGCCAAAGCTGTTCTCTAACATTGGTGTGGATTACGATGAGAGAGTGCTCCCTTCCATCACTAATGAAGTGTTGAAAGCTGTTGTAGCCCAATTTGATGCCAGTGAAATGATCACACAGAGAGAGTTGGTGTCCCAGAGAGTGAGTGAGGAACTCACGGAGCGAGCGCTGCAATTTGGGATGATACTTGATGACATCTCCTTGACACATTTAACATTTTGGCAAAGAGTTCACAGAAGCTGTTGAAATGAAGCAGGTTGCCCAGCAGGATGCAGANNNNNNNNNNNNGAGAGGGGTCTGGTGGAACTGAGAAAGATAGAAGCGGCAGAAGATATCGCCTACCAGCTGTCCCGGACTAGGAACGTCATCTACCTCCCCAAAGGGCAGCAGACACTTCTGGCTCTACCTCAGTAAAATTTGTGACAGACAGAGACTGTGTATGACCTGAGGTGGACACTGATGTCAACTTTTTGTATTTCCCAGAATTCTTCAGGATTCAAGGGACACCAGGAACATTTTTGAAAATATTTGATCATATTGCCATCATGATGTAGATTCATATTAGAAGAGCTTGACCTCATGAAGAATGTGTTCTATCACAAAATTAAGTCATTATGTGATTACATTTTCCCTTATACTTCTTTTGTAATGAA
>scaffold184
GAAGGCAGCCAAGATGGCAAGACGGAAGCAGGAAGTACAACTCCAGCAGGAGATTGAGACAGCAGAAGAATGGGAGGAGATGATTGCCAAAGAGGGACTCTGGGTGGTTGATGTGTACCAAGAATGGTGCGGCCCGTGTGCGGCCCTGGTTGGAAATTTTCGTCGGTTGAAGAATGAATTGGGAGATGAGCTGCTCCACTTTGCTGTAGCCAAGGCAGACACAGTGGATTCTCTGGAGAAGTACAGAGGAAGGTGTGAGCCATGCTTCCTTTTCTTTGCTGGTGGAGTTCTGGTTGCATTTGTCCATGGTGCCAACTCCCCAGTTATTCTCAGAACAATCACAGAACAGTTGAAAGCAGAGCACAAGGTGATAGATGGCAATACAAANNNNNNNNNNNNCCTCCATCAACCAACTGCACGGATCAGATTCCTTGGAAACAGCTGAAAAAGAAATCCAACACTTCTTCCCAATGCAACAAACAGTAGCTGCCATCAAAACCAGATGCATATTCAACTAAGGATGAGATCATTGCTAAAATCCATGAAGCAGGCTTCAGGATAGCAGCAAGAAAAGAAACTACAATAACACAAGAAATTGCAGAGGAATTCTATGGAGAACATAAAAGGCAAAGAGTATTTCAATGACCTTGTCAGTCATATGACAAGTGGTCCCACAATGTTCATGGTGCTGTCAAGGGAAGATGCTGTGTCAGGGTGGAGAGAAGTCATTGGCCCAACAAATCCAGAACAGGCTCAAGCTGAAGCACCAGAATCAATACGAGCACTGTATGGGAAGGATATCCTCTTAAATGCTGTCCATGGAAGTGCTGATATCGACCAGGCCCAAAATACTATCAAGCAAGTGTTCGGGGATTTGGAGTTCAAACCTGATGGTAAATTGAAAGAGAG
>scaffold185
GATATCGGGTGGGGTAGACTTGCTGGTKTCCATTTGTTGGTCTTCGTCTAGCTYGAACGTAAGAAGATGGGAGAAAATGGAAGAATTAAACACGAGAATGGACGTAAAAACGGTGTAAACGGAAAGCGTAACGGAAAACACTCAGAGCTAAGTAGTTRGAAGGARGACTTCTATGAGTCCTTTGAAGAAACCCCTCTGCTCATAGCTATCATCACATACATAGGCTATGGAATCCTTGTGGTGGTCGGACAYATCCGGGACTTCCTTCGCTCTCATGGTTTGGAGACAACTAAGGCAATTACAGAAATTAAAATGCCCGGGTTTGTACCACTGTACGCAAGTTGGGAGAGCTTCTACACACGGAACCTTTACCGCCGNNNNNNNNNNNNAACTTTGGGTCATACAACTACCTTGGTTTTGTCCGAGAACACAGGACCTTGTGCCGAAGCTGTGGAGGTCACGACCTTGGAGGATGGAGTAGGCGTTTGCGGCAGTAGGCAGGAACTAGGTTATTTTGGAAATTCACAAGGAGCTGGATGAGTTGATGGCTGAATTCCTGGGAGTTGAAGCAGCTGTCACCTTCCCAATGGGTTTTGCCACCAACTCCATGAATATGCCTGCATTGGTGGATAAGGGGCTGCCTGATACTCAGTGATGAGCTGAACCACGCCTCCCTTGTCCTGGGTGCTCGCCTGAGTGGTGCTACAATCAGAATATTCARACATAATAATARGAAAACCTGACGGNNNNNNNNNNNNCCAAGTTAACATTGATGCATCAATATCTGCTGTTTCTTGATCCATGTTTGCTGTTTCAGGGCTGCCTGATACTCAGTGATGAGCTGAACCACGCCTCCCTTGTCCTGGGTGCTCGCCTGAGTGGTGCTGGATGAAGCCCACAGCATTGGAGCCATGGGGCCACACGGCCGCGGTGTTGTAGACTACTTCAATGTCGACCCCCACGACGTGGATGTGTTGATGGGTACATTCACCAAGAGCTTTGGTGCAGCCA
>scaffold186
GACAGTTGCCTGAGAATTCTGTCTACAAGATGTCGGCCCGTGTAGTCTTTTGCTGTGTGTGTTCTTGTGTGCATCACAACCTGTGTACCATCATATGCTGAAGGTGCCTGTTCCTCCTCGCAGTGGAGCTGCAGCAACAATAGATGCATCTCAGCAAGGTTGAAATGTGATGGAAAAGACGACTGTGGTGACAACTCGGATGAACGTGAAGGCTGTGTTGATCTTGGTAACCCTTGTGGCACCGGGAGGATATGCAGAAGCATCCTTAAGTGTGTATCAAAGTCTCGACTGTGTGACGGTAAAGACGACTGTGGGGACAACTCAGATGAAGAGAACTGCCCTGTCANNNNNNNNNNNNAANAGGAGTTTCACTGTCTAGACAAGAAATGTATACCGATGAGATGGATTTGTGACAAGGATGAAGATTGCAAGGACGGTTCCGACGAATCCCACGAACTCTGTGATCGTAGGACATGCAGTCCAGATCAGTTTGTCTGCAATTCTGGTGTATGCATTCCTGGGGACTGGCAGTGTGATGGATCATCAGATTGCAAAGAAGTGGATGGTGAAGACGAACACTGCAATATCACTTGTGAGGTAGACGAATTCAGCTGTACTAATGGACAGTGTATAGCACAACGATGGAAGTGTGATGGTGACAAGGACTGCAAAGATGGCTCTGATGAAGTTGGTTGTGAGGAACCACTGTCATGTAAAGCAGATGAATTTCAGTGTCATGATGGCCCATGCATTAAGCAATCCTGGAAATGCGATCAGGACATCGACTGTGATGACAAGAGTGATGAAATCAATTGTACCAACAATACGACTGTTTGCACCGAATCACACTTTAAATGC
>scaffold187
TACATCGGTTCTTCTCAGACTCCAACTAAATCCAGTCTGGGTTTTAATCTTGATGTGGTTTCTAAAGCGGGAGGAAACTACCAACCCATCATCCAGGATGACTTCATCTCTGTGTTCCCGTCATCGCCCAAGAAGGGACAAAACATACAGCTGGAGTGCTTTGCTTACGGAACAGGGCCGTTGGTATACCAGTGGAGCCGCTTGTTGGGGAAGGAGATGCCGTCACGGGCGAGGTACTCTGACCACAACCGAGTTCTCACCATCCTCAGTGTTGCCCCGGAGGATCAGGGTGTCTACAAGTGCCGGGTGTACAGTTCCACAACAAAGGAAGCTGGTAAANNNNNNNNNNNNCCTGTCAGAACAACCCATGTCAAAACGGCGGGAGATGTCGCGTGACCCCTACCAACAATGTCTACTGTGATTGCCCTAGCAGCTTCACGGGGGTCTACTGCCAAGACACGACATGCCCGCGATACGAATGCCCAAGCAACGTGACAACGTTCAACTATCCTGACTGGCAGGATGCCACGTGCAAGTCGTTCTTCAGCTGTGAATTGGGGCTCCTTAGAGAGTCGTCAGTGTCCCCGGGGATAGCTTGTTCAGCTTCATGCTCCTGCGGTGCGTGCAACCAGGCCAATTGGAATATCCATGCACGCTCAACCTGGTCGACTCCCAAGTAGAGTTTGGGATATAATAACTTAAAGACGGAAAATTCT
>scaffold188
GAGAGCGGCGGttTTTTAGTACTATCTGACAGGATCGCTTTGTAGATACTAGGATACTACCACTGACGATACTGGATAACGTCTAATGATCTATACATTTAACATGCTGGTATAAGGTACGACATACATGaaAATCTAAGAGTGGAATATTGTGAGATGTGAAGACTGCTCTATATTTGGTngggTTGCTTCAAAACATTTTTGTTGTgGTAGGACGAGTCTATGGGCTTCTTTGTTTAAAATCTGTTGCATTCCTGCTGGAATcGCCATGTCGTTTTcaAAAGCAAGTTTGAAAAGATTCAACGAGGtgaAAGCCTGtgCCCCTCCGGTTGGTGCGTATGACCCCagAGAGCTGaAgTCTTCACAGGGTgGTGCCTTTGTGAAATCAGACAGGTTCAACAATGACAAAGAGTTTGGTCCCAGCCCCGCAGaCTTTGATATCAGTACTTGCAGCGTCaTCAGcGGTGTCAGCATGCTGGCAGGGAACAATCCTGGCCCCGGCGTCTTCTCTAGTACCCCCAGGAAGAAATCCCTGCCCCATGCTTTCAGCACagAGTCCCTGAAGGAGAAGAAGGGAAAATCTCTGGAGGACACGATGCTGCTCAGCAAAATCAAGGAACTTGAACGAGAGATGAAGAAGCTGCTGCAGGACAAGACGGATCTCAACAAGCAGCTGGGCATCAAGGAGGAGGACATGAAGnAAGTTgGAgGGGCGACTGCAGCATGCCCAGTCTGACCGCACCGCTCTCaTTGCCAAGGTGGCCACACTTGAGAAGGACATTAAGGATGTCAACAAGAGCAACTCAGTACTGaAgAATAAGGTGACGGTGGCAGAGGGAGCCAGCAAGAAGAAAGATGAGAAATTGCAGGCAGAATTGACAGATGCCAGGAAGAAgCTGGAGAAGAAAGACAAGGAGATAAGTGGCCTGaAACATGACATGGAGGAGGCTGTCTcCCTTCTGATGCGGGACCTCCgaGAGGTGACGTGTGTGGCAGACAAACTCAACAACAAAGTGTATGAACTGGAACGAAGCTTTGAGGATGaAAAAGATCATGATTCCACAGAAAATGCAAAGGAACAGAGATCGGTGGCAGAAGGGAAGGGTGACCTTAACCTCTTTGAGAAGGTCACCAAAGCAAGAGATGACACACAGAAAATCAAGTTGTCCCTCCACGAGNNNNNNNNNNNNCACTTTCAAAGACGTTTGAAGAGTACAAGACGACCACCGAGGCAGACCTGAGTTCCCTGAAAGCGGCTGTGAAGGAGGGTGAGGAAATGAAGTCTGTTGTCACTGATCTGCGGTCCCAGGTGCAGTTGCTACAGACGGATAAGTCACAGCTCACAGAAGATTTGCACAGCGTCAAACTGACATCAACACAGGCGTTGAATGATGTGCGGAATGAGTTGATGGCAGCAGAGAGTGAAGTTGCCAGGTTGTTGACTGTTAAAGCTGGAGCAAGACCAGAAAGTGGAGTCCCTACAGAAGAAGCAGCAGGCTCTCAGTGAGGAGAGGGACAGGTGCGTGTCAGAGTACAACCTGCTCGCCCAGGATGTGGAACAAATGCAGGATCAACATCAGCAGCAGGTGGAAGTGCTGAGGCAGCAGTTTGAGGAGCAGGAGGCAACAGCTGATGTTGACGCACTCACAGAAGAAATACACAAGTGGCAGACTCYGTACGAGGATCTCCAGCAGAAGGTTGCGCCTTTCATTGATCAGATAGATGCCTTTGAAGCAGAGAGACAGTATTTACTAGGTTGTAGTGCCAATGCCCAG
>scaffold189
GACGATCAGGGAAAATTAGATGACGATTCAGTCACGGGGGATTCCGATGCAGATTTTACAGAATACATGACAGGAAAGAAACTGCCACCAGGAGGAATACCGGGACTTGACCTTAGCGACCCCAAACAGCTAGCAGAATTTGCCAGGAGCAAGAGCACGTTTTCCCCACAGTCCAACTTGCTGCCTGATTACTCTCAAGGCCTTGAGTGTAACTATGAACAGTTAGCCCACAGAATCAAGCCAAGGAAACCTTCGATGATGTGCCAAGAACTGTTCCCTGTCCTCATAAGGGTTGTAATAAAATGTTTCGGGATAACTCTGCCATGAGGAAACACCTACACACACATGGTCCCAGAGTGCATGTCTGTGCAGAGTGTGGCAAAGCATNNNNNNNNNNNNTGTTGAGAGCTCAAAACTCAAACGACATCAACTTGTACACACAGGAGAAAAGCCTTTTCAGTGTACGTTTGAAGGGTGTGGCAAGCGGTTTTCTCTTGACTTCAATCTTCGAACCCATGTGAGAATACACACAGGTGACAGACCATATGTGTGCCCATTTGACGGATGTAATAAAAAGTTTGCCCAGTCCACCAACCTCAAGTCTCACATATTGACTCATGCAAAAGCAAAGAACCAGCCTGCCTACCAGATGCCAGGGGTCCAAGAAGAAGAGGTTGAAACTATTTATCAAGTGAACTTACTGGATCTATGATATGTGACATTTAGGCCAGTATGCTGGTTCAATGATAATACACATTGTCAAGTGATGGTGAACAGTTACGTGGAGGGTGTGTCCCCAAACACAGGGGAGATAACTCACTCAATATGTGTAAATGTGTCATGCTCTTTACCTTGATGTAAGGAGCATAGTTTGAACACAAGTTCAGAACTTCCATGTTGGAATTTGTCGGTGCACCAGTGTTGAAGTTGAAAAAGCAAGCAAGTTGTTACTTTATCCCAGTGGGAACATGGTTTTACCTTACCAGATAATTATCTGGAAATGAAGACAGTCTACAAATTCAGATTATGTTCCCATGATGGAACTGATGGAAA
>scaffold190
TTTCTCAAAGGCAAGCCGCTAGTGAAGCTTATAGTAATGACGGACGCAAAAACTAAAAAGACTCCTGCTAAAATCCACAAATCCGAATCGGATAATAATCACGACGGACTAGAGGAACTAAAAGCCGACAGAGAAACACAAGATGCTATCGAAAAATTGATGAAGTTCAAAATGAGATCGACAAGCTGAATGAGCAAGCTTCGGAGGAGATCCTGAAAGTTGAGCAGAAGTATAACAAGAGCCGTCAACCATACTTCGCTAAGCGTGCCGAATTGATTGGTAAAATTCCCAATTTCTGGGTCACGGCATTNNNNNNNNNNNNACTAAAGAGTGCCATTTGAATGACACCGGTGAACCCTCCTCCAAGTCGACACCGATCAAATGGAAAAGTGGAAAAGACTTGACAAAGAAATCCAGCCAACCCAGTAAAGGACGAAAGCGCAACCACGAGGAGCAGGAATCATTCTTCTGCTGGTTCTCAGATCATGGTGATGCAGGTGCTGATGAGTTAGGAGAGGTCATAAAAGATGATATCTGGCCCAATCCTTTACAGTACTACTTGGCTTCAGAAATTGATGAGGAGGGTGGAGGAGATGGGGATGATTTGGATGAGGAAGGTCTGGATGAGGAAGAAGGAGATGTAGAAGAGGACTTTGAGGGAGAAGATGAGGAATTGGGCGAGGAGGAGGCAGAGGATGGAGAAGAAGGGGGAGAGGAGGAGGAAGGTTAAGATCATCAGATCATCGGCTGTCATCGTCATTTCCCATCATTCACTGGCAGACTACCCTGGGTTGAGGCGGCGGCGGATACCAACCTGCACCCATGGCTAACTGACAACACGTGGACAACACTTAACTACACCAATGCTAGAGTAGATGTTAAGCATGTCGAGAGGGTTTGTTTTTGTATATTTGGCTGTGTTGGTTTATGGTTAACAGATGCGTGCCCAACTTAACTCCATTACGATTTTACCTTTCCAACGAAAACATGGTAAGGGATTAATGTGAAGGAGTTAAAGGGTGATATGTTCTGTGTGACTTTGTGTGTGAGCAGTTCAAGTATTAGCTATGAAGTAAACAGTTTCAAATAATTAGGTAAATAATCCATTGGTGACACTCATCTCAGGAAAACTTCTTCATTGTATTTAAGTACAGTCCGTTGTACCATGGTTTCTGAATGGCATTTCTATGTGGTCATCAGG
>scaffold191
AGACAGACACTCTGAGTAGATACGAGTTTCGACCGGGACGTACAGCGGGCTACCGGACAGAGCGCGAGTAGGACTGACAGTAAAGAGCAGACGACACAAATTCAAAATGTCGCAGATCACAGAGAAGAGAACTCTCATCACATCTTCTTCCTCGTCATACGATGATGGTCCAGAGGGTTACACAAGGACCTATAAGTCTAACATCACTCCACGATCAGGAGGAATCAGTCGCACCTCTCTCTCTTCCGTCCTCCCTTCTTCCAGGACTGGCTATACTCGCACTGTGGAGATGTCCACAAGCGCGGGGCTGATTTCAAACCCCGGTTCCTATGGCACCATTTCTGCAACCGGGGTGGGCAATGTCCGTAACACCCGACAGAGAGAAAAGAAGGATATGCAAGACCTGAACGAAAGGTTTGCAAGTTACATCGAAAAGTACGTTTCTTGGAAGCCCAGAACAAGAAGCTAGGCAATGGGCTGGAAGCCCTACGGTCCAAATGGGGAAAGGAAACTACACAAATTAAACTTATGTACGAAACAGAACTGGAAGAAGCTAGGAAACTTATAGACGAAACCAACAAGGAGAAGTCCCGATTGGAAGTCCGTGTTAGCACTCTGCAGGATCAGCTCGACAACCTCCAGCGACAACTAGACGAGGCCAAGAGATGGCGTGTCCAAGACAAGGAGATCATCGACAAGCTGAATCAGCAGATGTCCGAGATGGAGACTGAGATCAGCATGCTGAGGAGATCAAACGACAGCATGGANNNNNNNNNNNNGGTGATGAAGATGATGCGAGGAGAAGTGTCGGCCAAGACGACGTATCAACGCACCTCCACTGGACCCGTCGTAGTCGCCTCCGTCGACCCCGAGGGCAAGTTCATCGTCCTTGAGAACACATCATCAGGAACATCACGCCGAGATGTCGATCTCGACTGCTACAAAATTGAGAGGGACTTGGACTCCAAGAGGAAACTCTCGTACACCTTCAGAAACTACTCACTGAAGGCAGGGAAACAGGTCAAGATCTGGGCTAAGGGATCCTCGACGAGTGCCGGTTTGAACGACCTGGTGTTCCGCGACGCCGATTCCTGGGGAACCGGCTCCAACATCACCACCACTCTCCTCAATAGCAAGAA
>scaffold192
GGAGAATCTCTGCTCAACGATGGCGTGACTGTGGTCCTCTATCAAGTCATGCAGACATACAACGAACTCACTTCATCAGGTCAAGGTGTGGATGGTGAACAGATTGGACTCGGTATCGTGAAGTTCTTTGTGGTGTGTTTCGGCGGCCTAGCGCTCGGTATTCTCGCAGGGATTGTCACTGCCCTCTTGACGAAATACACCAGACACGTCAAAATCGCCCAGCCCTCTAATCGTGTACTCAATTGGCGTATCTCGGCTTCCTCCTTGCCGGAGCTGTTTGAGTTCTCCGGTATCATCAGCATCATCGGCTGCGGCCTCGTCCAGGTCCCAGTACGCCTTCCACAACATCAGCGAAAAGTCCAGGACAACGGTCACATACTTCACCAAGGTCATCAGCAACACCAATGAAATCNNNNNNNNNNNNCAGGTCTATAGGTTCATCATAACATTCTTCTTGTCCTTCTTGATCAATAAACTGGACAAGTTCCGAGTGAGAAAGATTGGATACGATGAGCAGTTCATGATAGCCTATGGAGGACTAAGAGGCGCCGTCTGCTTCTCCCTGGTGATGTTACTGGAAGAAAACTCTCTTCCTCCAAACATGAAGAATATGTTCGTCACAACCACGCTAATTGTCATTATGTTTACTGTGTTTGTTCAGGGGATCAGCATGAAGCCTCTGGTAGAGGTATTCAAGGTGAAACTTGCCCCACAGAAGCAGCTCAGTATGTACAGGGAGCTAAGCAACCATATAATAGATCACCTGATGGCAGGGATGGAAGATATCATTGGTTTCAACGGAAAGTATTCGTTCAAGGAAA
>scaffold193
ATGATGACTGGGAGACGGACCCGGACTTTGTGAATGACGTTAGTGAGCAGGAGCAGAGATGGGGTGCCAAGACAGTGGAGGGATCTGGACATCAGGAATCCTTGGACTTGAAGAAACTGAGACAGGAGGTACAAAATGATGACAGATCCATAAAGAAAGCCGAGTTTGAGAAGGGTCCCAAGGCGTCGTATGGATACGGTGGATCATTTGGGGTGCAAGAAGACAGGATGGACAAGTCTGGCTGTCGGCCACGACTACCAAGAGAAGCTGTCCAAGCAYGCTAGCCAGACWGATGCTGCCAAGGGTTTTGNGGCAAGTACGGGGTCCAGACTGACCGGAAGGACCAGTCTGCTGTGGGATATGAATATGAGGATAAANNNNNNNNNNNNGTCGGCTGTGGGCTGGGACCACCAGGAGAAAGTTGAAAAACACGAGTCTCAGACAGATTATTCCAAAGGATTTGGTGGGAAGTTCGGTGTTCAGAAAGACAGACAAGACAAGACTGCAGCTGGCTATGACAGCATTGAAAAGACAGAACTTCATTCCTCTCAGGTTGACATGAAGAAAGGCTTTGGGGGCAAGTTTGGTGTGGAAAAAGACAAGATGGACAAGAATGCGGGTACTTTTGAAGATATGCAAGGTGCTTCCACAAGTTACACAAAAACAAGAGCTGATTCAAGTTCAGAAGGTGCTAAGAGTCTGAAGGCTCGGTTTGAGAACATGGCCAAGGCTGGGGAAGAAGAAGGCAGGAAGAGGGCTGAGGAAGAGAGGACGAGGAGAGAGGCACGTGAGAAGCGAGAAA
>scaffold194
CCTTAGCGTGAAGCACTGGATCGTCTGCAACGAAAGAAAACCCAATCTAGTGTTAGACCATTTGTGACTTGTGACTGCATGTGCCAAAACGAAGAAAATGTCAAACACGACAGTTTGTAATGACACCTCGGAGGCAGTGGAGCTTCACGAACCGCTGAAGCTTTATCTCAAGCCTATAGCTAAACTAAATGTCTGTGTCCAACTCCCTCAGTTAAAGACACCTGGAAAGAGTATATCCAACTGGGAGGTTATGGAAAAGGTAAAACATATGATCAGACCAGAAATATTCATCACATTAAAAATTGTGAAAAGTTCTTTGGAGTTTATTCGGTTAGAGGGTGAAATTGAAANNNNNNNNNNNNAAGGATTCAAGAAGGACAACCCAGTGAGCAGGTGCTCAGAAGGGTGTTTGAAGTGTTTGGAGAGGTTCGATGTGTGGATATTCCCATGTTAGACCCATACAGAAGGAAATTATTGCTGCCACAAAACCAGGGTCTATACAGACGTTTTGTTATGGTCAAGATCTCACATTTGATGCTTTTGTTCAGTTCAAGGAGTACATTAGTTTTGTCAAGGCGATGGATGCATTGCGGGGTATGAAGCTTATGAACAAAGATGAAGAAGGCAAGGCACTCACTGCAAACATCAAAGTTGACTTTGACAAGACAAAGCATCTGTCAGACAAAGCAATTCGGAAACGTCGTCTTGAACGTGAAAAATTAGAAGAACTGGAGAGGATCCGATTAATGAAAAGTAAGCAGGAAAA
>scaffold195
CTGGCAGAGCTGAACAGCTATGTTCCTGTCACGGCCTACACAGGGGAACTTTCAGAGGACTACCTTAAACAGTTTCAGGTCATTTGTTTGACAAACTCTNNNNNNNNNNNNTGCCGATGTGTTCCTGGAGTTGTTCAAAGAGATCAACTCTAAGTCACCTGCAAAGGTTGAGGAGTTTGATGAGAAACTGGTGAAGGAGTTCGCCGAAGAATGTCAGGGAGATCTCTGCCCAATCGCTGCAATGATTGGTGGCGTCACAGCTCAAGAAATCATGAAGGCCTGCAGTGGCAAGTTCAGCCCTATATTCCAGTACATGTACTTTGATGCTGTCGAGTGTTTACCAGAGGACAGGGAGATCCTGACAGAGGAAGAATGCAAACCTAGGGACACACGCTATGACGGACAGAGGATTGTTTTTGGAGAAACATTTCAGAACAAGATTGGTGATCT
>scaffold196
GAACGGATTTGAGGTCTGCACAGAGGCCGATGCCATGATGGAACGCCAGAGGAGAGAAAGTTCTTCCTGGGTCTAACCACACCCAAGACGCCATCAACCCCCAGACACAATGAGAAGGTTGCGTTTGGCGGTGACAGTGGCCGGAACCGAGACCCGTCCAAAGTTGGCAACATAGAACAAGACAATAACTACGGTGTGTTTGTCTCCTACATCGAGATCTACAACAACTTTGTCTACGACTTGCTGGAAGAACTGCCATACGACCCAATCACTGGCTATAAACCACCACAGTCAAAGATTTTGCGTACAGACGTGACTNNNNNNNNNNNNTCGGACCTTCGTTCCCACCGTCAGAGCTGATTCACGCCGGGGATGACAAGACTCTGTTCACCTTAGACTGTTTCCTGGAGGAGCGCTACAAGCGTCGACACACCCTCATCCTGGACCTCACACGCAGGGAGGATGACYTCCGTGCGGACTTGGTGGAGATGGAACGTGAGTACACAGAGATGCAGGCTAAGTTGGAGGAGCTGGAGACGATGATGACGAAGAAGGACCGTGAACTTCAGAAGCTGGAAACCAAGAACCGACAGCTGGAGAAGAAGAACACAGACCTGACCCGACGGAACCAGGACCTGGAAAGGGAGTCTCAGACACTTGGACYTAAGCTGCAAGACAAGAACTGGAAGATACAGGTGGAGAAGACAGAAAAGGAGAAGGTGAAAAACGACTTCCGCACCCGCCTGGACATGCATAGCCAACAGTGGGAGAAGAACCTGGAGAAGGAGAGACGGAAGGTTGCGGTCCAGGCAGGTGCAGAGATCCAGGAGAGA
>scaffold197
CCACGAACTGTATTGCGAAGCTTCTGGACCCCGGAAAGGACATATACTCCTGCAAGATAAAGAATGGCAGAACTTCCGGAGCCCTCTGAATGCGCAGATGATGCGTACCCGATCAGCTAAACATTTCCTGTCTGTCCAAAACGAGGTTGCAGACGACCTGGTCACCCGGATGAAGCAGGACCAGTTTACTCCGGATGGAATGTCAGAGATGTTTTTTAAGTACGCTTGTGAAAGCATCTGCGTCGTCGCCTTCAACAAACGTGTCGGCTATCTGCGACGTGACGTGGACATGTACCCGGAGAAGCTGCAGTCCTTGAAGGACGTCAGGGATATGTTCCGCATTCTAAACGAATGTCTCTACATTCANNNNNNNNNNNNTACGGCGGCCAACTCGCTGTCGTTCTTGGTGTATGCTCTGGCCAAGAACCCACACGTACAGGACAAGCTTCGAGACGAGGTGGACCGTGTCGTGGACAGGAGGACGGCCAACTACGAGGACCTACAGAATATGCCCTACCTGAAGGCGGTCATCAAGGAGACATTGCGTCTGTACCCACCAATCCCAATCAACGCTCGCGTCACACAGGAAGAGATCGTTGTGGACAATTACCTCATACCCAAGGGGACTTGCGTTCTCCTAAACAACTACACTATGTCGAGAGATGAGAAGATCTTCTCCAATCCTGACAAATTTGTGCCAGAGAGATGGCTAAGAGAAGAAGCTAAGGACTGGCATCCATTTTCAGCCATCCCGTTCGGATACGGCGCGAGAAGCTGTGTCGGACGACGAATCGCTGAAACCGAGATGTACCTCGCCACAATTCAGCTTTGCCAGAACTTCTGT
>scaffold198
ACCTCGGCAGTCACTGTTCCAGCAACAAGGAGGACACTGCTGTAGGGGCGGAGATGGAGTGCCTGCAGAATAACTATGACGAACTGAGTGATGAGTGCCAGCAGGTGATCGGGGAACTGATGGAGGAAGAGGACAAGGACATCGAGCTTGACCACATCCTCATGAAAGCGTGTACCCCGATGATCAAGCGCTTCTGTAATGTGTCCCCGCGTTTGTTAAGGAGCTGCTGGATAGTGATGCTGATCCCGGAGATGTGCTGGAGTGTCTCATCGAGCACAAGAACAACCATGAGATGGACTCCAAGTGTGCAGCAGGAGTAGAGCATNNNNNNNNNNNNATTGTTGGATAAGGATCAGAGGATTGAGAAGCAGTGTCGCCACCAACTTCGACTTCAGATCCTGCAACGGGGAGAGAGCATCGCTCTAGATCCTGAACTACAGGACAAGTGCAAGGATGATATTCATACATTCTGTGATAACGTTACACCTGGAAATTCTGCAGTTATGGAATGTCTAAAGAAAAGACAGTCCCGCTTGAGTCCACCTTGTCATAGACTACTCTTCAAGAGAGAGAAAGATGAGTTTGCCATCGCTGACTATGGGCTGCTGCCTGCATGCAAGAAGATGATAAAGGATTACTGTGATCCTGATGATGATCAGCCACAAATTCTTCGCTGTCAGCAAA
>scaffold199
CTTCTATTATGTTGACTTCACCCGCCCAGACAGACCGAGGTACCCCCGGAGGTCAGTGAAGCTGTACCAGATGATTAACAAGGANAGGGGGTTCACCAAGGACATCCAGAATTACAGAGCATATCCAGCTGACCGAGACACATTTGTCCATGATCACTTCCCTGACAAGTTCTTGTGGGGTGTCTCGACATCCGCTTACCAAATAGAGGGGGGCTGGGATGAAGACGGAAAAGGGGAGAGTATCTGGGACAGGTTTGTGCACATCAAAGGCAACATCGCCGACGACGATACGGGAGACGTTGCTTGCGACAGCTACCACAAATATAAAGNNNNNNNNNNNNACGCTACATCATACAGAATCTACCAGAATGAATTTTAAGGACATTCAAAATGGGAACGTAGGACTTGCGGTATATTATTCTTGGGCTCTTCCGAAAAGACAGAGAGAGATCCTGGTGACTGGGCCGCTCGAGACCGGAAGTTGGCCTTCGACTGTGATTGGTTCGTTGACCCAGTTCTGCTGGACGGGGGTTACCCTGACGTCATGAAGAGAGAAGTGTCCCTCAGAAGCAGGGAACAGCATCTGACCCAATCCCGTCTCCCGGTGTTTACAGACGTGGAGAGGAACATGATCAGAGGCTCGGCGGACTTCTTTGGCATGAGCTACCTCTCATCCAGCTACGTTCAGGAACGACGTCACAACGTTTTCCGCCTCGCCCTCCATCATTGATGACAGGGCTGTCATCGAAACAGGTACTTCTTTGACTGATGTGAATCCCAGTGGACTCCGGATGCTTCTGAGACGGTTCAGACAGAGGTATGGTAACATCCCTGTCTATGTTACCGGTAATGGTGTGGGGGGCAAGCCAGGGACAACTGAAGACACGGCTAGAGTGGAGTACATCAAGTCCCACACTAATGAAGTACTGAAAGCTATACGTCTCGACGGTGTTGACGTCCGTGGCTACATGGCTTACTCCCTCATCGACAGCTTCGAGTGGAACCTCGGCTACACAGAAGCTTACGGCCTCTATTACGTCAACTTCAGCGACCCTAGCCGTGTACGACATCCTAAAGCATCGTCAGAGTATTATCGGAATCTTATCCAAGACAACGGATTCTTCAAACTGATGACGCCAGTGATCACCACAACTCCAAAGCCAAAGGTCATCGTCAAGAGGGAATGTGCACCACCGACATCAGCAGCCAATAGGATGACTTCCAACATAGGCTTTCTGGTCAGCATCGTCGGCATATTGTTCATAAATAAATGATTCCTACAATTTAACTTC
>scaffold200
GATCCGTCCATCTATGTCTTCCTGCTGACAACCCGAGTTGGGGGTCTGGGTGTGAACCTAACAGGAGCAAACCGTGTCATCATCTTTGACCCCGACTGGAACCCAAGCACTGACGCCCAGGCTCGGGAGAGGGCATGGAGGATCGGACAGAAGAAGCAAGTCACCATCTACAGGCTTCTCACATCTGGCACCATTGAAGAGAAAATATACCACAGACAAATCTTCAAGCAGTTTCTTACAAACCGTGTTTTGAAAGATCCTAAACAACGTCGCTTCTTCAAATCCAATGACATCTATGAACTATTCACCTTGTCTGACCTTGGAGATGGTGAGGGCACAGAGACAAGTGCCATCTTTGCAGGGACTGGGTCAGATGTCACGGTCCAAGGCCAGTCAAGAACAAGACNNNNNNNNNNNNGAGAAAGATAAGAACAAGTCCAAGCAGCATGGATCTGGTGGAGCCCTGAATGGAGCTGCTCATRCTTCCTCGAAAGCGAGACAGAAATACTCAAAACARCCTGACTCTAAGGACACACTSAGGAACAAGGATAAGARAAAGAAGAGGAAGAAGAACAGAGATGCTAAGTTTGAGGGGGAGCGGATCCCCCACCTGGACCGCAGAAGTGACTACAAGCCCAAGGATGAAGAGGCAGAGGAGAAGAAGAATGAYGACTATGTACTGCAGGAACTCTTCAAGAAAACAGGCATCCAGGGTGCGTTACAGCATGACAAGATCATGAGCTCGGGACGACCAGACTTTGCTCTGGTAGAGGCTGAGGCAGAGAAAGTG
>scaffold201
TTTGGTATAGGTACGGCGGATTGAGAGTGTTTATAGAAGGAGCGCTATTAGATATACGGCTATATTTATCCATTGGCTATTTGGTTCACTCAGCTGTCCACCATGTATCCGAATAGGCCCCCCGGCCCTCATCAACCTGGACAACCGTTTAAATTTACTGTAGCGGAATCATGCGATAGAATTAAGGAGGAATTCAGCTTTCTACAGGCGCAATATCACAGCCTGAAGATGGAATGCGAAAAAACTGGCACAAGAGAAGACAGAAATGCAAAGACATTATGTTATGTATTACGAAATGTCGTACGGGCTGAACGTGGAAATGCACAAACAGACCGAAATCGCCAAGAGATTAAATGCGATTTGCGCGCAAGTCATACCATTCTTATCACAAGAGCATCAGCAGCAAGTAGCAGCGGCTGTGGAGAGGGCTAAGCAGGTCACTATNNNNNNNNNNNNCTAACGACGACGAGTACGGTACGGCGGGGGAGGGTTTGTGTGTGCAGTTACCGTTAGCAACCCRACCAGACACGTGTATACCGGCGGCAARGGTTGTGTGAAGGTCTGGGACATCAGTCAACCAGGCAACAAGTCCCCYGTCTCCCAGCTCGACTGTTTGCAAAGAGAYAACTACATTAGGTCTATCAAGTTATTGCAAGATGGCCGCACACTGATAGTGGGAGGCGAGGCCAGCACGTTGTCAATATGGGATTTGGCAGCATCMACACCCCAAGAATCAAGGCCGAACTGACGTCARGTGCCCCAGCCTGTTATGCCCTCGCCATCAGTCCMGAYRGCAAGGTCTGCTTCAGYTGTTGTAGTGAYGGCAACATTGCTGTCTGGGATCTCCATAACCAGACACTGGTTAGGSWCGTCAGTTACAGCAGCTCGGC
>scaffold202
CATGATTGATACCTGCAATTTTAACGGAATGCCCCAGAAGGGGTTCTACAGATGCCCGGGCAGCTATTGTATTCCAGTCTATCTTGTGTGCAACGGCGTCACAGACTGCCCCAGAGGAGATGATGAACACGAGTGCGGTTCCTATAGATGCCCTGGTTACTATCGCTGCCGGAAATCTGGGTCTATCATCAACCATTGCATCCACACTAATGAAGTCTGTGACAACATATACCATTGCCCAGAAGGTGACGATGAGAGGTTCTGTCAAACCACATGCCCGATGAATGCTCCTGCAACGGATATTCCATTGTATGAANNNNNNNNNNNNGTATCAACGCAGAGTACNCGGGGGTGGATCACAATGGTTTTCCCGCAGCGCGGTATTGTTAAAGCTTTTTGCTAATGTCAGTATTCCTGGCTTATGCAGAACCATGTCGCAGTTCTGTATTTTCCTGTGGTCCTGGAAGGTGCATCCCGTCCACGTTGGCGTTGTGAGTGGGGAAGATGACTGTGTGGACGGACGAGATGAGGCTGATTGTACAAAGAGATCAGAACACAGATTGCCTGGCAGATGAGTTTGCGTGCGTCAGCGGAAGTACATGCATTCCAGACAGAAACAAGTGTGATGGAAACGATGACTGTGCCGATGGAAGCGACGAAGAGAATTGCGGTACTACTACCACAACAGATGATACATGTGACCAAAACTCCACGCCGTGTCGAACAGATAACCAGTGTATTAGCACTGAAT
>scaffold203
TATTGACCTACAACAGCACGCTGATCCTTGAACCTCAACACCCGGACACATTCACAGCAAGATTACACGAGAATTACTGGCGAATCCCAGGTCAGACAGTACCAGTGTCTCGTCGTCTGCTGATGGTGGTGCTCCAGAACGCGGAAGCCATCTTTGTCCAGGCTACCAGTGATGGATATGCAACATATGCGGAATTGGGACCAATAAGTTTGCAGGTGGCTGAACCAGCCTCATCTGCTTCGACAGGGGATGTTGCCCTTGGTATCGAGTTGTGTGATTGTCCTGACAAATACTCAGGAACTAGTTGTCAGAATCCCGGTGATGGGTTCTTCAGAAGAANNNNNNNNNNNNCAAGCCAACGACCCCTCGCACCACGGACTACACCAGCCACTCCCACTGGCCCAGCGAGACCAATTGTCTATATGGAAGCTGAGCAGGTGATGAAGAGCAAAGGGGACATTGCCTATCTCGTATGTCACAGCGTGGGTAACCCTGCCCCAACTATGCACTGGACACGCCACAGAATCAGACTCAATAACAGTTACAAACATCGGACAAGTACCACCAGTAACGGTCTGTTCCGTCAGAAGTCGGAGTTGCGGATCATGCACCTGGAGAGCAGTGATTATGGAGAATACGAATGCTACGCCCATAATAACAGAGGCAACGTACAGACAAGCGTAACACTCGTTGAACCTTCGAAATGAGCTCCAGTTCTGGCAGAATACCGAGACAATGCCT
>scaffold204
GGGTGACGTCACGTGGCGTTGACATCATCAACACATTCACTACATTTCGCCCAAGATGTCGTACGCATATTTATTCAAGTATATCATTATAGGGGACACAGGTGTTGGAAAGTCCTGCCTGTTACTGCAGTTTACAGACAAGAGGTTCCAGCCTGTACATGACTTGACTATAGGTGTTGAATTCGGTGCACGTATGATTACCATCGATGGAAAACAAATCAAATTGCAAATCTGGGATACAGCTGGTCAAGAATCCTTCCGGTCCATTACAAGATCTTACTACAGAGGTGCAGCTGGTGCATTGTTANNNNNNNNNNNNAACATCTGCCAAGACAGCTGCCAATGTAGAAGAAGCTTTCATCAACACAGCGAAGGAAATCTACCAGAAAATCCAAGATGGTGTCTTTGATATTAATAACGAGGCAAATGGTATCAAGATTGGCCCCCAGCACTCACCGACCAACCAAAGTATGCCCTCCAGCGGCGGAGGAGGGGGACAGGGAGGTGGATGCTGCTGAGGAATCTGCAGGAAACAACACATGGACAAAGCTGATTGCCGAACGAGTATATTTAAGAAAGGGAGACAACACCCTATCATTGAGTCACCATGGGATGGTTGAATCTTCGATAATTGTAAAATATTTCTGTATGTCTGAGCCTGTAAAATATATATAGACAACTTTCGTGTTATGCATTTCTTTTAAAAGTATAACTTGTTTCATGTTTCATACTGTCATGAATATAGACCCAGATGTTGTTAGTGACACCTGGCATGTTACTGTCATTTTATTTGTTTTGAAGGACACTGCTTGGTGTTTCACGAGTTTTGTAACT
>scaffold205
GAGTACCGGAAGCTAAACAAGCATGGCTACCAGCGCGGGAGACTGGTGTCTTATTGAAAGCGATCCAGGTGTTTCACAGAATTGATACGAGGATTTGGCTGCAGAGGAGTGCAGGTGGAGGAGATATGNNNNNNNNNNNNCTAAAGCAGACGTCTTGTCATCCTCAGTATCGTCTTCGCTGTCTCCGCCTGTCTCATCTTCGTCCTCGCTACTTGAGTCCTCTTCTTCCTCACTCTCGACACTTTCATTTTCAACCCTATCTTGTTCCCCCTCAACTTTATCTGTAAGCTCACTTTCAACCTTAACCTCTTTGTCTAAGTCATCATTCTTAACTGATTCGTGAGTCATGCTTTCCTTCCTATGCTCATGTACTCTAGCGgTTGCATACCACTGCTTAACAATGCATGTGCCACCCAGGCTATTCTGAGCATCCTTCTCAACACCCACCATGCAGATGTCGAACTCGGAGACACATTGGGATCATTTAAGGAATT
>scaffold206
AGATGGCCACAGACCTACCCTCAGCCTTCAGTGAAAACAGCTGTATAAAGATGGTGGGGTTTGATATGACCAAAAAGGCTGCTGATGAAGTATTCCAAAAAGCAGGTGTAAAGCGAGATGATGTGGATGTAGTGGAGCTTCATGACTGTTTCTCCTGCAATGAGCTCATCACATRCGAAGCTCTTGGGCTCTGTGACAAAGGAAAAGCTGGAGAGATGGTGGACAGAGGTGATAATACATATGGAGGAAAGTATGTTGTCAACCCCAGCGGTGGACTYATATCTAAAGGTCACCCTCTTGGAGCTACAGGCCTGGCCCAGTGTGCAGAGCTGTGTTGGCAGNNNNNNNNNNNNGCGTGGCTTGGCTGGTCGCAGACAGGTGGACGGTGCACAGTTGGCTCTGCAGCACAATCTTGGCCTAGGTGGAGCAGTGGTGGTAGCTCTCTACAGGATGGGATTCCCCGAGTACAGACAGAGCAGCATATCTGCAGTTGGAGCCAGTGCCTCCTCAGAATCTGACTTCAAATCAGCAGCAGTCTTCAGAGAGATCAAGAAGGCCATTGACGCAGATGGCAGCAACATCGTCAAAAAGATGAAAGGTGTGATCTGCTTCAAGGTGAAGGGAGCAGGGGGCAAAGAGGGAATCTGGATTGTTGATGCCAAGAATGGAAGCGGATCAGTCTCATTTGGCACACAGAGCAAGTCTGATGTCACCATTGCTATGAATGATGAAGATCTGCTGAAACTGATGACTGGGAAGCTGAACCCACAGCAGGCATTCTTCCAGGGCAAACTGAAGATCACAGGCAACATGGGGCTGGCTATGAAGCTCAAAGAGATCCAACCCAAGAAGGCCAACCTGTGAGGCACTCGTCCACACCACCACAGACTACAGTATATAGTTGCACAGACTGAATAGCAAGTGCATAAGGACAATTTTCATTTGATACATAATAGTATTCTTTGATACTTTTGTAAGATTACCGCCTCATGCCGATTGACCTAAGCCCTAGTGAAAGTAACTTGACTGAAATTACGAAGAACAAACATGTAGTTATATTGACATATAATGTGCATATGATTGAAGACCAACCATCAAGCGTTATACCGGTAATATATACAAGATTTGTTGTTTGTTTGTAAATATGTGTTTTTAATGAATGGAAGGTTTGGAGTAATTGTCTT
>scaffold207
GAGTGCTGGGAGGAAAAGCGGGCATTTCCTTTGTAAATTTCTTGTTCACAGAAGGCTGCTTATGGAACTTGTGTATTCACTTGATTTTCGCGCACTTCCGCGTTCCAGAGAATGGAAAGTGGAAGAAAATACTTGCTGCAGCCTATCTCGTCGGAACATCCTTGCATTTAGCAGGCCAAATAACAATGGAACGGATAGTACCTGCCCCTTTGAGATCCAGTATGAGGTGTGCGTGTTGGACATGGACAAGCCCTGGGAGGAATTTGTCGTTTGTCATTCCAACAACCCTGTWTCAACGCASAGTACGATGGGGATGCMACAGGATGGAGGCTGCTCACCGTCGACTGCGAGGGAACATTTGATGTGTGGCAGATGCAGGATTACTTGATAAACACATGGGTCAAGTTTGACAGCTGTAGTTTGGATGGAGAGGAGGTACTGGCCTTGGCCTGGCTGCACAATGGANNNNNNNNNNNNGCCACGCTCTCCTCTCACTCTTCGCCATTGCCTCAGTCCTCAAAGGGATTCTTAGGCCAAAGTCTGTATCTCCACAGGATAAGTCCCCAGCAGAGAAGCTGTCTGCAGTGTGCAGCAAGCACAGTGACCTGGAACTGGACTCAGTCTTGACTAACCTGGACACCGATGAGTTCATTGTGGAGCCTGCTAGGAAGGACAAACTCAACTCTCCGTCTGAATACTCCCTGCAGCCACTCCAGCCATTCATCCAGTGGGTGACAGACTTCGCCCTACATCTCCTGTCGTCGGCTCCCCTCTACCAGTCCTACTCCTCCTTCTTGGGCTCCTCCTTGCTCCGTGATGCATCCGTGCTCCACACGCTCCGGGAACTCATTGTCATCATCCGGGTGTGGGGTGTCATCAACCCTGGCTGNNNNNNNNNNNNGGAAGAGAACTACAGCTTTTGCCATCTTCAGTCAACAATTTCCACTCAGTTTCTTTGTGGGTCATGAACCAGACTACTTGTACAACTTAAAACAGTCAAGACTGTGCACAACTGATGTTGCTATGGAGACCAGACAGCATCATGATGCTGTGCGACACATACATCTGGGAGCAAATCCATCTGGCAAAGTGCGAGAATGTTGTCGGTGTAGTGCTATGTCTTTAGTTCACAGTACGGCTAAGTCACTGATACTCAAGTCATGGGAGCAGAGGTTCGTCAAGACGTGTGTTTGTGGTGGACACTGGAAAATGAAATCTACATCTTTGTGACAGCAATTTCATGTAAGACAAATGCAGTTGTTGCACAGGTCGAAGTAACTCTGTTAATGGACTCACGTCTAATT
>scaffold208
TTCCTACAATACAAATGAGGACTCGCCTCACTGACCCAGATGGAGTTGCTCTCATCTGGAACATACAGTTTAAAAAGGACTCTCCGGAATATGTCTTCCATTGCCAGTCACCAGTCACTGTCCAGGCNGTTTTGCCAAATTCCACCWMAWCGYAGWKTACGCGGGGTACATATTCTGGTCAGATTGTCCTGTGGGACAACCGAGTCAACAAGAGGACCCCCAGTACAGAGGACACCCCTCTCCTGCTGCTGCCCACACGCACCCTGTGTACTGYGTGAATGTGGTAGGCACACAAAATGCCCACAATCTCATCAGYGTGTCCACTGATGGCAAGATGTGCTCTTGGAGTCTTGACATGCTCTCACAACCACAGGACAGCATGGAGTTGCAGCATAAACAGAGCAAGTCTGTTGCCGTTACTTCATTCTGCTTCCTGTCATGTGATGTCAACAACTTTGNNNNNNNNNNNNGGACCAGAAGTTCATCCACTCCTTCGAGGACAACAGTGACTATGTGTATGGGGTACAGTGGTCTCCCATCCACCCTGCTCTTTTCGCCAGTGTAGATGGTATGGGCAGGCTTGATC
>scaffold209
CTATCTCAACTTCCAGACTCTTGACCCACCTTATGAGCTGCCAAAGAACTTACTTTCCCCTTCGACCGTCCTGAAGCGCCAGAAGGGCAACTGCTTTGAGTACAGCACCCTACTGTGTTCTCTGCTGATTGCTGCCGGATATGACGCATATGTGGTTAGCGGATATGCCACTCGGGAGACATGCTTGGCTGACGAGTCACGAGAGATATGCCCCATGCTTAAGAAGAAAGAGGAGACAAAAGAAGAAGAGAAGAAGAAGGAAATGAAGAAGTACACTGTGAAGCCACCTCGTGATCTGAGAAGTAAGTTCGAGCTGAAACAGGAGATGAGGAGACAGGAGGAACGTAAAGCAGAGGAGGAGAAGAGGAANNNNNNNNNNNNGACACAGAAATTCCACAGAAACAGATCCAAACCGGCCAACTGTGACATTGCAGAACTAATCTTTGCCATGTCAGAGGACAAGATCTTCCTGACATATCACACAGAGGACAAGAGAATTGCTTCTTCCACTAGGGAGTTCAACAAGCCCCCCAACTGGGAAGAGAAAGGAGCAGTGTTGGCGTGGTCCCCAGAGATGCACCAGACATTCCAGGTGGACCCCAATGCTCCCTACAGTAAGCAGGTGGAACTGTATCAGACTCTACTGGAACTCCTCAAGGCTGAGGAGCTCTGTCGGGAGCGTCTTCGGGAGTCTGAAGAAGAGGTGAAGG
>scaffold210
TGGAGGAAGAGCTGGCCAAGAAGGATCAAGATCACAAAGAGGCCATATACGCCTTGGAGAAGAAGGCTGTCATAGATAAAGACAGGTTGAAGAAAGAGATGATCTTGAGAGTGAGCCAAGTTGCTGCAGAGTTCAGGAAAGTCTCGAACAAACAAATGGCCGAGACAACTAAAAGGACGATACGTGAAAATGTGTCAATCAATGCACAGTTGGCAAAAATGTCCGACAAAACTATGGAACTAATTCAGGAGAATGATGAACTTCGTCAGCGGGNNNNNNNNNNNNTACGCGGGGGGTGTCGGCCACCCCTGGGGAGTTGGGCAAGCAGTTTGAGGAGATGGAGAGGAGTGCAAGTAGAATACCTGGAAGTGGCAAGGGCATTAGGAGAGGTCAATTACCACTGTCCCCGATCTCAAACAGTGGAGGTACACTGCCTCACTACAACCTAGGTGACCTCGGCCTCATCCCCCGCCCCAAGCAGCTGATCCCCACCAACCTGGACAAGATGAGGGTGTTGTCRGCCACCACCAGACTTGGCACCCTCAGAAAGGTCCTCACTCGCTCTGTGGGCATCCAGACAGTCAGCGCCCCCAAGGCCATGTTTTATGCTGACCAACTGCTCACTCGGGTACCAGTGTCCACTCAACATGTTGTAATGCAAGAGCTTCATTCACTGGATAAACCCAAAACACCAATCACTCTTGGACC
>scaffold211
CGTGACATTACTAATTACTTCCGGGGCAAAGCTCGAGGCTGTAAATGCTTCAGGGGTAACCCCCCTACATCTGGCTGTTAAAGGAAATCATCAAGAATCTGTCAAACATTTGATTCTAAATGGCGCCCCAGTCGATGCTAAGACGGCCTCTAAAGTCGCCCCAATTGACTTCGCAACCCACGAAAGCGATGTGTGGAACATCGTCAACGATGCCAAACAAGGAGAGATGCCAGAGTTAGACGAAGTCAATGACGTCCCTGACATTCCCGATTTTTCAATACCAGACGGGGAAAATAAGAAGAAGAAGAAGAAGTCGGGGAAGAAGGGAAAGAAAGGCAAGAAGGGGAAGAAAAGACGGACNNNNNNNNNNNNTCTGGAGTACGGATAATTATTCCACCCCGTAAGGCCTCTATGCCAACCAGGGTGACTTGCCGTCTGCTCAAGAAGGAAAAGTTGATGCACCCACCTTCACTCAATGAAGGTGAAGGACTCGCTGCCAGGATTCTTGAGATGGGCCCTGTGGCTACCAAATTCTTGGGACCAATCATCATCGAGGTTCCCCACTTCGCATCACTCCGAGGCAAAGAGCGTGAGGTTGTGATCATGAGAAGCGACAACGGCAAGAACTGGTATGAACACCCCATGGTGGCCACGGAAGAAGCAGTGAATGACGCCCTTGGCGGCAGTCTGGAAGGTNNNNNNNNNNNNGAGGTCGCTAGAAGCAGGGACATTGAGGTTCTGGAAGGAAGGCCACAGTTTGTGGAAATGGCGGGTAACCTCCATCCCCGTCACCAAATCTGGCGACCAGCTCCACGTCAACTTTAAATCATTTCGAGAAAATCGCCTACCGTGCACGGTGAAGATCCGTGACCTTGATCAGGAGCCGTCTGCCAGAGTGGCCTTCATGAAGGAACCGAAGGTGGCCCGAGGCGAGGCACCACAGTCCCCCATATGCAACCTCAACATCACACTGCCAGACATGTCCAAGTCTGAATCCAGCCTAGAAGACTCCGAAGCCCTTGAGATCAGGAAAAGGCACTCCCTGCTGAGAGAACATGGCATAGTGGTCCAGGACACTGTGAGTCGGGGTCAGATGAAGCTGACAGACATCGCAGACACCCT
>scaffold212
TCAAGTGTTATGACACTAGTGTGCAAGAAGGCCCCACCAGGGCACCGTACACGCTGCAGCGAGGACGAAATCCTTGTTGCAGTGGAGAGTGACACTAACAGGGTACTGCATTACCAAAAGGCATACCAGCAAAACAAGTTTCATATTCCAGTGAGTGTGTTTGTGGAGCACACTGATGTGGACGTGCGGTATGACATGTTAGATTCTCAGGTGTGCATCTGTACACCCCTCGTACCACAACTCTACACAGACAACTTCGACTACCAATCTCGTGATGACTTTGTCCGTGGAATTCTCATAAGTGAAGAGATACTTGGAAACACAATTCACTTTGCTGTTGTACGGGATGAGTATGCTGCTAGAATATCCAACCTGCAGATGTACGATGCAGTGAGCCATGACGTGATGAGTCGCTGGACATACTCCCTTANNNNNNNNNNNNCTATCCAGTCAGAGGACGATGATGATGACGTCAGCAGCCTCGCCAGCGACGCCACGGACCAGGATGACATTTCCCCGTCTGGAAGCCCTATACCAGATGATGCTGGGAATTTTTGCTCTGAAGTGATCGACACTCTGGATAAGGGCCAAGGAAGATAACATCATCACAGATAACATTATCCTGGAGATAAATTCACTGAAACATGCCTACAACATTGCCATCAATGACGTCAACCAGTTGGTGATGAAGGCACTGGTGTCCTTGCCACTGCAGAAAAGCGAGGCTGCAGACGTCACTCAGGTTATGAAGATACTTCGACCGTATTTGTCAAAACACAGTGCCCCTTATCAAAAA
>scaffold213
GACCCACGACTGCTACGACTCTGAGCTGAGTGTTACATCGTTCATTGACACCAGGAWTWGTTGTTATTCGGTCAKTCATTAAGTTGCCGTCTACAGAATGTTGTACAAAGTTGTKCTGACGTTGYTGGCCACGCTGTCTCTAACAGCAGGTAYCTGTAATCTSAAGCGACTGTGCTACTTCACCAGCTGGGCTCAGTACCGTCCGGGGAACGCCAAGTTTAACCCCGCTGACATCGACCCGACGTTATGCACTCACATCATCTACGCCTTCGCCCGGATCGACACCTCCACCTACAGCGTTATCACACAYGAGTGGAATGACATAGCGCTGTAYAGGGAGRTTGTGAGCTTAAAGACAACGAACCCGCACAWAAAAATCATCCTAGCTATTGGAGGTTTCGGCGTGTCATGGCAGTTTAACGAAGTCGTCACTGCCGACGACAACANNNNNNNNNNNNGAGAAGGGTTTCCTTTCTTATCAGGAGATTTGTGAAATGGAGCAAAATGGTGGCACAATTGTAGATATCCCCGAACAGCGCGTCCGCTATATCACCCGGGGTGACCAGTGGGTTGGTTATGACGACAAACTGAGTCTCCGTGAAAAGGTGTGTTACATCAAGACGAGTGGTTTTGGAGGTGTGATGGTGTGGGCCCTAGACTTAGATGACTTCTCGGGGTCTGACTGCGGCCAAGGCTCCTATCCCCTCCTCCACGCCATCGTGGACGAACTCGCCACCCCAGACAGAACTAACTGTGTTGGACCAGGACCGCACCAGGATATTAACCATGGTTCTGTCACCACCCAGCGTCCCGTGACTACCCCTTCGAAAGTCTACACTCCACCGCCGGTCGTCGTGACGAACCAACCTGTCGT
>scaffold214
GGCTGTGGTTGTAGCGGGAGTTCAAACATGGCGGGTACGAAAACACAGAATGCGATAACTTTGAAGGGATCTACTGAAATTGTCACAGAATTCTTCGAGTATGGCATCAACAGTATTCTATACCAGCGAGGAATCTACCCACCAGAATCCTTCACTCGRGTTCAGAACTATGGCTTGACATTGCTTGTGACAACAGATGATGATCTTAAGAAATACCTCACCGAAGTTATTGGTCAAATTAGAGACTGGCTGCTTGGTATGACGGTGCAGAAGCTAGTTCTCGTTATCRAAGAGTCTCTACACAAATGAGGTCCTGGAGAGATGGCAGTTTGATGTTGAGTGTGATAAGACAGTGACTGCTGATRCCMAAAAGGGATAAATCAGACAAGGCAATCAAAGAAGAAATTCGCTCNNNNNNNNNNNNGAAAGTGCCTGTGTGTTTGATATCCTGGTGTACACAGACAAGGACATGGATGTGCCAGAAGCATGGGGAGAATCAGGGCCTCATTTTGTGGTGAATTCCGAGGAAGTCCGACTAAGGTCTTTTTCTACATCTATACATAAAGTCGATGCTATGGTAGCATACAAGAAAACAGACTGATTCCGTGTCCATTACTCCAGGAATGGTTTTCCTGTCATAATTTGTTGATGAAAAACTCAAGAACTGTGAAGGCAAGTTAAAGTGGAAGATTGTTTCAGTCATGCTCACCATTTACATGTCTGATGTAACAATCAGCTTTCTGTATCCAGCTGCAGAAGCTACAGACTAGCATGGGGCAAGATGCTTTAATGGAATGGAGTAGCACTGTTCCAGTACGAATAACAAAGACTAACTGAAGTCATAAACGACTTCATGCTACAGTGTCCACTTGATACAGTCACCATTGAACAATAGGTCATGCTGTCCATGACATCTAAGGTCTTGCAAAATTGCTG
>scaffold215
ACTGGCTCCAGGAGAAGCTCCAGATCGCCATGGACGAGTCCTACAAGGATCCCACTAACATCCAGAGCAAGCACCAGAAACACCAGGCCTTTGAGGCTGAACTTGCTGCAAATGCTGATCGTCTGCAGGGTCTGATTGGAACTGGACAAAACCTGATTGACCGCCACCAGTGTGCTGGTTCCGATGATGCTGTCCAAGCCCGCCTGGAGTCCCTGGCCTCCCAGTGGGAGGACCTCGTAGCCAAGTCTGCAGAGAAGAGTGACAAGCTGAAGGAGGCCAACCGNNNNNNNNNNNNAACAGGTACACGGAGCACAGCACAGTGGGCCTGGCACAGCAGTGGGATCAGCTGGATCAGCTGTGTATGAGGATGCAACACAACCTGGAGCAGCAGATCGAGGCCAGAAACCGCAGTGGTGTATCAGAAGATGCCCTGAGAGAATTCAGCATGATGTTCAAACATTTCGACAAGGATAAGAGTGGCAAGCTGGACCACCAGGAGTTCAAGTCGTGTCTCCGAGCTCTCGGCTACGACCTGCCATGGTGGAAGAAGGACAAATTGACCCAGAGTTCCAGGCAATTCTGGACATCGTCGATCCAAACAGGGATGGCCATGTGTCCTTACAAGAGTACATGGCGTTCATGATCAGTCGAGAGACAGAAAACGTCCAGTCCAGCTCGGAGGTTGAACAAGCTTTCCGGGCTCTTACCTCTGGCGAAAAGCCTTATATCACCGCACAGGAACTGTATGCTAACCTTACAAAGGAACAGGCAGACTACTGTGTGGCCCGCATGAAGCCTTATGTCGACAAGACGGGCCGAACAATACCCGATACTTACGACTATGCTGAATTCACTCGTCAATTATTCGTCAACTAATATTGATGTGGATTTCTTGACACTGCCAAGATCTGCTATCTTATCCTAGTATTGCTTAATGTACGTAGATACGGACACTGTAAAGACATGAATGGAGGCGAAGGTTTTTATGAAAAGACTCGAAAGAGGTGGTTGTGAATGTTTTAGGTGCGAAGGTAGACCTTTCATTTTTGTTTCCACTTTTACACGTCTTGTTAATTCATGAATTTTACATGTTAAACATTTGTTGAATTCATATTTAATCGATGTACCATTTTATTGTAACACTACTGAATGCCTATTACAAGACAGTAACTGTAGTGTTGATGGACGTGTCCTGTCCTCCCTGTGTCAGTGGCCGTTACGTGTTCAAGCTTTATTAACAGAACTGGTATGACAAGATTTCTTCTTCAATAAATGCTTATTCCCTAAA
>scaffold216
GATCAATGGTTGGAGGAGGTGAAGTTTGACACGAGTATCAGAGCGCTGATTATCCGTAGTGAGGTGCCTGGAGTATTTGTGCTGGTGCTGACTTGAAGGAACGGGCCCAGATGACCAACGCACAGGTGGCAGCCTTTGTACAGAAGCTGCGTTCCACTGTCAACGATATTCATAACTTTCCTGTACCGGTCATTGCAGCCATAGATGGTGCTGCATTGGGCGAGGTCTGGAGATGGCCTTGGGTTGTGACCTTCGTGTTGCATCAACTTCAGCCAAGATGGGTCTAGTGGAGACAAAGCTAGCCATCATTCCTGGTGCAGGAGGAACCCAGCGGNNNNNNNNNNNNGGATGGTCAGCAGGCTGCACAGATTGGACTGGTCAACCATTGTGTGGATCAGAATGAGGCTGGTGATGCAGCCTATCAGAGATCATTGACACTTGCGGAGGAGATACTGCCTCAGGGTCCTATTGCACTGAGAATGGCGAAACAAGCAATCAACAGGGGTTTAGAGGTGGAGTTAGAGTCAGGTCTGAAGTTTGAGGAAGCATACTATGCTCAGGTTATTCCAACAAAAGACAGAATTGAGGGGCTGACGGCTTTTAAAGAGAAACGCCCGCCCAAGTACCAGGGTCACTGAGAGAGCTGGGCTGGAGCCCCACAAGTACAGAAGTTCACAAGTGCAGCTTATGTGTTGGAAACCTCAGGTTGTCTCTTCAGATCAAGCACAT
>scaffold217
GACTGGAGGGATTCCCCTCAGTAAGGTCAGCCCAAAGTTCCTCCATGCCAACTCAACCAGCCACACATGGCCGTTCAGTGCCATTGCAGAGTTAATAGACAATGCCTATGACCCTGATGTAAACGCCTCGGAATTGTGGATTGACAGGGTAGAAATCGGTGGATGTCAGTGCTTGACGTTTGCTGACAATGGAAATGGACTGGACGNNNNNNNNNNNNGAGAAGTACAACTCCTTCATGACTTCCATTTCACAGAAATTGAATGATTATTGGAACGAGAAGAAGTGTGGAGGCAGTCGGGTCCAGGTGGCGCCAGCAGGGAATCTCCCTGACTGGCTGTGGGCTCAGTGTGAGAACTGCCTGAAGTGGCGTCGTCTGCCTGATGGCGTCCGGCAGGCAGGACTCCCAGACCGATGGTTCTGTCACATGAACCCTGATGCATCACATAATCGTTGTGATGTGGAGGAGGAACCCGAGGATGAGGATGAAGCTTTAAACAGACCGACTTATGAGAAAACTTATAAGAAGCAGCGAAA
>scaffold218
GTGTCTACACCAAACCTAGAAGCAAGATTCAGATGTTACAGAATGTTCAGCTAGCATTTGAAGCCATTGCTGAGGACCAAATCCGACTGGTGAATAGTAGGAAACGAGGACGTTGTCAATGGTAACCTGAAGCTGGTGCTGGGCTTGGCTATGGCATCTGATCCTGAGGCACCAGATCAGCTCCAGCAAGTCCAAGGCCCCTCCAAGAAATTGATGATGGCGTGGTTCAAGTCTGTCCTCACCGACATCAACATCGGCAACTTCACTACAGATTGGAATGACGGCATTGCATTACATGCCCTTATTGAATACTGCAAGCCAGGGACCTGCCCGGATTGGAGAAGTCTACGGCCCAAGATAAGGTGGAGAACTGTCGCGGGCGATGCAGCTGGCAAAANNNNNNNNNNNNAAGTTGGTGACCATCGAATATTTGTCAACTATGACAATGAGCAGATAGGTGGCAGTCCATTTGTGGTCAAGGCGTTTGACCCATCCAAGGTGAACGTGTTTGGCCTGGAGGGAGGTTCCGTGGGCCGAGCCCTCAGCTTCACAGCTGACAGCCAGACTGCAGGAGAGGGAGAGCTGTCAGTCAGTGTCATCCACAACGGAGTCACCATCCCCAGTCAGGTGATTGCCCGACAGAACGGGGTGCACAACGTGGACTTCACCCCCCAGGGCGCCGGAGTCTACCGGGTGCAGATGTACTACAATAACNNNNNNNNNNNNGACGTAAAACTGAATGACGCCCACATTCCCGACAGCCCCTTCGCCGTCATGGTAGGGTCAACCGCAGCCGATCCTGCTATGGTTACCGGATCTGGAGATGGACTGGAAGTATGCAAGTGCGGTCAGAAGGCCAAGTTCGTCGTGAAGACCGCCGGYGCCGGCTCTGGCCTCTTGGCCGTCGTTATCGATGGACCGTCCAAGGTGTCGTTGAGTTGTCATGAGGTTGACGAAGGCTACGAGTTCGTATACACGCCTTTCTCCGCTGGGGACTACCTCATCACCGTCAAGTACGGCAACATCCCCGTCGCCGGCAGCCCTGGAAGGCAGTGGCTACAGGTACTGGCCGCAAAGCAGCTCCCGGTAACGAACAGTCTTCCATGGTGGTGGAGACC
>scaffold219
AGAAGATGCACAGGTGAGTGAGTACCACCGGTTGAAGGAGGAAGCAGGGAAGAGAGCAGCCCGAGCTATGCAGGAGCTGGAGTCCATCAACAGAGAACAGAAGTCGGATCAGGACAAGTATGACAACGAGGTCCGGCGTAAGAACGAGATGGAGTCGCAGATCAASCAGAAWGAGCAGGWGATGGATGGAGAACCRGGAAGAGAGTGGACAAGCTGTCTGAATACATCAGAACTAGCACCCAGGCTGTGGCTGAGCAGCGCCGCGTGGAGCAGGAACTGTCCGAGGAAGTGGATGGTGCCAACATCCGCATTGCCGAGATCAACGATGACTTGGCACAGATCATGCAGGAGCTTGGAGAGGCCAAGGTGGATAAACACGAGTCTGCCCGAGCTATCAAGAAGGCCGAGCTGAAGGAGAATCTCAAACGTCTGTTCCCGGGAGTGCATGGGCGACTGATTGATCTCTGTGAACCGAGTCACAAGAAGTACCAGGTGGCCATCACTAAAGTGCTGGGAAAGTACATGGATGCCATTGTGTGTGACACCGAGAAGACGGCCAAGGACTGCATCCAGTACATGAAAGAGCAGCGTATCGACCCTGAAACATTCCTGCCCCTCGACTATTTGGATGTGAAACCTGTCAATGAGAAACTCAGAGATATTCGTGAACCCAAANNNNNNNNNNNNACATCTACAAGGCACTTGCACAGAACCAGTCTGCGCAGGCATTCCTTGGGCCTGAGAACCCTGAGGAGCCCTATCTTGAGGGTATCAACTACAACTGTGTTGCACCTGGGAAGCGCTTCCAGCCAATGAGCAACCTTAGTGGAGGGAGAAGACCATTGCAGCACTGGCACTCCTGTTTGCCNNNNNNNNNNNNGTAGCTGCCCTTGCTCTGCTCTTTGCCAATTCATAGCTTCCAGCCGCCCCTTCTTTGTGCTGGATGAGATTGATGCTGCCTTAGACAACACCAACATTGGCAAGGTTGCCGCATACATCCAGGAGCAGTCAGAGACCCACTTCCAGTGCATCGTCATCTCCCTGAAGGAAGAGTTCTACAACCGAGCTGATGCCCTCATTGGCATATACCCAGTACAAGGCGACTGTGTTATCAGCAATGTGCTGACCCTTGACCTGACAGAGTACCCCGATCCCTACAAGAACGAAGAGGAGGACCAGCGATTTGTCCGATGAAGATTTCCGTTTCAAAAGTGCTTGCATAGGATCATTCACAGTTTCATTATTCTCATATCAGAACTGATTCAAGTATTTGACTCATATTTTCATTTGTACATAAAACATATTCACCGATGTCAACTAAGAAAATATTTTTAGCAGTATAACTGCTCAAAAATGCATTCATTGTCTCATTAGGTATGTTTCATAACTCATGATATCTGGAAATATGAATG
>scaffold220
GAAGGCAGAACTTAGTGCTCCCACTCCTGAGAGGACAGACAGAGGCCGTCTCGAGTTCTTTGTAGACTGTTCAGCAAATGCTACCCCTCAGTTTGAGGGTCGAGGAGGGGAAGAGTTGGCAACTGAAATTAGTACCATGTTATCCCGAGCCTATGACTGTCCCAGCTGTCTAGACCTACAGTCTCTGTGTGTTATACCCAAGCAACAGTGCTGGGTCTTATTTGTAGATATTCTGTTGTTGGAATGTGGAGGCAATCTGTTTGATGCTGCGTCCATAGCTGTCAAAGCTGCTTTGTTTAATACAAGAATTCCGAGTGTGACGGTCAGTCAGGAAGATGGGGGTGAGATGGAACTGGAGATATCTGNNNNNNNNNNNNGGGCACAGTCACTGCACTAAAGAAGGAAGGGTGTGGCAGCCTTGACCCGGAGAGTGTGCTTGATATGATGGAGACTGGGAAGAAGATTGGCCAGGCCCTGAACAGTAGTCTGATGAAGGTGCTAGAGGAAGAGGAGAAG
>scaffold221
GACGTGTTGAAACATGGCGGGGTATCCCCTCGATTTCTCGCAAAATGGTGAAGTTCTGGTATATTCAAGCCCAGACGGAGTTCTTAAGCTATGGGATTCATCAACGGGACAATTAAATAAAGAATACACACCAAGCTCTCACCTGTCAGCGACATGCAGCTGCCTGTCATGGGGCCCAGGACGGCACTTATCGGGCACCCCAAAGAGAAAAAGAAGAAAAAAGCCAAGTGGTGGAATGGAAGAAATTGAGGATCTTGACCTCATAGCGATTGGAACAACTAATGGGAATATTCTTCTGTACAGTGTCNNNNNNNNNNNNTTTCACTGGCCATGCAACGGAAGTATTCAGACTGATTTCTGTTCCATTAATTGGGGAAACTGCTTCAAAACCAAATTCAGCCGAACATTCATACTTCTTGTCAGCTGCCAGGAATGACCGAGTCATTAATGCATGGCAGATTGACACATCCTCCAAGGACAAGAATGCCGTTGCTTCCTTCTCTCTCTCTGATGAACCTGTGTTTATGAATATTTCCAAGTCATCAAAAGATCAGTCCATTTTGTTAGCGGTTGTAACAAAGAGTGGTCAGGTGCTGGTGTTTGAGCATACGTTAAATGGGAGGTTGAAAAAGCCACTTCGTCCAAAGGTTAAGATACAAGTGGTGACCGCTGGCGGTGGTGTGAGGGAGGACACACCACGACCAATTCCGGTGCTCTCAGCTCACATTCATTG
>scaffold222
AATCCTGTTGATGACATGCAGAGGGAGGCATTGCAGAACCTGTCTCGTCTCGTTCGCGATCGGGAATTGGAGATTGAGGCACTGAAACAGAAAAATGACACACTCCTGGCTGTGCTGCAAGACTCTTCTCAGGAAACACAAGGGTCACAGATCAATTCTCTCCTGCAAGACAAGGATAACCTAAGCAAGCAGGTGATGACATTTCAGGCTGAGCGAGAACAGATGATCACCTACCTCAACCAAAAACATCAGGAGAGTGTGACGTATCATAATGAAATTCAGAGACTCACTGCATTGGTGTCCACACAGACAGAACAGTTTGAAACTCTAAAATCGCAACTATACTAATCTAGTTCCTCAGTTTGAAGATAAAACACAGACNNNNNNNNNNNNCCCAGCCCAGCAGGTAGAGACACTGCAGCACCAGTTGCAGGGAGTGACTGGTCAACGCGATGCCGCCTACATGCAGATGACGGCCATGCAGGACCAGTGCCACCAGTACGCTGCCTCCCTTGGCAACCTCCCAGATGGTGCTGGAACAGTTTCAGCAGGACAAAGATGCTCAGATTGCTGCCGACACTGAGAGGTACCAAGAGGAGATAAAGATGCTGAAAGACAAGATTAACACCCT
>scaffold223
CAGATGGAGTGGGAGCGGCAACGGAAAGAGCAGCTACTGGCGGAGAAGGCACGGGAGTACGAGCATCTCTCCACGCTGAAGGCCCAGGGCAGCAACCTCAAGTGTGAGCTGGAGTCACTGGATGGCAAGAAAACTGAGATTGGTCAGAAAATCACACAAGTTCGGAGTGGTGTTACAGACTTTACCTCCAGTATTGAAAATATGAGAACATCAAGAGATCAAACACTTGCAGATATTGACAGATACCAGAAGGAAGTACAAGACCTTGGGCAAATGCTGTCCCGACTTCAGCAAGAGAGAGAACAGTTCACAATTCAAGTACAAACAATACAAAGCACGCCGATGTCGGACACATACCGCACAGTGATGCACAGTGTGGAGGCGAAGAAGACCAACGTGCAGAGACTGCGCAAGGGNNNNNNNNNNNNGTTGGAATGGCTACAGAATCATGTTCAGTGTGACGGTCTATCTGAGAGAATAATATTTAATGGAGTTACTAACTGCCTAGGAAGAAGGAGACTTCTACACACTGGTGTCCTTTACAAAACTAAGAGTAACAAGGAGCTGTTGTGTTTCCTCTTCAACGACTTCCTGCTGCTAACACTGCCATCCCGGCCGCTGGGCAGCAACTCATCGCTCCGCTACATCTGTGATCCCCAAGTCTACACTCAACTTTAAAATGTACAAAACGCCTATTGTGTTGAATGAGGCCATCCTCATCAGGTCCAATGATACGGACAGCGACCCCTGTCAGTTCCAGATCAGATATGACTTTGACAGAGTTCTCAATCTCAAAGCAGTCACTGAAACAGAAAAGATCTTTGGATCCGTGAGATTGAAGGCGCATCCAGACAGTATCTAGA
>scaffold224
GGGAGCCGTGTTTCTGTACCTTCCCAGCTCTAATCTATGGCATAGGAAAGGAATTTTCGGATATATGTGAAATTTTAACCTTTCGCCGGACTGTAGTTGTGTGTGAAAATGACGAAGGACCGTCTGGCGGCTTTGAAAGCGGCTCAGAGTGATGACGATGATGCTGATGATGTCGCCGTTACCGTGGATACCGGGGGTTTCATGGAGGAGTTCTTTGAACAGGTTTGAAGAGATCCGGGGGATGATAGACAAAATATCTTCAAATGTTCGATGAAGTCAAGAAGAAACATAGTGCAATCCTTTCGGCTCCGCTAGACCGATNNNNNNNNNNNNGAGAGCCAAGTTAAAAGTTATCGAACAAAATATTGAACAAGAGGAGCATTCCAACAAATCGTCAGCAGACCTCAGAATTAGGAAAACACAGCATGCCACGTTATCACGCAAATTTGTTGAAGTTATGAACGATTACAACGCATGCCAGATCGACTATCGGGAGAGGTGTAAAGGCCGCATCCAAAGACAGTTGGAGATCACTGGCAGAACAACTACCAATGAGGAACTGGAGGATATGCTCGAGTCTGGTAACCCGGCCATATTCACCCAAGGGATCATCATGGAGACGCAGCAAGCGAAACAAACGTTAGCGGACATAGAAGCCCGGCATAATGACATCATCAAGCTGGAGAACAGTATACGAGAGCTGCACGTATATGTTTATGGATATGGCCATGTTGGTAGAACAACAGGGAGAGATGATAGATCGG
>scaffold225
GRRGGGTCAAGGACACGCACCTGGTTGACGAGCTGACTCTTGCTGCAGAATCTGTTCGAGGTGTTATTAGGCAGTTATTGTCATGGCGTCACTTCATCGTTTGGTTCATGTTGGGAAGATCTTGAGTGGAGGAAATTTTTCAAGATGCTACGCCACAGCGCCAACCACCAAGATGTTCATCGATGGACAGATGGTCGAGTCCAAGACAGATAAATGGATAGATGTCAATGATCCAGCAACCAATGAGGTGGTCACGCGTGTCCCAGAATGTACCCAAGATGAGATGAATGCTGCCGTGGCATCGGCCAAAGAAGCATTCAAGAGCTGGTCTCAAACAACCATCCTCACAAGACAACAGATCATGTTTAGATTCCAGCAGCTAASKAAANNNNNNNNNNNNCAGCTTGGGGAGACACTTCAGGGCATTGCTAAAGACATGGACACGATGACATACCGACTTCCGTCTGGGTGTGTGTGCCGGTATCACCCCCTTCAACTTCCCCGCCATGATTCCATTGTGGATGTTCCCAATGGCAGCCGTCTGTGGCAACACATCCATCATTAAGCCATCAGAGCGGGACCCAGGAGCAACAATGATGTTGGTGGAGTTGGCGAAGGAGGCAGGGGATGCCGCCAGGTGTCATCAACGTCATCCATGGCCGACATGACTCCGTGAACTTCATCTGTGACCATCCCGACATCAAGGCTATCTCCTTTGTAGGATCCGACCAAGCTGGCCAGTACATCTATGAGCGGGGATCGCGGAACGGCAAACGGGTGCAGTCTAACATGGGAGC
>scaffold226
GATCTGGGCAGAGATTCCAGTGAGAGGAGCTTCAAGTCAAGTCGAGACTGGGGACAGGTCRGAGAGGGGTCGAGACTGGGACAGGTCGGAGAGGGGTCGAGACTGGGACAGGTCGGAGAGGAGTCAAGGTCGCAGTGATCGATCACAGCGTTCCGATAAAAGAAAGACRAGGAAGAAYGTTGAGGACACTCCCAGAGCCACGCCCACTTACAAGTATAATGAATGGRTGGATGACAAGAAGAAGATACAGTTTACTCCTAAAGACTCCAAAGGAGGCAAGCAGGACATAGAGTTCCGGGATGAACAGAGCCAGGAGGAACTGGGARGAGGAACAGCGCCGGCTGGACCGTGAGTGGTACGGGAYGGACGAGGGATATGATGACGAACACAATCCCTTCTCTGGTACTTCAGCTGAATATACCAAGAAGAAGGAGGAAGAAANNNNNNNNNNNNACATCATCAGGAAACGCATCTGTTCCGCATACTTCCACCAGGCAGCCAGACTCAAGGGTCTGGGAGAGTATGTCAACTGTCGGACCGGCACGCCCTGCCATCTTCACCCCACCAGTGCTCTGTTCGGCATGGGCTACACACCTGACTACATCGTCTACCACGAACTTGTCATGACATCAAAGGTAGCGCTTTAGTGACACCCTCTTTTAGTGTGTTATACCACCTTTCTGTAGATTGAGACCCATGAAGGTCCCAGGGTAGAATGGACCTTCAGCAACCCATGCTATGTGACTAATGGGATCGGAGGTGTCAAGCTTCCTGACTTGGTTGACACATGTCTTTGGTTCCCAATTGCGCAGATTGATGCTTATGCTGCTGATCACTGGATTGTCTGATCCAGACTCTATTATTT
>scaffold227
GTCCGTGTTTCAACATTCCTATTCCGCCCTTTGACCGCTATATGAAACGGAAATGCATGGCTTTCTCAAGGTCAAAGATAGCCCCAAGGGAGCAGTCCTGTGGGAAACGTTATCTGGAACAAATCAATGGAGCTACAGCCTTTACGGACGCTTCAAACGTTTATGGATCAAACAAAAAAGATGCCGATGATCTCCGATCATTCATAGGCGGCATGCTGAGGACGGCGCGAGATGACATGCCCCCAGCAACTAAAGACAACACAACCTGTTTCCGAGTCCAACCGAAAGATTAACTGTTTGACTTGCAGGGGACAAACGTTTAAATGAGCATCCAGGCCTAGCTGTACTTCNNNNNNNNNNNNACATTCAAAGGGGTCGAGATCACGGCCTTCCCCCATACGTGGCTTTCCACAACTTTGCAAGCCATTATTACCCGGAACTCACAAGAGGTCCCTTCCGCCGAATTCCGGACCCAAACAGCCAAATGTTTGTCAACATGGGTGAAGCGTCGAAACCAAATTCTGACTACCTTACTCATCTCGGCAACTCGATTAATCGTCTTCGTCCATTCTCGCCTGTCCAGAGAGCTTCGACTTACAGACCAGCGTTTCTTGTCCCAACACCCAGGCCATCTGTGTTTAGATACAGAAGAGTCAGAGGCAAGAGGGCTCTTACTGCCGGACCCCCACGAGCAACCCTCTCTTATCAGTGTTTGAGAGCTTACAAGAACCGTTACGAAGACGTTGATCTATTTGTGGGCGGCATGAGCGAGAAGCCGGTAGATGGCGGCATGGTCGGACCAACGTTCGCAGCGATCATAGGGCGCCAGTTTAAGAACCTGCGACACTCAGACAGATTCTGGTATGAGACGCCGGATGCAAGAATTGGTTTCACACCAGCACAAATAGCCGAGCTGAAGAAAATTACCCTGTCAAGGATTCTCTGTGACAACACCAACATCCTACATATCCAGAGGGATGTTTTCAAAGTTCCAAGTGGAGGGAACCCAGCCGTGAACTGTCGGTCTACAGCCATCCCCGGCCTGAATCTCAACCTCTGGAAGGAGAACGTCTTCGTGGTGCAGTGAATATTGTGAAT
>scaffold228
GTCAGGCCATCGCCGAGCGTATCCGCCCCGTTCTGTTCATGAACAAGATGGACCGCGCTCTGCTCGAGCTCCAGCTGGACCAGGAGGATCTCTTCCAGACCTTCCAGCGTATCGTGGAGAACGTGAACGTGATCATCGCCACGTACGCCGATGATGACGGTCCCATGGGTATCGTCCGTGTCGACCCGTCCAACGGCTCTGTCGGATTCGGATCCGGCCTCCACGGATGGGCCTTCACTCTGAAGCAGTTCTCCGAGATGTACGCCTCAAAGTTCGGCGTCGACGTTGACAAGCTGATGAAGAAGCTGTGGGGAGAGAACTTCTTCAACCCCAAGACCAAGAAGNNNNNNNNNNNNTCAACGCAGAGTACGATGGGATGGTCCAGTGCATCATCGAAGAGTCTGGCGAGCACATCATTGCTGGCGCTGGCGAGCTCCATCTTGAGATCTGCCTCAAGGATTTGGAAGAGGACCACGCTCAGATCCCCCTCAAGAAGTCCGACCCCGTCGTGTCCTACAGGGAGACCGTTTCCGAGGAGTCCAACCAGATGTGTCTGTCCAAGTCTCCCAACAAGCACAACCGTCTGTTCATGAAGGCCATGCCCATGCCTGATGGTCTGCCCGAGGATATTGACAAGGGAGAGGTGAACGCTAGGGACGACTTCAAGATCCGTGGTCGCTACTTGGCTGACAAGTACGAGTATGACATCACCGAGGCCAGGAAGATCTGGTGCTTCGGACCCGACACGACTGGACCCAACATTATCATGGATTGCTCCAAGGGAGTGCAGTACTTGAACGAGAT
>scaffold229
CTTTGATCAGATTCCTGAGTTACAGAAAGACATCAGTGTTCCATCTTACTGTTNTTTGGGGGACAAGGACGAGGTTGACACCAATGCATGGTTTGGGCCTGCAGGTACCGTGTCACCTTTACACTACGACCCAAAGCATAACCTTCTGGCACAAGTTGTAGGGTATAAGTATATAAGGCTGTATTCAGACAAGGTGACAGATCAGCTGTACCCTCACCCTGACCGACTTNNNNNNNNNNNNGAAGAGCCCGATCATGTCAAGTTTCCATTGTTTGCCAAGGCTCCGTATCTGGAGTGTGTGTTGGGTCCGGGGGAAATGTTGTACATTCCTCCAAAACACTGGCATTTTGTCAGGTCACTGTCTGTCAGCTTCTCGGTTAGTTTCTGGTGGGAATGAACATTGGCAAGAGAACACTTAATGTGTAAGCGAGATGGTCCCCCGTTACATGTAAAGATGACTTCTGGAGAAGTTATTAGGTAACAATAAAATATTTTCTCAGAAA
>scaffold230
CTGAAGGAGGCCCTAAAGTGTTCAGATCAGCAGACAGTATAGAGGACAAGGTTCAGCAATGTCTTATCAAGATACAGAACCTGCAACTGGATGACGTCCCACAGGACCAGCGGTCCGAACTCAAGAAGAGGAAGCTCATCTCTGAAGTGAAAGTTACCGGTTACTTCATTTCCAAGGGGAGATAACTTTTCATTGACTGTGTCAAAAGGCCGAAGTGGACCTCACCCCAGAGATGATCTCGAGCGGATCCTGGAGGACTAAAACATTCAAGCCATACAACTTTGATGCACTTGGGATCCCACCACCCAGCGGACATCTTCACCCTCTGCTCAAAGTGCGGGGCTGAGTACCGACAGATCTTCTTGGAGATGGGATTTTCCGAGATGCCGACCAACAACTTTGTAGAGAGCAGTTTCTGGAATTTCGATGCTCTTTTCCAGCCCCAGAAACATCCAGCCCGAGATGCACACGACACCTTCTTCATATCAGACCCCAGCTAATGCTCAGATATTTGAGGAGGATTACCGTCAGCGGGTGGAGAAGGTTCATTCTGAAGGAGGNNNNNNNNNNNNGGAGACCTCATGGGAATAATACATGCCTTCTTCCTCAAGCTGGGTATCACGAAACTGCGTTTCAAGCCCGCATACAACCCCTACACAGAGCCCAGCATGGAGATCTTCAGCTACCATGAAGGCTTGAAGAAGTGGGTGGAGATAGGCAACTCTGGGGTCTTCAGACCGGAGATGCTGCTGCCGATGGGACTGCCTTCTGATGTGTCCGTCATCGCCTGGGGATTGTCTCTAGAAAGACCAACAATGATAAAGTATGGCATCAACAACATCCGTGATCTGATTGGACCAAGAGTCAACCTGCAGATGGTTCACGACAACCCAATGTGCAGACTAGAGAAATCTC
>scaffold231
CGGAGAGGGTCACACCAAGTACATGTACCTGGGTCAGCTGATGAGGGGGCCATGGCCGTGCAGTGCTTCCAGAAGGGCATCGACCTCATGGTCAAGGAGAAGGGCGAGAGGGAAGCTAAGGAGGTTGCAGCAGCGTGTCGTGGAGCTGAAGACGCCCCCATCACCGATAGAGACATCTCCAACGCCTTCTGCTCCATTGCCGAGATATACATGACGGACTCATGTTTTGACGAAGATGCTGAACACAAGTGTCAAAGAGAATGTGGAGAAGGCTATCGAGACAGATGGAGAAAACCCAGAAGCATACCAGCTGAGGGCCAGCTTCATGTTGTCTAAAGACAAGAAAGATGAAGCCAGAGAAGATATAAGGAAGAGTGTATCNNNNNNNNNNNNGCAGTAGATAGAGGAGATGTCCCTGATGAAGAATTTGACCCGGTTGAGACTGTTTCGCTGACCTACGATGCTAGAGTAGCTGCAGGGAAGATTCTCATTGAGGTTGAAGAGTTTGAGCTGGCCTGTGGGGTGTTGGAGTCACTGTTGGACGAGGATGATGAGGTGCCCCCTGTGTGGTACATGCTTGGCTGGGCCAACTACCTACAGGGAGAGGACTTCAAGGAGAATGCTAGGTACTATCTCAACAAGGCTAACAAGGTGTATGCCAAGGTGAAGTACGAGGACGCTGATCTGTTGAAGCACATCACAGAATTATTGGAAGAGATTGGACCAGGTGAAGGTGATGACGATGATGACGCCCAAAATGG
>scaffold232
GACGACGTGATAGGGCGCATTTGTGACACATGTAAACCCGGCTTCTGGAACCTCAACAGGAACAACCCACGTGGCTGTGAAGAGTGCAATTGTTTCCGGCCGGGTACTTTGGGTGCCATCAATATCTGTGACACCAATACTGGGCAGTGTATGTGCAAGCCTGATACTGGTGGACGGAATTGTGACCAGTGTCTCGATGGCTACTTTGGACTTTTGGAGGGAAATCCCTTTGGCTGTAAGGACTGCAACTGTGATGTTGGAGGTTCCATCACAACCACTTGCAACAAGAACACTGGACAGTGTGTTTGCAAACCCAGAGTATCAGGAGTGAATTGTGATATCCCAATAGAGTCNNNNNNNNNNNNGGAGATGTCACAGTCAACAAACGGTTTGTGAACTTCGCCAGTATTCAGGAGAATGACCGTATTGGTGCCAACTTGGCTGGATGTCTTGTGAGTGGAGAGCCAGATGTGGACGTCCCGCTACAGACAACGGCCAAGCCAGACATGGAGGCAGAGCTTGTGACGGAGCAGCCAGACATGTCTATGGGTGGACAGTGTGCTCTCCCCGACCGCCCAGACATGATGGCTGAAGGCCTCATTGACGGAATCAGGTTTGGGTCAACTTCTGACAGTCGACAGGAGTACAAGAAACTGCCATCAAGGTTCAGGATTAGGTCACTGTTTGAATGCCAGTTTAAGACCACAGCCGAGGATGGTATAATCATGTACATGGCAGACAGCCGCCATATTGACCACATTGCATTGTTCATGAAGGAAGGTCAAGTGGTGTACACCTTCAACTGTGGCAGTGGTGCTGCAGTCGTAACAAGTCCCAAA
>scaffold233
AGCAAATGGAAGTCCTAGAAGGACAGAACATCTGGTGACCATATCGGGGAAGAAAAACAAGATCCGTGTCTATTATTTATCCTGGCTCAAGAGCAAGATCTTCAAAACTGAAGGGAGCGACAAGAAGAATGGCCGGGTGAATGTTGGGGAGCTGGAAGGATGTGTGCATTTCAAAATTAGAAANNNNNNNNNNNNGTGGTGCTACAGTGGGAGAGCTACCTACCTCTGTTGCATACATCAGCACCGGTCAGATCATGGGTGGGAACAAGGCTATAGAGATCCGGTCAGCTGAGACCGGTCATCTGGATGGAGTTTTTATGCACAAGAAAGCTCAGAAACTGAAATTCCTGTGTGAAAGAAACGATAAAGGTGTTTTTCTCTTCCGTTCGGTCCGGAATCGTCTTGCAAGATCTATTCATGACCTTGA
>scaffold234
AAGTGATAGTGGCTAAACCGCTTGACCGGGGGGTATAAAGCAGAACATACCTTGACCGTACAGTGTGAAGATGCAGGGACAACCCCACTTAGTGTAAATGCAAGCTTCATTGTGAAAGTCACAGACGAGAATGACAATGCCCCCCAGTTTACCCCTGCTGTCTATTCAGCTACCATCAACGAAAACAACAAAATTGGGGACAGTGTTCTCACAGTGCTAGCCCAGGACCTGGACGAAGGCAGTAACAGCGATGTAAGGTACTCCCTCTCGCCCATGTACAACAGGGATGAGTTTATCATCTCACCTGAATCAGGACTCATATTGGCCAATACAAGGTTTGATTATGAAACGAAACCAGTGATGAATTTNNNNNNNNNNNNACCTTACTATCAACGTCACTGGTAGAACGACCAGCAGGTTCGTTGGCTTCATCCATGTGGCTATTGCAGTGGAAGACCTTGATGACAATGGCCCTAGTTTCATCGCCTCTCCAGTTTCCACTTTTAACATCCCCATCACAGCAAAATCAGGAGCTACCGTGTACCAGTTCGTGGCCGAAGACAAAGACAGCCCAGTTAACCAGAATGGTGTTGTGAGCTACTCTCTCGTGGCACCAGCATCACCCTTCCTTCTTGACAGCCACACCGGAATGCTTACACTCAACAGGGATATGACGAAGTCGGACGACAAAGCGGTGTTCACGGTGCAAGCGAATGCAACGGACGGAGGTGGGAATTTTGCCCTAAGTTCTCCAGTTAATTTTACAGTATACGATCCTGATGAAGGCTTCCCCACATTCCACGAAACAGCGTATTTTGGGTCCCTTCGTGAGAACTCTCCTATTCGTACGAGTGTGATGTT
>scaffold235
GAAGGGTGTTGTGAGCCACCCATCTCTCTTGGGGGGCCTACAGACAGCACCCCACCTGGCTTATTCAGCTCTACCACTCATCGGACACCACGGTCTACCTGTAGAAGTGACCACCACGAACCCAGCCTACCACACATCTTCTCTGGTTGCCCACGCCAGCCTCTCAGCTGCGGCAGCTGCGGCTCAGAGCTCTGCCCTGAAGGCGAGTGCTGCTGCCTCCTCGGCCCTGTCCCCATATGTTGCTTATGCAAGAGTAAGGACACCGTCAGGAGCTACTACCCTAGTGCCCGTGTGTAGGGATCCTTACTGTACAAACTGTCAGCTGACTCTCCAGAATTCTCACCTCTCCTCAACGTGTACTGCTCCAGGATGCTCACAGTGTGCTCATGAGAAAATCTCTAACCAGCCTCACCAGCGGACGTGGGTCCGTCCCCGGGGCCTCCCCTCCCCATGCCTACCCCTCCCTGTCGTCNNNNNNNNNNNNCAGCACCCCTCAGTCCAAACTCACTCAGAAGGGCATATCCTACAAGCCTGAGCCCCGTGTCCACCCTACTAGGGGCCAACAGATACCACCCTTACAAGTCCCCCCTGGGAAGTGTCCCCGCCGCCCCCTCACAGGCGTTCCCCACCTTCTCGCCCTACTATTCTCCATACGCTCTGTATGGTCAAAGATTGGGGGCTGCTGCTGTCCCATGACTAGACGG
>scaffold236
GTAAAGAACCAGGGACAGTGTGGATCATGCTGGGCCGTTCTCCACCACTGGCAACATCGAGGGACAATGGAAGATCAATAAGGAAAGCTTATCTCCCTCTCAGAACAAGAGTTAGTTGACTGTGACTCACTGGATGAAGGATGTAATGGCGGACTACCTTCTAATGCCTATATGTCTATCATGAAACTGGGTGGCTTGGAGACAGAAAGTGATTACAAGTATGAAGCTGAAGATGAGAAATGCAGTTTTAACAAATCTGAAGTTGAAGTCAAGATCACTGGTGCCGTCAATATCAGCAGCAATGAAGATGACATGGCTTCATGGCTGGCGAAANNNNNNNNNNNNKACGACCCTTTCGACTGCAGCAAGACAGCTCTCGACCACGCTGTTTTAGTGGTCGGATTTGGATCGGAGAAGGAAATTTTCAAGACACACCCATACTGGAAAGTAAAGAACTCCTGGGGGGGTGAAGTGGGGAGAGGACGGCTACTTCAACATACAGCGTGGGGTAGGGATGTGTGGCATCAACACCCAGGTCACCACAGCACAGCTAGCCACATAACTCATGACAAGTGGYGAGGGAAGTAGCCGCTACAATAACAGATGAGTAGTGTTAGGGAAGTACTTCCGTATCGGTGAATAAATACGTGTAATCGGGYAAAACCTGCGACTGAGAC
>scaffold237
GGAGGATTCCGAGGCTGCACAATATGGCTGACTGGTCTGTCTGGGGCCGGAAAGACGACAATCTCCTTCGCTTTGGAGGAGTATCTGGTTGGTCAGGGCATACCTTCCTACAGTTTGGATGGAGACAACATCAGAACAGGTCTCAACAAGAATCTAGGTTTCTCCCCTGAAGATCGTGAAGAGAACATCCGACGTATCTCAGAAGTGGCCAAAATTGTTTGCTGATGGCGGTATCGTCTGTATCACCAGTTTTCATCTCCCATTCAGAAAGGATCGAGACCAAGCAAGAAAGCTTCATGAAAGTGCTGGCCTTAAGCTTATTGAGTGCTACGNNNNNNNNNNNNCGGACAAGGAACGACCTGGAAGGAAACGACAGCATTCACCTTGAAGTATGAAGGCAAGGCTGTTGCCATCCTGAGAGACCCTGAGTTCTACAAGCACCACAAGGAGGAGCGGTGTGCCAGGCAGTTCGGCACCAGCAACCCGGGACATCCATACATCAAGATGGTGTACGAGAGTGGTGATTGGCTGGTGGGAGGAGACCTCGAGGTGCTGGGGAGGATCTACTGGAATGACGGTCTGGATGAGTTCAGACTCACACCCAAAGAACTAAGAGTGCGCTTCAGACAGATTGGGGCTGATGCTGTGTTTGCCTTCCAACTGCGTAACCCAGTACACAACGGCCACGCCCTGCTGATGAACGACACCAAGAGAAGGATGCTGGAGAAAGGCTACCAGAAGCCAGTGCTGCTGCTGCATCCACTAGGTGGCTGGACGAAGGACGATGATGTACCTCTGCCTGTTCGAATGCGTCAGCATGCGGCTATCCTCCAGGAAGGGGTTCTAGACCCAGAAACAACAGTACTGGCCATCTTCCCATCTCCAATGATGTACGCTGGACCTACAGAGGTTCAGTGGCACGCCAAGGCCAGGATGTCGACAGGCGCCAACTTCTACATCGTGGGTCGTGACCCTGCAGGCATGCCACATCCTGATGGCAGCCGGGACTTGTATGACCCAACACATGGAGCCAAGGTTCTCACCATGGCGCCAGGGCTGACACAGCTGGAAATCGTCCCATTCAGGGTTGCAGCCTACAATACCAAGCAGAAGGCAATGGCCTTCTTTGACCCTGAGAAGAAGGAGGAGTTTGATTTCATCTCTGGCACCCGTATGCGTAAACTGGCACGTGAGGGGCAGACGCCACCACCTGGCTTCATGGCACCAAGTGCATGGAAGATCATGGTGGACTTCTACCAGTCTCTAAGCCAG
>scaffold238
CTGTGTATGCCTGAAGGGGGAGACAGATGAAGAGTATGTGTGGTGCATTGAACAAACYCTGGTTTTCCCTGATGGTAAACCCCTCAACATGATCCTTGATGACGGTGGTGATCTCACAAAYCTCGTACACGAGAAATTTCCACAGTACCTAGAAGGTATCAGGGGTTTGTCCGAGGAAACCACAACTGGTGTCCACAACCTGTACAAAATGATGGCGGATGGCCGTCTCAAATGCCCAGCCATAAATGTCAATGACTCTGTCACCAAGAGCAAGTTTGACAACTTGTACGGTTGCCGTGAGTCTCYTGTTGACGGCATCAAGAGAGCAACNNNNNNNNNNNNGTGCCAAGAAAGAGAAGTCAAGCCTCAGGTGGACAGGTATGAAATGAAGAGTGGACGCCACATCATCCTGCTGGCGGAGGGCCGGCTTGTGAACCTTGGATGTGCCCATGGGCACCCTAGCTTCGTCATGAGCAATTCTTTCACCAACCAGGTGTTGGCACAGATTGAGCTGTGGTCCAAATCTGACAACTACAAGGTCGGAGTCTTCATGCTGCCCAAGAAGCTGGATGAAGAAGTCGCAGCAGCTCACCTTGAACATCTTGGTGTCAAACTGACCAAGCTGACCTCTGACCAAGCTTCATATCTCGGCATTCCGGCAGGAGGACCTTTCAAACCTGACCACTACAGATACTAAAACAACATATCAACACCTTGTCCATGGAACCCTTGTAATCTGGTGCCCACACAACATACATCCAGCATTCCTTGTTTTTCATGGCGACAGTAACGCCTCTTGACGAGTTTGCTCATCACTAGCATCGAGGTACTGACAAAATGAAAGGTTCTGTGTTATACTTGGGGAAGCTAATTCTGCTGCTCCCCGCAGAAGGGACAGTTGTGTACTAAACAAAAGATATCATGCTGAATTTTTATTAAGCAGATTGTTGATCATTTTTGTGCTTAGCTTTTTGGTTGTCTATATTTTAAGATATGGATCTTTTCAGCGTTCATGATTGCTTTGCAATATTTGAATGGCATTTCATCTTTTTTGTTAACGTTGTTGTCATGATGATGATGGTGTACAAACCTATATGCAATAAAAATTGAAAATACAAAACCTG
>scaffold239
TGGACGTGTTTCAGGCAGCTGGCGTCCCTGTAGACTTTGAGGAGGTCTTCCTTAGTGAAGTTCAGCCGGGCCAGAGTGCCAGTCTCTCGACAGCCACTGAATCATTTATTAGGAATGGCGTCGGGCTGAAGGGCATCATCACAACACCGAGCAGCTTCAAGGGCGGAGTACTGCGTACACTCAACATGAGACTAAGGCGAGAGTTGGATTTGTTTGCCAATGTGGTGTGGGTGAGGAGCTTACCGGGCTTCAAGACCCGTCACAACAACCTCGACTTTGCATCATACGTGAACAGACAGAGGGCGAATACAGTGCGCTGGAGCATGAGAGCGTGGAAGGAGTGATTGAGTGTCTCAAGATCATCNNNNNNNNNNNNGAGTTACAGCAAGGATGTTGCCATCTTTGAGCAGGGTGCTCGCCATGCTTTTGCGGAGGCTGTGGGTAAGAACATCGCTAACCCAACAGGGGTCCTCCTGAGCGCCTGTAACATGCTCAAACACATCCACTTGGAGTATCACTCGAAGCTTATTGAGGAGGCGGTCATCCGTGTCATCAAGAGTGGGAAGATCCGTACAAAGGACATGGGAGTCAAGGATCAACCAGCGACTTCATCAGCGCCGTAGTCCACAGTCTCTAGGGTCTTCAGAAAGCTCATACTGTTTGTTATTTATTG
>scaffold240
GATACTAAGTCGTACGTAGGAGATAGTGATTCTAGGCCATACTAAGTCCTACGTAGGAGATAGTAAGTCCTACGAATGAGATAAAAAGTCCTACGTAGGAGATACTAAGTCCTACGTATAAGATACTAAGTCCTACGTAGAAAATACTAAGTCCTACATAGAAGATACTATGACCTACGTAGGAGATATTAAGTCCTACGTAGGAGATACTAAGTCCTACGTAGAAGATACTATGTCCCATGTAGGAGATAATAAGTCCCACGTAGGAGACACTCAGACCAAAAACACTTTCACCGTGGCCCTACAACACTTCTGGAAATGGAGAAATGTAGCATACACAAGCCTGGACTCATTATGTGAGATCACAGGACAAAAAACACAAACAACCCCATGTACTCTNNNNNNNNNNNNCTCCTTGGACTAAGAACATCCGTCTTCAAAGACTGCATCCCTAAGATCGACTCCATTATCATGGAGGGACTGTACAGAAGCTGCAACATCGACATGTGCCGCTCCCCCCAGTCCGCCATGGACAACAYGTGCGCCACCGCGGGGAGGGTGGCCGACGAGYGCCGTGCTATAGGAGAACAGATTCCAGTATGGAGGAACGCYAACGGTCTCCGTTGTGGGGAATCCTGTGGAGAGAACATGGTCTACAGTGTGTGTGGTGGTATGGTGGACACCAAGCCAGGTCCRGTACAAACATGCCTRGGGATGCTGACCAATACCACGGCAGTCCCGTCCAAGTCGTGTCTGGATGGCTGCTTCTGCAAGGACGGGTACTACAAGGACAAGGGCCGCTGTATACCGAGGGAGGAGTGCGGCTGTATCTACGAGGAGAACGGCACGACCACCTACATGGAGGCTGGTGAGACGGTCGTCAATGATGGCTGCGGAGCGTACAGAATCTGCAACGAAGGCAACGTGTTCAACAACGAGTCCCTCGTGTG
>scaffold241
GCAGAAAACAACATTCAGTTCTTTAGTGGAGATGTTTTTGGTTACTATGGTTACATGTTCAGCGATCTGGGAGAACATGAATATGCAGAGGAGGTTCCCAACACAAAGGCCAAAGCAGCTGAAGATGAGGAGACTGATGAACCGTCACCCAAGAAAGCAAAGACCGAGGAACCAGAAACTGTCGTCGTGAAAAAGTGTATGACATTTAAGCGCTTGGAAAATGCTCTCAATGTTGACTGGAGCTTAGAAGAAATGAAAAAAGGCTGAGAAGAACACCCAACACATACTTCACCATGCAAGTGCTTCTNNNNNNNNNNNNTAAGGTTGACAAGAAAGTTGTTCCAGAAGACTTTGCAAGTTTCTGTTTGCTGAGCTGAGTCCAGTGTGTGCTGTTGTGGGAGGTGTTCTGGGACAGGAGATTATTAAGGCTGCCTCTCAGAAGGACCAGCCCCACAACAACTTCTTCTTCTACAATGGCATTGACGGCAATGGCATGGTGGACAACATCGGCAGCAGTCAACACTGACATCATGAGTCTTTGTATTGAAGTTTTTACACCAGCCTCTGTGTTATTGTTTACATACACTGAGGTTCAGTGCAAGTCTCAACAATGACAACTGATGCTAAATATCTAAGACATTTTCAAAGGCTAA
>scaffold242
GGAGGCTAGGCAAGGACACACCGTCGACTACACGTAGAACATCGAAACAGAACCTCTCCTAGTCCTACCAGGAGACGAAGGAGTTGGTTTCCTTGGATAAAAATGAAAAAGCTCTTCGTTTTAGGTAATTATAGGCCTTCTTTTCGTTGCTGCTGTATCTGCAGCAGACGACACTGAGGGGGAGGAGAAGGTTAGTGAAGACTTGGGCAAGTCTAGAGACGGGTCCAGGACTGACGATGAGGCTGTTCAAAGGGAGGAGGAAGCCATTAAGATAGACGGACTAAATGTTGCTCAAATGAAAGAGCTGCGCGAGCAGTCGGAGAAGTTTGCATTCCAAGCGGAGGTGGATCGTATGATGAAACTCATCATCAACTCCCTCTAGAAANNNNNNNNNNNNCTATTGCCAAATCAGGAACAAGTGACTTCTTAGCCAAACTGGGAGAGGCGTCGGCGTCTGAGAGCAGCGATCTGATTGGACAGTTTGGTGTCGGATTCTACTCATCTTTCCTGGTTGCGGACCGCGTGGTGGTGACATCCAAGAACAACGATGATGAGCAGTACATCTGGGAGTCTGATGCCCAGCAATTCAGCATTGCCAGAGATCCTCGTGGAAATACCCTCGGCAGAGGAACCACAGTTAGCCTTCACCTGAAGGAAGAGGCCCACGACTTCCTGGAGGAGTACACTCTGAAGGAGATT
>scaffold243
GACTTGGAAAGTTAGCCTTCAGTTAAGAAAACATCTCCACCTCGCTCTGGACAAACAACACTTTCAACACCAACGACAGACTTCAAGGACAACCTGCCTATGCAGCAGCGTCCTRGATAATGATCACGTCTTTCATATAACCTACTTTACCCAGAGCTGCAAGTTCTGGTAGCCCTGACGAAGTCGACGATGTCTAATGAAGTGTACGACGTYGTGGTTGTGGGAGCCGGRGTGGAGGGGTCAGCAGCAGCGTATTACCTGGCAAAGAGGGGAAGGMAGACGTTGTTGTTAGAACAGTTCCCACTGCCACACAGTCGGGGCAGCTCCCACGGGCARTCGCGCWTCACCCGCAAGGCATACCCCCAGGACTTCTACACCGAGATGAYGCATGAAGCCACTGACCTTTGGCGACAGCTGGAGAAGGAAGCCGGGTGGGAGGTGTTGAGACTGACTGGTTACCTGGCGATGGGGGAACATAANNNNNNNNNNNNGTATATACACCAACACTCCTGATGAAAACCCTGTCCTGGACTACGTACCCGGCAGTCGCAACATTGTCATGGGTGTCGGATTCTCTGGTCACGGGTGCAAGCTGTCCCCTGTAGTGGGGAAGGTTCTGGGCCAGCTGGCGTGTGGGGAGAAGCCCTCCTACGGTCTTACCCCCTTCAGGGTAGACAGGTTCCCCCCACAGGCCGGCCTCTGATGGGACGGACCGATGACTGCCTCGTGSGTAGGTGTTTGATGACAATGGCATTAYTACAACAGGATGACGTCRGATAGTGTTGACCATCGGAGTGGCGAGTATTGTTGGGGATTGRGGTTTGTGCAGGAGTATATTAGCATT
>scaffold244
CCTCAGCTGTTCAGTCAGAGTTACAGGGCTCCCCAAACAGTCCGAGGCTGATATCCCACAAAGGACACAGGCGGAGAAACATGCCCCAGCACTGGTCAAGGTGATCTGTGAGGAACTGAACATCAAACAAGAACAGATGCTGGACTTCGAACTGTGCCTGGCTGACGCACAGCCTGCGGCAATCGGTGGGGCTCTAGAGGAGTTCATATTTTCTCCCCGACTCGACAACCTGTTCAACGCCTATGCTGCATGTGAGGCGCTGATTGAGTCCTGCAGTAACGGAAGTCTTGCAGCGGACCCCACCATCNNNNNNNNNNNNCAACAACTGCAATCACTGCTACAATCCTCAGAGAGATAGCCAAACGAGTTGGCGCTCCCCTGCAGGATATTGTGGTGAGGAACGACTCTCCGTGTGGGTCCACCATCGGCCCTATTATGTCTGCTAAGCTGGGGATGCAGACAATAGACGTCGGGGCGCCCAACTCAGCATGCACTCTATCCGGGAGATGGGATGCACATCCAGTGTCCACCAAGCCATTGTGCTCTTCCAGGGTTTCTTTGAGCACTATCCAGCAGTGCTTGACTCCCTCAACTTCTAGATCACATCCAAGGAAGACACGTGAGAAAGACAAGCATCCACAACATCAGATCAA
>scaffold245
TACAGAGTCAGAGCGGTCCGCCTCGGACATCCAGTCTTGACGGGCCAATCATGCTACTTACAGGCCATGAGGGAGAAATATTTACTGCCAAATTCTCTCCAGATGGGCAGTTAATTGCTTCATCAGGATTTGACCGTCTCATATATTTTTGGACAGTATATGGGGAATGTGAGAACTTTGCGGTATTGAAAGGGCACACAGGAGCTGTGATGGATTTAGAATTCTCCACAGATGGAGGAATGCTGTTCACTGTATCAACTGACAAGACAGGTGCAGTGTGGGATGTTGACNNNNNNNNNNNNTTGAAAGGTCACCAGACATTTGTAAATTCATGTAATCCTGCAAGAAGGGGTCCGCAGTTGGTGTGTACAGGAAGTGATGATGGAACAGTCAAATTGTGGGATGCTAGAAAGAAGGGTGTAATACAGACATTCCAGAACACATACCAAGTAACAGCTGTCAGTTTCAACGATACAGCAGAACAGATCTTCTCTGGTGGGATTGACAATGACATCAAGGTATGGGACTTGAGGAAGAACGATGTCCTGTATCGAATGCGAGGTCACTCTGACACAGTGACAGGGATTGAAGTCAGTCCAGATGGGTCCTATCTCCTCTCAAAGGCCATGGATAATACATTANNNNNNNNNNNNGTGTGCCTTGGGTCTCAGCCGCAGGTGCACTGTTCATGGTCAGCAGATGGCAGCAAGGTGACAGCAGGTTCTGGTGACCGCTTTGTCTATGTGTGGGACACGACGTCACGAAGGATCTTGTACAAACTTCCTGGTCATGCAGGCTCCGTCAATGAAGTGGACTTCCATCCTCATGAACCAATAGTGCTCTCCTGTTCCAGTGATAAGAAGATGTTCCTTGGAGAAATAGAGTGACCCAACAGCGGACATCTGTTGACTTAGTAACAGCAGCAAACATTGCCTACACTCATTGTACCTACACTCCAGTGTATGTCTGAGTGTGCACTGTGTGTATGTGCATTGTGTACTCTTTGGGACAGCCTAATGGACAGTACAGTG
>scaffold246
GGATGCTTCAAAAATGGCGGACGCCAGAAGTTGTTTTATAACACTGTTCCTTCTCTGTGCGTGTGTATATGCACAATACCAGCCAAACTGGGCTTCGATAGACTCCAGGCCCCTGCCAGCATGGTATGATGAGGCTAAACTGGGAATCTTTATTCACTGGGGTGTTTTCTCGGTGCCCAGTTTCTCGTCGGAATGGTTCTGGTGGAACTGGAAGGGTGGCCAGAGTACCCCGGGTGTCAGGTTCTTCATGCAGGAGAACTACCGACCCGGTTTCACGTATGCCGATTTTGGTGCTATGTTCACAGCGGAATTCTTCAACGCCGACGACTGGGCAGACACATTTGCAGCATCAGGCGCACAGTACATAGTATTTACAAGCAAGCATCATGAAGNNNNNNNNNNNNGGACCCAAAAGGGACTTAGTGGGTGACCTGGCCAACTCTATCCGGAAGAAGTCCATTCTCAGGTTTGGTATTTACCACTCCCTGTTTGAGTTTTGTCAACCCTTACTGGCTTCAGGATCAGAAGAACAAATTCCGCACGCAAGACTTTGTCAGGTTCAAGACCATGCCCGAATTGTACGAGTTGGTCAATCAGTACAAGCCCGATCTGATATGGTCTGATGGAGCTTGGTTAGCGCCATCGTCATACTGGAACTCCACACACTTTCTGGCCTGGTTGTACAACGACAGTCAGCCAAATCACAGTCAGACCATCCAATCCCTGTTT
>scaffold247
AGAAACTTCCGGTATAAGAAGCATTGCTTTTCTGCGAGTGTTTTGTTTGTATAAGTGAAGGTACCAACACAATTTCAAGATGCCGCGTATTATGATCAAGGGTGGCGTTTGGAGGAACACAGAGGATGAAATTCTCAAGGCAGCTGTTATGAAATATGGCAAAAACCAGTGGGCNNNNNNNNNNNNGTCTGCAAAACAGTGCAAGGCTCGATGGTACGAGTGGCTGGACCCCAGTATCAAGAAGACAGAATGGAGTCGGGAGGAAGAGGAGAAGCTCCTCCATCTGGCCAAGCTGATGCCCACTCAGTGGAGAACCATCGCGCCCATTATCGGCAGAACTGCTGCTCAGTGTCTCGAACACTATGAGTTTCTGTTGGACAAAGCACAGAACAGAGATGATTCTGAGGATGATCCGAGAAAACTCAAACCAGGAGAAATTGACCCCAACCCTGAAACTAAACCAGCACGACCTGACCCAGTAGACATGGATGAAGATGAGTTGGAGATGTTGTCTGAGGCCCGAGCCAGGCTGGCCAACACACAGGGTAAGAAGGCCAAGAGGAAAGCCAGGGAGAAGCAGCTGGAAGAAGCCAGGAGATTAGCAGCACTACAGAAGAGGAGGGAACTCGAGGGCAGCTGGCATTGATGCAAAACAGAAA
>scaffold248
GAGTAAAACTTCGGGCGAGTCGACACAACCATGAGCACGGGCGACATCTACACGTCGGAGAAGAGGGGGGACGATAAGGAAGGGAGCGGTAAGAAGGAGAAGCCTTTTAAGACGGTTCTCCAGGCCATGCGCCATATTGGAGGAGAGCCTTTCCCCACAATTCACGTTGACCCGCGAGACGAGACGAAATCGGGCACGGATTATGAGGTGATTTCCAAGTCTCAGTACAAAAAATGTTTGAAACTTTGGCAGAAGGAGCGGAGCAGCGCAGAATACAAATCTACTCGAGAGGCGGAGGACGCTCTCAGGACGGAGAAGAACCTGGCAGAGGCCAAGAAGGTCACAATGAAGATAGATACCACTCTTCCAAAGTCGAAACCCATCCGGATAAGGGAGGCAACTGGAAACCGCAACACTAGGGTCAAGGTTGAAGGATGGGTTCATCGTTTAAGGAGGCAAGGCAAGAGCCTGATGTTCGTGGTGTTGCGAGATGGAAGTGGCTACCTGCAGTGCGTGCTACATGACGTACAGTGCCAGACCTACGAGGCCTTGACCTTGGCGACAGAGGCACCNNNNNNNNNNNNGGCTTTAAACGAGAAGGCATTGACACAAAGCCTTACTACTGGTACATTGATCAGNGAAAATTTGGTACCTGTCCCCATGGTGGCTATGGTCTCGGTCTGGAACGTTTCTTGTGCTGGCTGCTCAACAGATATCACATTCGTGAAGTGTGTTTGTACCCCCGCTTCGTGGAACGCTGTAAGCCTTGAACCACAGATTAGCATGTACAGCGTACACATTGTCTAGAGCCATATTGTATATAAGTAAGTCTAGTCTCTTGGTAGCACAATTGGGGGACCTTGAACGGACTTGTAAC
>scaffold249
TTTCCGTAAAGCAAACGACATGATTCTTTGCGCACTTGTTCAAAATTCCCTTTATAGACAGGCGCAATTATTGGAAGACTGGTATTACTTGTGAAATGCGACACACGCCATACAATGAAGCCGATACCCCAGTTTATCTCATGCACCAATCGTAGTGCGTGTCACTTCTGCCGGTCGCCATTACCAAGCCGCCGGTGCATGTTGTTATTAGGTTTTGATAGATTATAGTTGTGACGCATTCGAAAATCAAGTGTCTACAAGATCCTCTGACCATGAAAACCGCTACCCCAGCATGGGGCCCACAGTGGCTGCTGAGAATGTCGCCAGACAAACAAGACACTCTGCTGAAGATGATGGTCCTGGCCATTGCATCAGTTCTCTCCTTTTCTACAAGACTGTTCTCTGTGTTGCGATTNNNNNNNNNNNNGGTGTCATCATGGGAGGTACGTTTCCTCATCAACCTGATCCCGCTCCACGTCCTGGCCCTGACTGCTGACTGGTCGCTACTCTCACAGGATCTACGTCTCCTACACCACGGTGTACTGTCTGGGGACCATTTTGTCCATGCAGATCCCTTTGTTGGCTTCCAGCCAGTCCAGTCCAGTGAACACATGGCTGCTCTAGGTGTGTTTGGACTATGTCAGGTCCATGCCTTCGTGGACTACCTTCGGCTCCAAGCTGTCATATGAACAGTTCACCCTCCTGTTCCGCAGCCTGGTTCTGTTTTGTGGGCTCTGCTGTGTTTGCAGCTGCTGCCATTGCCACCGCTNNNNNNNNNNNNAGTCACCAGTATCTACTTTGCAGGAGTGATGGTTCGTCTAATGTTGGTTCTGGCGCCAGTAATGTGCGTGCTGTCTGGCATCGGCNNNNNNNNNNNNTCTCAAAAATGAAATCGCCTCTGGTGTTGTGATGATAATGACGGCCTTCCTCATCATGTACACCTTCCACTGCACATGGGTGACATCTGAAGCCTACTCAAGTCCCTCCATTGTCCTCTCAGCTCGTGGTGGTGATGGAAGCCGGATCATTTTTGACGATTTTAGGGAGGCGTACTACTGGCTTAGGCACAACACACCAGAGGATGCCAAGGTGATGTCCTGGTGGGATTATGGGTATCAGATAACAGCTATGGCCAACCGGACAATATTAGTGGACAACAACACGTGGAATAATACACATATCTCACGGGTCGGCCAGGCTATGTCCAGTACAGAAGAAAAAGCATATGAGATAATGCGAGAGTTAGACGTGAATTATGTGCTGGTTATATTTGGGGGCCTTACAGGTTACTCCTCTGATGATATCAACAAGTTTTTGTGGATGGTGAGGATTGGTGGCAGCACTGATCGAGGTCAGCACATCAAGGAGAGTGACTACTACACATCTCGCGGAGAGTTCCGCGTTGACAAGGAGGGCTCCCCTATACTGCTGAACTGTCTCATGTACAAGATGTGCTACTATAGGTTCGGCTCGGTCTACACAGAGGCTGGAAAGCCTACTGGTTACGACAGAGTGAGGAATACCGAAATCGGTAACAAGGACTTCGAGTTGGATGTCTTGGAGGAAGCTTATACCACAGAACACTGGCTGGTCAGAATATACAAGGTGAAGAGTCTGGAAAACCGTGGAGTGTAGTACCCGTTTTTTTTTCTCACTGGCTGTAGGGAAACTGGCTATAGTCTAGCCTCACGTTTCAGTATTGTTATGCTTGCTGCTTGTTGATGAATATTAACATATCCTCTCACTGATGTTTCATGATGGTGTTGGATTATT
>scaffold250
TGCATGGGGTAACTGGAGCTCCATACCCTGTTCTCGTACCTGCGGAGAAGACGTAATAAGACGATCAAGACGAAGGTCATGCACTAACCCGGCTCCAGAACATGGCGGCAGTGATTGTGTTGGCCAACGTCAGCAGACAGAGACCAAGAAATGTGAATTGCCAGAATGTTAAGATGATGATTAATTCAAGGACACCAGCGGCCATTTCGAAATGAGACAGCTATTTTCTGCTGACTTTTCAGTTAATTCAGAAGTTGACCAAACTTAGTCTTTGTCAACAACAAAAGACATGTTCCTCGCTTTACTTCGTATTTACAGRGACTCAACCCTGATCTTAACTCCATGTYYACTGTTATCGTTTTGCAAAACGTTTCAATATCCCAAGAGGTTATTTGTTTGTTAGTATCCAAGCCGATGTTCGARSCWRMTGAGGAATTGAATGCATGTAAGCTTGTTGACTATAAATTGTTTTGTGTTTCTCCCTCTTCACCATACAGTATGATATGTCCCTACTAATCGTTAAATATCCCACGTATAGAGTTTACTTGTAGTTTTCAAACTGAGTTTATTAATTATTAACTAGGAAATATTGTTCGCTACTTGTAAATCACTCTACAAGTGAATAATTCTAGATCCACAACAGAACAGGTGGCCATCANNNNNNNNNNNNGGTGTCCCGGACTAGAACCTGCACCAACCCTCCTCCTTCAAATGGAGGCTTGACCTGTCCGGGCGACAACGCGGACACCATCATGCAATTTTGCAACACAAGTCCTTGTCCTTGTGCCAACCAGCCATGTAATACCGGGACGTGTGTCGATGTCTCGACAACGGTATTCACATGTGAATGTCCTGTGAACAGAGTCGGTGCACTTTGTGATATAGAATGTGGCTACCCCTGTCCCAACGGTGTCGGCATCATCTTCCCCGACCTCACCAGCCCATCCAAATTCGTCAGCTGCTTCCAGGGACAACTGGCGCCCAGGGACTGTCCTGGTGGGACGTCCTACAGCTACGCTGCAAATAACTGTGTCTAACACAACCATCAGTCAGCGATCTGTAACTGGTGGTCATTAAAAGTTTCGTTTCTCGAGAAA
>scaffold251
GGCACCGAGATTGTAACTAATCTNAAGGATCCCTCTGAGTCATTCATCATCCAGTGGGCTCAGCGATGGCTGCCAGAGGATGGAAAGTACAAGAACGTGGAGATCTGCGTCCCCAATGACCCCAACAAGGTCGACAACCTCCTCCAGCAGTTCACCACTGGAGGAGAACTTAGGACAAGTCTGACTCGGTGGCATGAAGTATGTAGCAACACCCCCTTCGCCATACAGGAAGTGCTGTTTGCCTGGGAGCATGGAGCACTCAGTGCAGAGAATGTCAAGGTGNNNNNNNNNNNNTACATGGGCCTCAACAAGGCTCTGGTGAATTTGTTCCAGCTGATGAATGCTATCATCCACGACGGYAGCTTYACTCCCCGTACAGGCTTCATTGTGTCGTTCATCGAGGAAGCCATCAAGTGTGGACCMCAATACTCACRATCTGCTCTGCAGTTCATGCCTCCTAAAATGCTCCCCCAGATGATGAAGACGATCCCGGGCGTGTACAGCAACAGTCAGGTGCTGCAGATCTGCGACATGYCCACCGCCACTGGCAGGAAGGTCGCTGCYAAGGTCGTCTGTCCACAACTCCAGGTTCCTCAAGGAATGAAGGGAGGTTGGTTCATCAAGGGTCACRGTTCACAACTGCCAGGATCATGGAGATGTTCAACCCATTTATT
>scaffold252
TACTGTTTGAGAAGTGTGCGGAGCTGTTGGTTCTCCTGGACCAGTGTCTGTTTCTCCTTATCAAGGGCAAGTTTATCCAGTAGCACCTTGTTGTGACGTTTCCAGAAGTTTTCCAGAGAAGAGTAtaCATGGATCACCAGTGCAAGCGGCTCTGAAGGTGGCTCCAAGATAGCTGCTTCTACATCCtcGGTCTCTTCAGCTGTTAGAGAAGATGCGTAGAATGGTAGAACCTTCTCTTCCTCTGTCTCCAGCTTACGGCACATCTCTGCCAGCCGAAaTATCTGCTCTGCCTTTTCCtCTGCCtCTTAATTtCCTTGATAGCTGCATTACTCTCAAGGGTtAgTTTGGTCAGTTttGTCCCGCTCTGCATCTCTCAGCTTGTTCATCTGGGCCTTTAGGTCCTGGAAGTGAGCCAGCATCCTCTCTCGCTCCTCNNNNNNNNNNNNGGAGAAAGAGAAGCAGGGAATGATGGTAGAGAACCAGCAGCTCCGGACGCTGCTCAAGCAGTATCTCGACGGAATCTCGGTCAACGACGAGATCCTCTCACAGGTCAACCCGCTCTTCATTGTCAACAACAAGACCAATGTCAAATTGAATGTCCCAGTAACTGACCCCAGAATTCGGCGCCCAGTCGCTCAGACGGTAA
>scaffold253
AACCACAATGAGAGCTGCACAATATCACAGAAATACTTGATGATCTTGATCAAGGGGCTGTGCAATGGAGGAGGATGTCTACCCAAGGCTGATGTGGTGACGTTTGCTTCAATGTTGAAGTCTGCCACTCGACCCCCATACATCACAGATGAGGACGACACAGAACAAGAGGAAATAAAACTGAAANNNNNNNNNNNNACAAAACCAAACTTTGTACCTGACAAAAGAGAACCAGATGGGTTCGTGTCCGTGGCAACCAGTGTTCTGAGTTTTCTGAATGTGTTCATGGTGAACTCACCAGATGCTGAGATAAAGAAGCTGATCAGAACATCCCTGAATGAGGAGCATGTGAGCAACCTGGCTACACTCATCAGGGAGATGGACAAGGAATGCTACAAGGTTGGAAATGATAAAGTATATGAGGATATATCTGTAGCCCTGGCCAAACTGAATCACAGTCTCATAGCAACAGGCTGCCTGTCTGACAACCTGCAGGATGTGCTGCTAGTCCAGCTGGGANNNNNNNNNNNNATTTGTGAAGAGACAAGTGAGGAAGCTGCTGCTGTTCATTTGTGGATCGAAAGAGAAATACCGACAGCTCCGTGACATGCACGCCATTGAGAGCAACCTCCAGTCTGTGGTGGACATATGTGAGAAGGGTGGACTGGACATCGGAGCCGACATCATCCCCCACGGTGTCATTCTCCCATATGACACACTCCTCACTATGATTGAACATCTGAAGGTGGTGTACGAAATCGCATCATCTCGACCCTGCAACTGGCAGACTTATTGTGAGCAGGCTCAAGACACCCTCCCTTCCTGGTAAAGGCCAGCATCTCACTGGATGAGGGAGTGGCCCCCACTTGCTGCAGCTGCTGCAGTCAGCACTGTGTGGCGTGAAGCCATCGCCAGCACAGAATGCTGCCAGCTCATCCAGTA
>scaffold254
TGCTGTAAAGAAAACCACAATGGCAATTTTATTGTCTTGCGGTCTCAGCTTGCCAGAGAAAATGATTTCTTTAGCCCGATTCCACCAGACGAAGACAACCCGGATGTGGTGCCTGTGGGGTCGGGGAATGTGGGGGTGGCACTGTGTGTCGTGTGTGGATCAGCGGCCCCCAAGAGATGTGGGAAATGTCATAAGGTGTCGTACTGTAGCAAGCAACATCAAGCTCTACACTGGAAAGCCACACATAAGAAAAGGTGCTGCCAAGAACAAGATGAAGAAGTGGAAATCCCCAATCTGTTGTTTCCACAAGCTGAGTTGGTAATGGAGGAGGNNNNNNNNNNNNCCTGAAGAGTAACAAGGAATTGGAGCATCCGGCCTTGACAAAGACGAGCTAGAGAAATCTGCAGTGTCAGAGACGGAGGATGATAAACGGTTTGCCAAATTCAAGGCCAGAATTGCTACAAATCCAGATCAGGTGTTGCGGTATGATCGGGATGGGACACCTCTGTGGATCTCTACCAGCCACAAGCCCCAGCCAAGTGACATCCCTCCCTGCTCATGTGGAGCACCGAGACAGTTTGAGTTCCAGATCTTACCACAGTTGTTGGCATACCTGAAGGTTGACAGTGTTGGGGATA
>scaffold255
AAGAGCAGGACAGCCTGCACTAAATAAACAGGAAACATCAGTATATCGCAATACATACAAACATAACTTATGTCTGGATATGTTGGAGGAAGGATTCCATATGTCCTTCCAAGAGCTGTTTGCTCTGATAAAGCAGCAGGAAGATGACCGTCAGAATGCTGGCCCAGAGTCACTCATGTGGTCACAGGTCATGCTCAAGGATGAACATGAAAAACTTGACATGCTGAAAATAAACCTTACAAATTCAGAAGCTGCAGATAGGAAAGGTAATTATGCAGATGTATACAAAGCCCGCTACCAGCTAGCTCAGTACTTTTCTTCAACGGGTGACAAATGGCTGGCAGATCATTTCTTCCTGACATGTCTACAGACCAGCACATTGNNNNNNNNNNNNCAACGATCCTGAAGCTGCACTAGATCTCCTCTTCGAAGGCCCTCAACATGGCTAAAGATAGTGAAGACAAGCACCTGGAGGGTGAGGCTGCCTACACTCTTGGCCTAGCATATGAGCGTGCTGGTGATGGAGAGACAGCTCTATTGCATCTGAACAGCTTCCTGCGTACATGTCGTCAAGCTGAAGACCACGAAGGCATTGGGAGGGCATGTGATGCTATTGCTAAGGCTTATGCAAGACAGGGCAAAGTTGATGACAGCATCGAGTACCTGAAGCAGTTTGTGGACACAGCGGAACAGAGTGGACAAGAAGCTGCATTCAGTAAAGCATGTCACAATCTTGGCAGTGTCTTCAACTCACTGGGTCGTTACGATGAAGCAAGCGAGTACTTTAGCAAGGCCTACAACATATCCCGCTCTATGGGTGAAGCCAGTGCTATCCATGTAAACCGGGTGCAGTATGGCATCTCACT
>scaffold256
CACTGTTGGAAACACTGCACCATATGTTGTGAAAATTGAACCCAAGGGAAATGGCCCACTCTTCTGTGAGCTCCACTTCTACCAGAGAGCTTGTAAAACAGATATGGTGGATGCCTGGCTGAGGGGCCACAAGCTGAAGTACCTGGGTATACCCAAGTATATTGGTTCTGGCCTCCATACATTTAATGGCAAAGAGTTTCGCTTCATGGTAATGCAGAGGTTCAGTACCGATCTACAGAAGGTGTTTGAAGCATCGAGAAGATTTTCTCATAAAACAGTGCTTTGTCTGGGTATACGGATGCTTGACTGCCTGGAGTATCTACATGAGCACGAATATGTCCATGCAGACATCAAGGCTGGCAACATTTTGCAGGGATACGAAGAACGGACAAACATGTACAACAANNNNNNNNNNNNGTCAGAGATTCAAAGATAAGTACATGCGTAACATACGTCCCTGATGAAGACATGTTGTGTGGATGGAGACGCTGCAGACGCTGTCAGCAGTTACCTCAGCAGCATCGTGAAGCTGGATTATGAGGAGAAGCCTAACTACAATGCCCTGAGACGGGTGCTCCGACGAGGGCTCACCAAACTGGGGACGAAGGATGAGTGGACATTGGAGCTGTCTGATGTGGCCATTACCAGTCCAAACCCACAGCAACCAAGGGAAGGAAAAGGAAAAGCAATGGTGACATTGATGACAGTGAATCAACACCAAAGAAAAAAGTGACAACATCCCGAGTAATAGCAAGTGCACAATGCAAGGGCTCTCCTGCTGCCAGAGTTACCTCCCCTGCTGTAGGACGTCTTGCTGTGTCTCCAGCTGTAACGGCAAAGGCTGGGACACCAAA
>scaffold257
CCTCAAGGAACCCCTGATCCGAAGACACCGGGTACCAAAGCCTCCACCACATGATGATGTGTTCTACACAGTGGAAGATTTCAACATCGGAGTAGAACTCAATCTGTACTCCAAGGTCTTCAAAATCACAGGCTGTGATGAGTTCACTCAGAATTTCCTCAGGAAACTTGGCGTTAGGATCAACGGGCCAAGTGACACTTCAACTGATCCCTACGTCCAGCACCGGAAAGCTCTGGATGAGAGCATGCAGCCACTGCGCCCCTACGAGAAGCATGACACTCTCAAACAGTTCCTGGACCATGACCGTCATGTTCTACGTTTCTACTGCTACTGGGATGACAGTGATAATATGTTCGGTGATCCAAGGGAGATGATCCTGCATTACTTCCTGGCTGACGACACGATTGAGATACGCGAGTNNNNNNNNNNNNAAGTTCCTTGAGAGAGGCCGAGTAAAGAAGCCCGGCCAGGAGCCCTACAGTACAGAGATCTCCAGCTACTACACAGCCCAGGATCTGTTTGTTGGAGCTTGCGTGGAGTTCAATAAGTTCAAGTTCATCCTAATCGATGCTGATGAATATGCATTCAGATACATGGAGGAGCACCCTGCGGAATTCCCCATAGCTAATGTGAAAGCTATCTGCCAGAAGGTTTCCAGCCAAATAGGCCAGAACAAGGAGGATATCCGAGCCTTCTTTGCCAGGAACGACTCCAGTGGCAATGGCATTGTGTCATACGAACAGTTCAGTGGTCTCCTGCGACAGATTGATAGTTCTCTGACAGAGCATGAGATTATGACGGTGGCACGGTACTACAGTGAGCAGAGGGCTGAGGATGCCATGGACCACGTGAAAACTTGTTGCCATCATTCAGGAACAGCTAAGGAAGAGGAACTTTGAAGGGTTTGGGACNNNNNNNNNNNNATGATCTCCTCCGTGCAGCAATTGCATCTGCACCTGCCAATGAGAGTGGCTTAATCCAGTATGAGGAATTTGTGAACCAGATCAACTGGCGTGATTTCCCAGCACCACCGATGCAGTTTCAGCCTGTGTCTGAAGAAGCCGACTGGGCAGGCACTGCTGCTAAGAATGCTGTCAACGCCGTCAACTACCAAGCCTTGCTTTCAGATGTGTTTGGTTCCAGTTAATTGAACATTTTCTTTCACAGACTTAAGCAGCAACCCCATTACACTATAGGGAAATATCTCAACTATGTGGAAATAAACTGACATTTGTAACCTGCGGCTGAGACTACCAAGGCACACA
>scaffold258
GATCTCGTGAGAACCAAACCTCAGTCCAAGATGTCTGCGATAAAGTCGCTGAACCCCAAAGCCGAAGTTGCTAGGGCTTCACAGGCCCTTGCTGTGAATATAAGTGCAGCAAAAGGTCTTCAGNNNNNNNNNNNNCTGCAATGTCTCACTGGAATATGAAAAGACTGAGGTGAACTCTGGTTTCTTCTACAAGAGTGCTGCAGAGAGAGAAAAGCTGGTGGAGGCAGAGAGAAAGTTCATTGATGATCGAGTTAGGAAGATTATTGAGCTGAAGAACAAAGTGTGCAAAGGGAACGACAAGGGATTTGTTGTCATCAACCAGAAGGGAATTGATCCTCTGTCGCTGGATATGTTTGCCAAGGAGGGCATTGTGGGTCTGCGTCGTGCCAAGAGGAGGAACATGGAGAGACTTTCACTGGCAGTTGGTGGACAGCTATGAACTCTGTGGATGACCTGACACCAGATGTACTGGGACAT
>scaffold259
CTGCCCAGTTGCTCTCAAGGACACAGGGTGGGCTGGTACCCCGGCAACCCGGAGATAGCAGCCAAGTACAGAGAGCGGGTGTACTATCTGTCCACCAATGAGGCAAGGGACTCCTTCCTCAACAACCCAGAACAGTACCTGCCCAAGAATAAACCACTCGAGGCCCCACCAGTCCGGCTGTTGATCCTGGGTCCCCGAGGGGCTGGGAAGACCCTCCACGGTCGTCACCTGGCCAAGAAGCTGGGCCTGTTCCACATCGCCTTCAGGGAGAGACTCCAGGAACTCATCATTGCCAAGACCAAGAAGAAGATTGGGCCTGAGTTTGAGGAAGCAATGAGGAGGNNNNNNNNNNNNCCTACACGACAGCTCCCAGATCCTGTCAGTGCGACTACGTTGTCACCGTGACGGCATCCAGGAAGTGAAGGACTGGTACATCAAGGAGCACATGAACTACATGGARGTGAACGGTGACAGCTCCAAGTGGGCTGTGTGGCAGAACCTGCTGGATATTGCCAAGGAGAGTGTTCAGCAGATCCAGAGCTACYTACAGCGAGTCACTGATGGCAAAGCAGCGTCTATAGCGGACATGTGCATCACACCCAAGGAGTTCCTGCAGCGAGTGGGAGACTTCGAGCAGTACTGTCCCGTCAGCCTGGCCCTCMGAGGGGAGCTTGTGGACTGCTCAACTGATCCTACGCTCAAACGTGCTGCCGAGTTCAGAGGTCACTACTACAAGANNNNNNNNNNNNATCCAGAGAACTACGTGCCTCCTTTGGCCCCCACTAAGCTGCCCCACCAGAGATGCTGCCAAAGCGAAGGAAACCAGAAGATGTCCAGGCCATCCGAGAGATAGAACTGCAGGGTTACTGTCCCGTCACCTTCCTGGACGGCAAGAAGAGATACGAGTCTATAGTGCCRGGTGATCCYGACTTGATAGTGGAATACAGGAAGAAGTATTACTACTTTCGAGTCCGAGGAGAAGCTCCTGAAGTTCATGAAACTGCCCGAGGTGTACTGGAACCTGAAGCTCCCTCACAAGCTGCCCCCTAAGAAGGAGCCCCTCCCTGTGACAGGGCTTCCTATGCTGGGGTTCCTGGAGCAGACCGTGTCCACTGCGGTCATCAAGGCTCTGACTGCAGCCGGCAACTTCAAGCCAAAGTACCCCTTCATCAGCACGTCCCGTTCCTCCTTGTTGTATGTGGCGTATCATCTGAAAGCTTACAACCCTAAGAGTTCCGACTATGTCCGAAA
>scaffold260
GGACGCCATCTTGTTAGTTTACTTCTGATGTGGATAATATGCGGAGTTTTTGTAGAAATTGTATAGATAGACCGCCTGATAGGCGATTTTATATCATTTGTAAGGACTAATACCATCGCTGGAATAATATTTCGGTAATTTGGAGACATCAAGTAACAAGTCAAGATGTTTTACGCACACTTTGTGCTTAGCAAGAAAGGGCCCCTGGCCAGGATATGGCTTGCGGCTCACTGGGACAAAAAGNNNNNNNNNNNNAGTGTTGAAGCTATTCTGCAGCCAAAGGTGAAAATGGCTTTGAGAACATCTGGTCATCTTTTGTTGGGCGTGGTTCGAATTTATTCAAGAAAAGCTAAATACTTATTAGCTGATTGCAATGAAGCATTCGTGAAGATAAAGATGGCTTTCCGTCCTGGTGTTGTTGATTTGCCCGAAGAAAANNNNNNNNNNNNATTACTTTACAAGAAAATTTCCATGATTTTGAAACAACGTTAGCAGATCTAGAGGATATTGATGTGCAAGCCCAATTCTCAGTGAATCAAAGTCGTCCTGAAGAAATCACCATGAGAGAAGATTTGGGCAGTATTCAGYTAATGGGAGATGATGGTTTTGGTGATGTTGGGTTTGACTGAACGGGGAAATCCTCAGAGATGCGTCAAATCTTGACGACACACTCTACAAGAACCAAGACTATATCAAGCTGCTCCTATTGATGACCATAGAAAAAACTTTGGGAAATCATAGCACATCGACTAGGAAAAGTCCATGGATGTTGACATGGAGGCACCCATCACTGATGATGGATTTGGTGCAGTTGGTGATGGATTCNNNNNNNNNNNNGCAGGTGGATGCAGATGACGACGATGATGATGATAATGGAGATTTTGGTGATGTTGGAGATGTTGATCAGGCATTTTTGGTCAAGAATTCATGGAACCTGCAGGTCTTTTGAAGACACCCCTATGCCAGAAGTCCCATTGCCAGCTGAGGCTGAAGGAGAGCCTGTACCTAAAGATAATGAGGAAACRCAGAGTASGCAGKGGAGACATCACATAATGAAGCAGAGGTAACACAACCAACAAATACAACCAACAGCACAGCTGGYGAACAAACCACACTTGTACATAATGAAGAAGAAGCATTTGCCCTTGAACCTCTAGATGTCACTGCTGTACCAGGTGCTGAGAAGAAAGCCAAGCGCAAANNNNNNNNNNNNGCTGTCTGACACGAGTGATATCGTGACAACACTGGATCTTGCTCCTCCCACCAAGAAGCTCATGCATTGGAAAGAAACTGGTGGTGTTGAAAAACTTTTTGCCCTGCCTGGAAGACCAATAGTCTCCAAGACTTTTGTCAAAGATGTTCTCTAAGAACTTGGTGACAAAACAAGTGAAGGAAGAGGATGATTTTTGTGGAATAGAGAAACTGGTGCTTGAATCTCCTGAAGTGTCCCGAGAAGAAGATAAACAAGTTGATAGATCAAGACAGTCAGACATGTCAACAATCCTTGAAGAACCATCAATCAACTTGGACAACAGCAAAACTTTGGCACGTTCAAGGCGCAGTGAGAAGTCTTTTGTGGAAAAACCAAAAGAAGTTGCTCCAGAAGAGCCAACAAATAATGCACAAGATCTGTTTGCCCAGTCCTTCAACAATGGCATTGTTGATATGCGG
>scaffold261
GAAGCTCGTTCCTGCAAACACGACAAACATGTCTTCCTTGAAGGAAATCGTTGGAATGTATCAGAATTTGAAGCGTGAATTTGATCGCAAACCACCAAATCTTGAAAGATGTGGAGAGTTTTTAGCAAAGCTGAAGATTGCACTCACCAGTGTGACGTTTTTGCCTACAGATGAATCAAATCCATCAAAGCAAGAACTGCTTATTGCNNNNNNNNNNNNCAAATACCAGTTACTGGGTCTCAATCTGCTTTGTCTACTTTCACAAAACAGATTAGCAGAATTTCACACAGAGCTTGAATTATTACCTGTGAAGGAAATCCAGACAAATATATACATCAAGCACCCAGTGTCCATGGAGCAGTATCTCATGGAAGGCAGTTATAACAAGGTATTCTTAGCAAGAGGAAATGTTCCAGCAGAAAACTACAACTTCTTCATAGATATATTACTGAATACAATTAGAGACGAAATTGCTGGATGCATTGGGAAGGCTTATGAAAGGATTGCACTGACTGAAGCAGGTCGCATGTTGTTCTTTGAGTCACAGAAACCCATGAAGGAGTATGCCACACAGC
>scaffold262
GACACATCACAATACACAAGTTTACGGCAGGGACGATTTGTTTTATTAGCTGAGGTTACCCTATAGACAGTCAGCATGTCGGCACCCAGAAGATCCATGGAGGAGTCCTTGTATAGGATCCCTCCATACTACTACATTCACTGTTTGGACCAGAACACCAATGTCACCCGGCTGGAGATTGGGCCAAAGACATACATCAGACAGGACAATGAGAGGATTGTCCTTGGTCCCGAAAAGATGATTGTGGTGCCCCCACGGCACTACTGTGTTGTTGAGAACCCTGTTGTTCGTAACAAGGATGACCAAATTGTGTGCAATGAGAGTGGACAGGCCAAACTGTTCCACGCTGATCAGGAGATCCGTCTTGCCCAGGATCCCTTCCCTCTGTACCCTGGGGAGGTGCTCAAACAGCCTGTCACGCCACTAAAAGTAGTTCCTGCAAACTCAGCACTTCGTCTCCGTTCCATCTTGGACTTTGAGGATGAGACTGGAGAGAAGAGGACAGCTGGGGACGAGTNNNNNNNNNNNNGGCTGCCGCAGGGCCAGAGTTGCAGGTTAAGCTGCTGCAGTCTCTGGGACTGAAGTCCACGCTCATCACTGATGGCAGCACACCAATCAACCTGTTCAACACAGCCAATGGCCTCATAGGTGGAGTGGTGCCGTATAAGAAGCGTAGAACAGGGGAGAGCGATGAGGAAGATGAAGCATAAACAGTGCATTTTGATTGGTTAATATGAAGAAATGAAATTGACTGGTCAAATGATGTTGGCGAGGACACTTGTTTTCGAGTGTCAGAGTGAAATCATTAAGAATGTTGATCTGTGTGAAGCTTCTAGCAGTGACATATTGCTCATCGTGACTGAAGTGCTTATGCACTTAGGTGTAACTACTGACATTATTGTTATTTTGTTCAATGTCACTGCATGTGTTTTCAGTGGTATAGATCATCATGACACGATTCATGACAGAGATCCTGATTTTCTGTTTTGTCGTCACAATTTTGTTACAGAAAGTGATAAGTCACTTTTTATACTGAAATTATTTTTCTCT
>scaffold263
ATGATCGCCTTTTGAAAGCAATCTCTAAATTAGGCTGGAGAAAACCAACCCCTATTCAGGAAAAAGCCATTCCTCTGGCATTAGAGGGTAAGGATGTGCTTGCTCGTGCTCGCACAGGCTCCGGCAAGACTGCAGCATTCTGTCTTCCTGTCATACAGAAAATACTGACAGCAAAGCAGTTGGCTACAGAGCAGTGTGTCCGGGCTGTCGTGTTGGCTCCATCGAAAGAGCTATGTAATCAAGCTTTCAGAAATATCAAGGACTTGACAAGCAGTTGCTCTCGAGAGGTGAGGTGTGTCGACATCTCTCAACCCAGCCCTCTGACCTCACAAAGGCCAATGTTGATGGAGNNNNNNNNNNNNAGACCTGGTGTTTTCATTTGGATATGAACTTGACATCAAAAGACTTCTGGAACACCTGCCAAAGATCTATCAAGCATTTCTGATGTCTGCCACTCTGACAGAAGATGTGAAGGGC
>scaffold264
GGCTTGACCTCTGACCTCAACAATGGCGATGCAGCAGATGTCTCGACTTGGGCCCCTCGGCACGTGCCGGACTTCGTGCCCTGTCCTCCGCTCCAAATGCTGCCACAGCTACAAAATCAAGTGGGGCCTCTTTCGGGTTTGAGTTTTCCGATGAACAGAAGGAGTATCAGGCTCTGGCCAGGAAGTTTGCCCGTGAAGAAATCATACCCAAAGCCCCCGAATATGACAAGTCAGGGGAGTATCCAGTTGACATCATCAAAAAGGCGTGGGAGCTTGGCCTCATGAACACTCACATTCCCCACTCTTGTGGTGGTCTTGGCCTGGGGATCATGGATGCCTGYATCGTGACGGNNNNNNNNNNNNGAACTAGCATATGGCTGCACTGGGGTGCAAACGGCCATTGAAGCCAACTCTCTTGGACAAATGCCAGTGATAATTGCTGGCAATGAGGCTCAACAGAAGAAGTATCTGGGGAGGATGATGGAAGAGCCCTTGATGTGTGCCTATTGTGTAACGGAACCAGGGGCAGGATCAGATGTAGCGGGCATCAAGACACGTGCTGTCAAGAAGGGCAACGAGTATGTCCTCAATGGCCAGAAGATGTGGATAACGAATGGTGGCCATGCCAACTGGTACTTTGTTCTCGCTCGCACTGATCCAGACCCCAAAGCTCCCGCCGGCAAAGCTTTCACTGGCTTCATTGTAGATCGGGACACCCCTGGTGTTATTCCTGGCAGGAAGGAGTGGAACATGGGACAGAGAGCATCAGACACACGAGGAATCACATTTGAGGATGTTGTTGTCCCAGCAGAGAATGTTCTTGGCCAGGATGGAATCGGCTTCAAGATTGCAATGGGTGCTTTCGACAAAACAAGACCCCCTGTTGCGGCAGGTGCTGTTGGCCTGGCCCAGCGAGCTCTAGAGGAGGCCACCCGATACTCCATGGAGAGGAAGACCATGGGCAAGTTCATCTGTGAGCATCAAGCTGTGTCCTTCATCCTTGCTGAGATGGCCATTGGGGTGGAATCTGCTCGTCTGGCCATGTACCGGTCAGCCTGGGAGATTGACCAGGGCCGTCGAAACACATACTTTGCTTCCATTGCCAAGGCCCTCGCTGGTGATGTTGCAAACAAATGTGCCACGGATGCTGTCCAGATATTTGGGGGTAATGGATTCAACAGTGAATACCCTGTAGAGAAGCTGATGAGAGATGCCAAGATATATCAGATTTATGAGGGGACCGCTCAAATTCAACGTATGATCATTGCCAGGGAACACTTAACAAAAGCAAAACAGACAATGTGATCAACCAGTCGGAGGCCTTGTTACAAAACCACAATTTTGTCGCATCTTATGATTAGTCATACCATGAGAGGAGCAATAACATTACATAGTAACTCATGTTCAGTTGTCCAGTATTTCTGGGTCATTCAGTTGTCACTGACACAGTATTTGCTGTTATTCACCTCACCCCATATTGTGTTGTAAATTATAATCAAGAGTTAATTAACAAGTGTTTGTTGATACTAGAGTGTGACCAGTTGA
>scaffold265
TACTCAACAGTGGGACTAACAAGAAGTTGGTGCTGGTCCTCAACAAGATAGATTTGGTGCCAAAGGAGAATGTTGAGGCTTGGCTGAAACATTTGCGCAACGAGTTTCCATCAGTGGCTTTCAAAGCTTCCACACAAACCCAGAGTGACAATCTGGCCCGGTCAAAGATGAAGYTGTCTGCTGTCACTGACGACCTTCTAAAGTCCAGCCATTGTTTGGGTGCTGAGGTCCTAATGAAGTTGCTAGGCAACTACTGTCGTAACCAGGATATCCGAACCACTATCAGAGTGGGCGTAGTTGGATTCCCCAACACAGGGAAGAGTAGCATCATCAACAGCTTAAAGAGATCAAAAGCCTGCAACGTGGGGGCGATGCCGGGAATCACAAAGTCTATGCAGGAGGTCCAGCTAGACAAACACATCAAGCTGTTGGACAGTCCTGGTGTGGTCATGGCACAGATGTCCTCGGACACAGTCACAGTACTTAGGAATGTTGTTAAGATAGAGCAGTTAGAAGACCCTGTAGAACCTGTGGAAGCTATCCTGAAGAGGTGCAGCAAACAGCAGCTGAACCTGCNNNNNNNNNNNNAGGACTGGACCACTGGTAAGATCACCTACTACACCCACCCCCCGGAGCAGACCAGCCTGCCCACACACCTGAGTGCAGAGCTGGTGCAGGAGATGGGCAAGGC
>scaffold266
CGCAGGTGTATCAACGCAGRGTAACRCTKSSGWGAGAATACATGAGCTTTAGCTTTAAGAGAGGAGGGAAAATTGCTTATACAAGGATTATTTCTCGTTTATAATCATGCCGTACGCCAATCAGCCAACAGTGTCAATCACTCAACTCACTGATGAAAACATAAAGTTTATTCTCGAAGACACCGATTTAAGTGTCGCAAATAGTCTACGAAGAGTGTGTATTGCAGAAGTTCCCACCATAGCCATAGACTGGGTCCAGATGGAAGCCAACTCCACAGTTCTGTTTGACGAGTTTATTTCACATCGTCTTGGACTAATACCCCTCACCAGCGATGACGTTGTCGACAAGTTACAGTACTGCAGGGACTGTACCTGTGAGGAGTTTTGTCCAGAGTGTGCTGTAGAGTTCCAACTGGAAGTAAAATGTCTTGATGACCAGACTCGCCNNNNNNNNNNNNCAACAAAGTTGTTCCTGTGACGTCCCGGCACAGAGAAGAAGCAAGTGAATATGAGGACACAGATGATATTCTGATTGCCAAGCTGCGCAAGGGTCAGGAGTTGAAGATTCGAGCATTTGCCAGGAAGGGTTTTGCCAAAGAACATGCCAAGTGGAATCCTACCGCAGGTGTCGCATTTGAGTATGACCCTGATAATATCATGAGACACACGCTGTATCCCAAACCTGAGGAATGGCCTAAAAGTGAATATTCAGAAATTGGTGAAGATCAGACT
>scaffold267
TCAAGGGTGTCTCTGGTTGTCACAGAAACATTTGATGCAGGTCTGTTTGGGGAGCATATAATCTCAACACTTCACCATGCATGGGAACACCTCCTCTTGCCCCCAACAGAACATGCACAACAGAGAGGTGGCCGTGTGATCCCAGCTGGTGCCTCTGTGTACCTGTGTCCTATAGAGTCAGAAACCATCAGGAAAGGAAATAGACTGCTGTATCCTGTACTGCTAAACCTTGACCTTCGTGGTATTGACCTTGTGTGTCGGACATCAATCAGCGAGGAGGAGCCCTACACCACAGAGAGGCTATCAGCAGTCAGGGGAGGGTACCGGCAACTTGCTTCACCAAAAGTTGCACTGAAGGTCAACTTCTGTAATCCACAGGAAGTTGCAGCACTGCATGATGGGATACCTGNNNNNNNNNNNNGTGTTGCCAGGGAAACTGACTGTGATGGGAATGTGCATTGAGTCGGAGGACTTGGCCAAGTCCAGCTTTGTTGTGACCAGTGAATACACACTGGGTTATCAGATAGCTGACTTCATTCGAGACTTTCAGGCAACAACTCACCCAGACATTGATCTTCACACCCTGACATACAAGAGACTCTGTGAGCCATTTGAACTGTTTCAACTGGACTTCAATGAAGACAGATCAGATTCTGATCTCCCACCATTCCTTCAACAGGAAAAGGAAGTGAATGTATTTGTGACAGACACAGGGTGTGTCCATGCAGTGGTGTATTGGTTTGAGGTGCAGGTGATTGACGACAT
>scaffold268
GCTCACCCACCAGCTCATTGACTTCCTCATGGGAGAAACTGATGGCATGCCCAAGGACGCCAATACCTGTTCCGGTTGTACATGGCCTTGAAGCAGTACAGAGAGGCGGCCCGAACAGCCATTATTATAGCACGGGAGGAGCAGAGTGCAGGTAACTACCGCAATNNNNNNNNNNNNAGACGGAGGAGGATGAACCCCTCAGCCCATGCCCAGTGTGTGGCTTCCAGCTCCCAGAGACAGAGCTCATGTGTCCCGAGTGCAAGAACAACCTGCCATATTGCATCATAACTGGTCGTCATGTTGTGTCGGAGGATCTGACTGCTTGTCCAACATGTGATTTTCCAGCCATCTTCCCCGAGTTCATCAAGCTTCTGGAGAGTGAGGAGTCATGTCCAATGTGTGCTGAGAAAGTGATCCGCGAAAACTTAACAAAGATCACCGACACGAAGAAGTATATGTTTCCAGAAGAGGGGGTGACAGAGTGACAACACCTATCTAAAACACTTATTTATTTCAAGT
>scaffold269
AAGGCGCTGTTGTCAAGGGGAAAAAGAGCGAGTTCTTGTACTACACTATGAAAGTGCCAGATCCCTACAAGTTTGAGGAAAAGGTGAGGAAGGCAGAAGCAGAGCTTGGCATCAAACCAGAGCAAGGCGTGCCCATCTCCTACGACAGGAACGGCTCCTGGTTTGCCTTCATCTTCATGGCAGTGATTGGCTTGGCTCTCTTCCTGTTTCTGCGCAGCGTCACAAAGGTGTCACTACCGAACCCCTCCGACATGTTTGCCAATGAACGCAAGGCCAAATTTGTTCGTGTGGATGTTATGTCCCAACAAGNNNNNNNNNNNNACATGGGGGGCAGCAAGAGTGAGAGACTTGTTCAAGGAGGCCAGGAAGCGATCACCATGCATCATCTACATCGATGAGATTGATGCCATCGGGAGGAAGAGGAGTGGCAGCACCATGGGCGGCAGCGCGGAAGAAGAGCACACCCTCAACCAGCTGCTAGTGGACATGGATGGCATGGGCACCATGGAGGGCGTCATTGTCCTTGCTTCCACCAATAGGGCGGACATTCTGGACAAGGCCTTGCTGCGACCTGGTCGATTTGATCGTCACATCATGATTGACCTCCCAACGCTGGAAGAGAGACGGGAAATATTTGAGATGTATCTGAAGAAACTGAAACTGGCNNNNNNNNNNNNTCAGTGTATGCTCCCAGACTGTCCCAGATGTCACCAGGAATGAGTGGTGCCGACATTGCCAACATCTGTAATGAGGCTGCCATCCATGCAGCCAGGGAAACCAAGAAACTGGTGGATGCTTCGGATTTTGAGTATGCTGTGGAGAGAGTTGTGGCCGGTGTTGAGAAGAAGACTCGCCTTCTCTCCCCAACAGAGAAGAAGATTGTGGCTTACCATGAATCTGGACATGCTCTGGTTGGCTGGCTCCTTAAGTACACCGATGCTCTGCTCAGGATATCCATCGTACCCAGAACCCAACAGTGCCTTGGGATTTGCTCAGTACATGCCATCCGACCAGAAGCTGTACTCTTCTGAAGAGCTGTTTGAGAGAATGTGTATGGCGCTTGGAGGTCGGGCAGCGGAGGCAATCATCTTCAACCACGTGACAACAGGAGCTCATGATGACCTTCAGAAGGTGACCAAGATGGCTTTTGACCAGATCCGATCATATGGCATGAATGACAAGGTTGGGTATCTGTCTTTTCCCCCCGAGTCCAACGACACCCTGGGCACCAAGCCCTACAGCAAGAGGCTGGCAGCCACCATGGATGAGGAGGCAAGGAACTTGGTGAACCGAGCTTACCATCACACAGTGGAGATCCTGGCAAAC
>scaffold270
ATTTCAATGATACCATGGAGTGAGCTAGAACATCAAACAGAAGAAAGTTGGGCTTAGATCTTCCTGAGAGATGATGTCCCAAGATTCATATAGAAGGAGCACAAGTCAAGAGAAGCCAGCCTTGTATTCCATCTTGACAGGGGAATGGATGGAGTTATCTGATTCTGCAAGGCTTGGGAAGTCCCGACCTGTCACTGACTTTGAAAAACTGAATCGTGTGGGAGAAGGCACCTATGGCATCGTTTATCGGGCCAGAGATACGAGAAGTAACAGAATCGTGGCTTTGAAGAAAATGAGAATGGAGAAAGAAAAAGATGGCATCCCTATCANNNNNNNNNNNNGATCAACGCAGAGTACGTGGGGATGCCTCAAAGTTGCTGATTTTGGTCTGGCGCGGAAACACATCCTCCCAGTGAGGCCCATGACCCCCCGGGTTGTGACCTTGTGGTACCGAGGGCCGGAGCTGCTGTTGGGGTCTCAGATTCACACGTCAGCTATTGACATGTGGTCTGCTGGATGTATATTTGGGGAGTTGTTGGCACACAGACCTCTACTTCCTGGGAGATCAGAGATCCRGCAGATAGACCTCATTGTGGAGATGTTCGGTACCCCCACAGACGCAATCTGGCCTGGATTTTCAGAATTGCCAGCTTTGGAAAATATTACACTACGAAAACAACCGTACAACAACCTGCGACACACATTCCCCTGGCTGTCTGACTCCGGTATCAGACTACTTAACTTCCTCTTCATGTTTGACCCAGCCAAGAGG
>scaffold271
TCCAGTAGGCTGGGTGCGCTCTCGCCGATACAATGGGCAACAACTTCCAAGCCCACGCCTCATATCGTCGTTGATGATGTCCACCAGTCATGTGACAGAAGATGAAGATTACACACACATGCTGATGCAGTGGGGGCAGTTCATGGACCATGACCTCAGTCTCGCACCTCAGTCAGTGAGCTTTGCAAGGTTCAGTGATGGTCGCCGGTGTAATGAAAGCTGTGAAAATATCAGTCCTTGTTTCCCTATCTCAGTCCCTAACAGTGATGATCGTGTACACACACGGTGCCTAGGCTTCTCCAGGAGCAGTGCAACATGCAACACAGAGAGCACTTCCATATTCTACCACACTGTGTCTCCTCGCCAACAAATCAACTCCCTTACNNNNNNNNNNNNAGAGACAGGGACACACGAGGCAAGCTACAGGATCTGTATGGCCATCCTGATACATTGATGATTTGTGGGAGGAATGGCGGAAACACCAGTAGAAGGTGCCAAGGTGGGCCCAACTTTCCTGTGTATTCTAGCAGATCAGTTCNAAAGGCTACGAGCAGGAGACAGGTTCTGGTATGAGCATCCCGGAGTGTTCAACACCGAGCAGATTGTTCAGATCAGACAAATGTCGCTTGCACGGGTCATCTGTGACAACACAGACAGCATTGACAAAGTCCAACTGGATGTCTTTAACGGAATATTGGAGATTACAAGTCCTGTGATGATATACCCCGCCTGGATCTGCGCATGTGG
>scaffold272
GGAGGTTATCTTGATGAAGTGGAAAACAATGGCAACACACCAGCCCACCTGGCAGCTATGGAGGGCCACCTGCCTTGCCTCAAGTACATCGTCACCAACTCCGGCAACACCATGCACACACTCGGTGCAAGGAATGACAATGGGGAAACACCCAAAGACCTGGCCCAGCAGTTCTACAAGGAGAATATCCTGGAGTACATCAACAACATTGAGTGGGAGAGAGATCATCCAGTCGAGGCTNNNNNNNNNNNNGAATGGTGTTGTCAACGTCAATGAGAGAGATGACAAGGGATCAACACCAGCTCACAAAGCTGCTGGCCAGGGCCACATCCACGTGCTGCAGTGGCTTACTGAGATGGGGGCAGACATGGCCATCATGAACCAAGCTGGAGAAACTCCGAAAGATGTGGCTCGCAGGTTCTCACAGCTAGCCTGCATCAAGCTTCTAGGAGGTGACGCGGAGCAGGACACTGAAGTAGTTGTTGATGAGCCTCAGGAAGAAGAGAGAGGCAGGAGATGTTCGGTCAACCAGGCTATGGCAAAAGGGTGGGCCAAGATGCGTGTGGATGAGNNNNNNNNNNNNCGCCAAGAAAAACTTACAGCCAGCTTGGTGGCACGATGGTGGAGGACAGACATCGCTTACAACTGATGAGAGATAAGGATCACACCATCAAGGAGCTAGAGACTCTGCTGGAGTATGAGAGGGTCAAGCGGGAGAACCTGGAGTGTCAGCTGGACGACTTCCGGCAGGAACTGGCCTTCCTGCGATCACACCTGGACAACACAAAGATGGACCCTATGAGTGATGAGGACTCCAGGCAAAGGTCTCGCAAGAAGAGATCTGGGTCAGCAAAGAAGAAGAGCTACGGTGATGGTGGCGTGTTCATCAGGAGGAGTGTTACAGTTCCTACTAAAAGCAG
>scaffold273
GTATCAACGCAGAGTACATGGGCGACCCGATGGACCAGCTCAACGGTGAGGACCAGGAGCGCTTCGACCGCCTCCGTTACGTCGAGATCAAGCACGGACGTATCTGTCAGCTTGCTTTCCTCGGACAGATCACCACCCGTGCCGGAATCCACCTCCCTGGAGACCTCAGCTACGGACACCCTTTCAGCTCCTACCCCAACGGTGTTGCCGCCATCTGGNNNNNNNNNNNNATGAAGGATGTCCCAGGAACCGGAAACGAATTCGTTGGTGACCTCCGTAACGGCTGGATCGACTTCGGATGGGACACCTTTGATGAAGAAACCAAGTTGCAAAAGCGTGCCATCGAATTGAACAACGGCCGTGCCGCCATGTTCGGTATCCTTGGACTTATGGTCCACGAAGAAATCCAAAAGCTCGGATACGACCCCGATCTTCCCATCATCGGACACCTTTCTTAAACAGCTTTAGCTGGTGCCACTGATTTCGCGAGTGGACGCTACTACCACTTGAGATTTTGCTTGGTTTGGGTAGAGAACTCTTTGTTTAAATAGATAAGTTGTTTCTCCCCAA
>scaffold274
GGTGACAGCCCAAACTGAAAGTAATTGACGGTCTACTCGGCAATTACGACGTGAAAAATAACAGGACGCTTCAAGTGACCTGGTTATTGGGCAGCCATGAAGGTGGAGCTGGTGACAGGTAGTATCGCTGACCAGCAGGTTGATGTACTGGTGAACACTACAACAAAGGACCTGAACCTGTCATCAGGACCAGTGTCAAGGGCGATCCTTGGCAGGGCAGGGCAAGGCATCCAGCAGCAGTGTCGGGATAACTGCCCCCAGGGAATCGACTTCGGAGAGATCTGCGAGACAGATGGAGGCAGTCTCACCTGCAAGCAGATCTACCACACCTGCCTACCTGAATGGGGTNNNNNNNNNNNNGATCACGGGCCTGTACGAGCAGTACCAGATTGCCATGCAGACTGTCCAGAAGGAACATCCCTCCAAAGATAATGAACGCATCATGTGGCATGGAACTGACGGTGAAGCCGTTCCGAACATCAACAAATATGGCTTTAATAGATCTTACAGCGGAAAGAACGCTACCCGGTACGGACAAGGTGTATACTTTGCTGCGAATGCTGCCATCTCTTCAGCAGCCGAGTACTCTCCCCCCAGACACCCCATGGATATAAATAATGTCTACAGGGGCTCGGGGTATTGACGGGCAGATACACCAAGGGCGATGCTGCCATGAGGGACCCTCCCCTTGTTCACCCTACTCGCTCTGTCAGGTTTCAACTC
>scaffold275
AAGTACATTCCAATTGTCAACAACAGCCCCGCTGCCATCACCTTCAACCTTGCCCTGACCCCCACAGCCCCTGCCTTGCAGCAGCCAGAAGTCCTCAGTATCTCCCCCACCCAGCCCATTCGACCCAGTCCCCGAGGGGGCACCTGCAAGGTGGAGATTGTCTTCAAACCCAAGTCCAGAATACCACAGTTCACAGAGGAGGTGATGCTTGAGTGTGCTGGGCTGTACCAACCCCTGTTTGTGGTCAAGGGGTCATGTCTGGGCATGGAGATCGCCCTGGACGCAGAGGGTATTCCATTCGGCACTGTGGTCCAGCGCAGTCAGAGCACCCGCAAACTTGTCATGAGCAACACTGGAGACATGAACGCCAAATTCCGATGGNNNNNNNNNNNNCAACATCCCTGAGGTCCTCATGCCCACACAACTGCAGATACCAGCACAGTCAGAGGGCCGCTTCAACTTTGAGTATCAGCCATTGAAAGCAGGAGACGTTCAAGGTCGTCTGGAGTTCAACTGCAGTGACCTAGGCCTGTACATGTATGACCTCAACCTCAAGTCTACACAAGGTGGTCCAGAGAAAGCACTATACTTCCGCACATGTCTGGGACAAACACAGATACAGATGGCTAAATTCCTCAACTTTGCCAAACAGAAGACAGACTACGTCTGCAAGGTGGATAACCCAGACTTCCATGTGGACAAAACACTCACTGCCGCCCCTGGCTCCACTGGGAACTGAGGTTGCTCTTGAGGTCATGTTCGAGCCGTCCAGATTGGGAGAACATCGCAGTGTATTAACAGTGTCATCACCAATTGGAGAGAATACACC
>scaffold276
GGAACATGAACAGGAGATGTTCAAACTGAAGCAGGAAAACTTTGTCCTGGCTGCCAAGGTAAACGAGGGTGATGGGGAGAGCACTGCCAGGAAGAAGCTTGGTGAAGTATTGAGTGGTGATGCTGTTACGAGGGAGCAGTTGACAGTGTTGGAGCGGGAGATCAAGGACCAGGAGTCTCTCATAGCAGGCTTCCAGACGGAGAACCAGCGACTGTATGGCGAAATGAAGGCTCTCCGTGCCAACACACGCTCAGCAGATGAGAAAATGTTCTCAGAGAATCAGAGACTTATCACAGAGGTCACCAATCTGAAATCCCAGCTTGAACAGAAGGACCTTGCATTGAGGAACAAAGGGATCATTNNNNNNNNNNNNATTACCAGTCTCGCAGCACAGCAGCAGATAGCTGCTGGCAACGCAGATGCCAAGCTTGGTGCTAACAAGCTTGATCAACTACAAGCTGAGCTGACTGAGGCTAAGAGGCAGAGTGAGATACAGCAACGGGAGATGAAGGTGTTGCAGCAGACCAAACAGGAGCTTGACCACCACATTCACCAGCTGGTGCGGGAACGGGAAGATCTCAGTCGCGACCTTGATGCTGCAAAGAAGATCACACCAGAACAGGCTAGGGAACTGAAGGCCCAGCATGAGGAGGAAGTGACTCAGTTGAAGAGGAAGCTGAAGTGGTATGCAGAGAACCAGGAGCTGCTGGACAAGGGGGCAGCAAGCAA
>scaffold277
GAGAGTGTTCCAGTCTCCAGAGATCATCAGGGTTGGAGAGATGATGTGGACGGAGCGCTGCCAGCCCACCCACTCAATGGAGGTCCTGGGCCACACAGCTCACCTGCAGAAGCTGAAGAGCTGGCTGCTGGAGTGGAAGCATCGCACTCACAAGGAGGCTCGTAAGATGAGGCTGCAAATGCTGAAACAGGCGCAGCCAAAGGCTGTGGTCAAAGCTGCTGAGGAAGANNNNNNNNNNNNACGAGGGCCTCACCTTCAAACAGCCATCTCAGCTGACAATTGCCGGACACCTACAGACAATCTGCCTCGTGGAACGGGTGAGAACCAGTCTGGATGAGATGCTGACGCTGGTCAAGCTACACGGAGGTGACATCCGGAAGTGTCTGCTGTGGCTCCAGTACTGGCTCAGCTCAGGGGTGGGGCCAGCAAACTCCACCACCCTGTCAACACAACACCACGTACCGTTCTACTCAGTGTCGATGACAACACATGCTCACAAGACTCCGATTCTCAAGGAACCAGTGTTGGCACTTCGGCAGCTCCTG
>scaffold278
TCAAGGCGACAGGAGGAGGGGCATATAAATACAAGGACCTGATCACCAGCAAGCTGGGAGTTCAGGTCGACAAGGAAGATGAGATGGATTGTCTGATCTCTGGTTGCAACTTCCTCCTCAAAAACATCCCCGACGAGTCCTTCGTGTACCAGCGTCATGGCAGCCCAGACTCAAGTTCCAGGGTGTCAGTACTGACATCTTCCCCTACCTGCTAGGTCAACATTGGCTCTGGTGTCGGCCTTATCAAGGTGGAGTCTGAGAACAAGTTTGAGAGGATCGGTGGGACGTCGACAGGAGGTGGGACCTTCTGGGGGCTGGGCTCCACTCCTCACTGAGGCAAAGAGTTTTGATGAGCTGGTTGAGCTGGCCGAAAGAGGAGATCACCGGGTCAGTGGANNNNNNNNNNNNTGAGCTGGCCGAAAGAGGAGATCACCGGTCAGTGGACATGTTGGTCAAGGACATCTACGGGGGCGCCTACACCAGCATAGGTCTTCCTGGAGACATCATTGCCAGCAGCTTTGGGAAAGCAGCACGCTCACCGAAAGACAAGAACACCAAGAGCTTCAAGCAGGAGGACTTGGCTCGTAGCCTGCTCTTATCCATCAGTAACGACATCGGTCAGATCGCCTACCTTCATGCCAAGATTCATAACCTCAAGAAGATATATTTTGGCGGATACTTCATCCGAGGTCATCCTATGACTATGCACACTATAACATTTGCCATCAACTANNNNNNNNNNNNTCAAACCATGGAAACCGATCTGATCATTATCGAAGGAATGGGACGAGCAATCCACACAAATTTCCACGCAGCCTTCTCCTGTGATTGTCTGAAAGTAGCTGTGATCAAAACCGTTGGTTGGCAAACCGTTTGGTGGGATATGTTCAATGTGATGTTCAAGTACGAAAGGTCTCGACGTGTGTCGGCTTCTAAAGCCTCATGACAACGGCCAGGCTTGTCGTCATGTGATATGATTTTAACTATGGTACTCTCGAAAAATCAAACCTGAGGCTATTTTATGACAGACAACTCAAGATACAGAAGTGAAAGAAATGTATGATTGAAGATTTATCCAGAATAAAAAATATATGG
>scaffold279
AACGCAGAGTACNCGGGGGGGGACGTGAGATGAGGAAGACAGAGCCTAACGAGAAGCAGGCAACCCCAATGCAACCAACTCCTCCAGTGAAGACCAAGATCAACCTTGATGCAACTGCTACAGTGAAGTTTGTGTTGATGCCCAGCGGTCAAGTGGTCACTTTGGCATGTACATTGGGTCAGACACTCCTACAACTCAAGGAACATTTTTCCAATGAACTCAAGATGCCGGTGAATCTTATTATGATCATGCATGATGGTAAAGGTGTAAGCGAGAAGTCTACTCTGGCTGATCTGGGTGTTGGTCCTAATGGGACTGTTCAGCTGGAGATGCAGTCAGCAGATCCTGTCAACACACCCATAAAGTCATACCGTCCTCGTCAAGAGTATCATATGCCTGATGTCATCACTGTGCGGGTGCAGGGAGATGATGGAGATNNNNNNNNNNNNAGGCTGGNACCGAGAACAGGAAATGCGTATCCAGAGTTCCTGGAGAAAGCTGCTGCTCCCAGAAATGGAAGGGTCATGATGAAAGCTGACTGAAATGGANACCCCATATACAATTCGAGCACGAGAGTTGCGAGATATATACAACAGTATTAACATGAAGTATCTCACTCAAGATGAGCGACTGGACGTACTTCTCACTCTCAAACACACGGTCAAGGAGCATGACTGTAAGTTGACACAAGAGATCATCGAACTGATTGACAGAGAAGCTGACCTGTTGATGCGGGGTGTGAAGGAAACAAACTTGGATGGACTGAGAAAGAGA
>scaffold280
GTATCAACGCAGAGTTTACATAAAASATGGCGAAATTGGTGGTTGTCACTACGATCTAAGAAACTGCGTCAGTCACTAACTACCAAGAAYGGARGGCCATGTGGAGAAAGCAGAAAAATTGACGTACAACTGGAATGATGTTACTCAAGACTTTGTGRGTGCTGYGTCAGAGTTGCAGCTTGGGGAACTGCTGCATGACTCCTCGTTTGGTCTGTTTGAGGCAATGTCTGCCATTGAGATGATGGATCCCAAAATGGATGCAGGCATGATGTGCAACCAGATCCGAAGGAAAGTGCTCAGTCTGGAACAGGCAGTGGAGTCAAACAGTATAAAGATACAGGACCTGACAATGCNNNNNNNNNNNNGAGGTAGAGGAGGATGTTAACAGACTTATCAAGATGACTCGCAGTAAGCCTGGAGAAGAGCGAGATGCTGCCACGGAGCATGAGCATGAACTGGCTACAGCTGTGTTCTCCAGGATCCGCTTCTACAGGCTTCTCCACTCCATGCTAATGTCCTTCAGCAAAGAAAAGTGTGAGGGTATCCCCCAGGCTCAGAAAACCCTGGTCCAGCTGCTGGA
>scaffold281
CAACAGAGCTGAAGCTTCAAGGAAACAAAGCTTTTAGAGCAGGGGGAATACAGAGGAGGCTGTCCGATGTTACAGCGAGGCTATCAAGCTGGACAATGGCAACCATGTCCTCTATAGCAACCGCTCGGCAGCGCTACTGAAGTGTAGCAAGTACCTCGAGGCCCTGGGAGACGCAAATCGGACTGTGGAAATAAACCTGACTGGGAAAGGGCNNNNNNNNNNNNGAAGGACTTTGCTGCTGCACTAGAACACTACCAGAAGGCTGCGGACCTGGACCCCGCGAACATCACCATCCTCACTAACAGGGCAGCTGTGTATTTTGAACAAGCCAACTATGACGAGTGTATAGAGGAATGTAAGGCAGCAATTGATCTAGGACGAGAACACCGAGCTGACTATAAACTTATAGCCAAAGCATGCTCTCGTATAGGTAATGCATATTAAAAGGATGAATTGACAAATGCGTTGGCATTTTTCAACAAATCTTTATCAGAACATCGAGCCCCAGACGTAGTAAAGAAAGCCAATGAGGTTGAAAAATTGATGAAANNNNNNNNNNNNCTGCCATGCAGATGATCCTCCAACAGATGACCAAAGACCCCAACGCAGTCCGAGAGCACCTGAAGAACCCCCACATCGCAGCTAAGATCCAGAAGTTGATGGAAGTTGGCATCATCGCCATACACTGAGGACACCCTTGACTAGGTCGCCACTTCTATCATCGCCCCCGAGGGGGCGCTGTGCTTGTYCAGCTCACCTCATGATCATCTTCATGTCTCCGATACACAACTGGCCTTTGATAGYGCATGTGTATGTATATATGAAGACTGAACCATTATAAACCTGCCTCGATCAGCGCCAGGAACCTTGCTCTCTCATATGTGTGCTTGTTGTTCATATTTGAAAAAAACAACAGTTAGGACGTATGAATTTAATTATTTGTATTAAGTTATGTTTAGCACATACTTGAAATGTAATTGGTATTTTTCTCTTTCATATTGTAAAATGAAGTAATCCATTGTTCAGTGACAACGTTCTTGGACAACATTCTAGGACAACATTGTTTGTAATAGGACATCGCATGACAGCTCCCCCCAGTAGGTTTACAGTCACATGGTCTGGTTCTGGGTTACCTAAGGGCAGACAACTCTAACTTTCCTACCAGCTTCTCTCCACCA
>scaffold282
CATCGGGCCAGACGGAGCAGAACGCTTAGCTAAAGCCCTGCAGACAAATGAGACGCTTCAGTCACTGAGGATGACTGGGAATAAAATCGGCAACAAAGGCGGGATGTGCTTTGCTCAAGCTCTGCAGGTCAACACGACCTTAGAGGCTCTGGATGTTGGGGATACTGACATGACAATTGAGAGTGTGATTGCCATGGCAACAGTGTTGAACCCAGAACAAGACCCTGAAGGCACTGAACGTCAACAGACCAATCCTGTTCACGCATCAGGAGGAGACGACCGTCCTCGTTCTCCAAAATGCTGAAAGTAACCAGAGTCTGGAAGAATTACACCCACAGAAGTACGACATGCGAGACTTCGGAGCTACTCGTCTGGCAGAGTGCCTCATGGAAAACTCACCCTGACATATCTCGACCTCAGCTGCAACAGAATCACTCGAGATGGCACCNNNNNNNNNNNNAAAGAGTTGGCCAAAGTTTTGAAAAAAGATACAGCACTGAAGACCCTTGATCTTGGATTTAACAGACTTGAAGATGATGGTGCCATGCACCTTGCCGACGCCCTAGCAACCTGCAACAAGACCCTTGAGACACTTGTGATAGTGAGTAACAACATTGCCAGCAAGGGCCTGTGTGCGATTGCAGACAGTATGAAGACCAACACCTCCCTCACAAAAGTGTTCATCTGGGGCAACAAGCTGGAGGAAGCTGCCTGCAATGCATTTGCAAACCTTGTTGAAACTGGACGCCTGGACCTAGCAGACACRGACGTTAAGCCTTATGTTGTTGATGGTGTCACCAATTTATGYGAACAGAATAATCACATWCGCCGACATTATTACTATGCACCAAGCTATGGCGACGACGTGCCATCGTGGCAACCAGTAGGTGTACATGTACCGAGGTCCAGAGAAATTACATTCAAGGTGTGAGGAAGCAGGATRTGAACTGTGATACAAGTATGGGTAACTACAAACAGTGAGGACGATGAAACACGTTATGTGAAATGATTCATTGATGCAGTTGTGCATCAGAGGACCACACGTTCAGCTTTGAGAACA
>scaffold283
AAAACGACATCGCAGGCGGAAGTAGAAAGGTTTTCGTCGCCGGAAATGACGTCACGGCTCGAGATGTAGTATGCAATATTGCGCGTGATATGGGTTTTGCGCCTGTGGACTTTGGCGGTTTGACGGCGGCACGTAGAATTGAGGCATTTGTTCTTCGATTGTTCCCAGGATGGAAAGTGCCAATATTCTTCACGTTTGCAATATTCAACTTGTGGTGTTTGTACATCACGTACATCTATTTTATAGACAGGACGGCGTATAGATGGGATCAGATTTTCGTAAAAAGTGTTGAACAAACCACTCTGCATGACGGCCATTACGTTAATGGCCTTGACCTACATGCCAGGATGCATTGCTGGNNNNNNNNNNNNTTTGGTTCCATTACATTTCCCTGTCTTATACTACCAGTGACTGTTTTTTTAATGAAACTGGTTCTCCTGTTGCCGTGCGTGAACAAATATGTGTCCAAAATACGAAAAGGATGGGAGCGAAACAACCACCCGTGCTTACCCCACTCTCGCTGCAAAGACAAGCAAGTATTATGGCGAACGAATATGTTGCGTTAAAACTAGGGGGGATACGGAATGAATGTAGGATGCAGTGAGGGGTCACTGTCAACACTTTACGCACACCCACGTGCGACTGTAGTGTTTGATAAAACCGGACTTCATAATCCACACGTGGTAAATCAAATAAGACACGCAGA
>scaffold284
GTCTCTGATGCAGCTCGAAGGAAGAGTTCCGCACCTATGAGGCATTACGACGGGAACATGACTCCCAGATTGTCCAGATTGCTATGGAGGCAGGGCTTAGGATTTCCCCGGAACAGTGGTCATCTCTGTTATATGGAGACACTGGGCCACAAATCCCATATGCAGTCCATCATTGACAAGCTCCAGACTCCACAGTCATTCTCCCAGATATCAGTGAACTAGCCATTGCCCTCCAGAGAACTGGTGACCCATGTAACTTGCAGCGTCTTCGGCCTCACCTGGAGTTCCTGGCAAATATTGACCCCAACCCAGACGGCCCCCGCACCATCCTTGGGAGAATTTAGAAGCCGTGCTTAAGGCCCTCAGAACTGTCTGCAGGCACTCATCGACTTACCGNNNNNNNNNNNNCGTGACCAGACTCACAATGTCATTTGTCCTCGAGGAAACTCATGCACCTTTGCTCACTCTCAGGAGGAACTTGAAAAATACCGAGCCCGCAGTAAGAAGCTTGGTGTGAAAGGGACAGGATTGATGCCTACATTTGCTGCCCTCAGCCCGAAGGAGAAGGCAGAGTTGGACCAGGTGACTAAAGTCACAAATGAGAAACTAGCCTCTCATTCAAAACTAGGAGGCAATGTCAGCACAGGGAAGATCCCAAGTGAAAACACGCCTCCCAAACTGATGGCATCCACCGGTGTGACCTCACTGACACACACCCTTAACACTCTGTCAGTGTCCCCCCGACAGCACCCACCTTCGGATCGCTCACCTGCCCCCCTCGGCCCCAACAGTGGAATACCCCGGGGCAAT
>scaffold285
TCAACGCAGAGTACGTGGGGGGCAGAGATTGTGTTGGAATTGCACAGACAGGATCCGGCAAGACACTAGGGTTTATCCTGCCAGCTATCATCCACATAACAAATCAACCCTACCTCGAACCTGGGGACGGACCAATTTGTTTGGCGCTGGTTCCAACAAGAGAGTTAGCCCAACAGGTCCAAGAAGTAGCCAATGAATTTGGCCATGCATCCAAGGTTCGCAACTGCTGTGTGTATGGTGGTGCTCCAAAGGGACCACAGATCAGAGATCTGGAAAGAGGAGCTGAAATCTGCATAGCAACTCCTGGAAGATTGATTGACTTCCTTGAAGCTGGAAAGACTAGCCTGAGACGAACAACATACATGGTCCTTGATGAAGCAGACAGAATGTTGGACATGGGCTTTGAGCCTCAGATCAGGAAANNNNNNNNNNNNTAGTTAATATAGGAGCTTTGCAGCTTAGTGCTAATCACAACATCCTGCAGATAATTGATGTGTGCCAAGAATATGAGAAGGAGAACAAGCTTGTGAAACTCCTTGAAGGCATTATGCAGGAGCGAGACAACAAGACTCTCATATTCATGGAGACCAAGAGGAAATGTGATGACTTGTCTCGACGGATGAAGCGAGATGGTTGGCCTGTCATGGCAATCCATGGAGATAAATCTCAGCAAGAGAGAGACTGGGTTCTAAATGAATTCAGAACTGGAAAACACCACTTCTCATTGCCACAGACGTTGCCTCCCGTGGCTTAGGTATGTTAAATTATGCAAA
>scaffold286
CATCATGCAACTGATCTCACAGTGCGAGCCGAGGAATGTAATGCTTGTTCATGGTGAGGCTGCCAAGATGGAGTTCCTGAAGAAGAAGATCAGGCAGGAGTTTGACATCGACTGTTTCAACCCAGCCAATGGTGAGACGGTGAACATAGTGACGCAACACAATATCCCTGTGGACATCTCACTCAACCTGCTGAAGAGGGAAGCCGCGTTCACAGGTCCTGANNNNNNNNNNNNGAAGCCGCATTCACAGGTCCTGACCCTCCTGATCCGAAACAGCCCGTACCCTGCATGGAGCTTTGATGATGAAAGGCAATAAGCTGCAGCTGGTGGAGCCAGCTCAGGCATTCCGGGAGCTGGGTCTGGAGGAACATCAACTTCGCTTCACATGCACTGTATCTGTTGATGAACCCGGGACCATTATGCAAAACTGTGGACAAGATTTATAATCTCTTGAAGAGTGATCTGAAGGACTCTGCCATTCAGTACTCCAGCGATGGCTCCATCACCATCCAGGACTCTGTGCTCATCAAGGTGTCGGGGGATGAGGAGACAAAGGACATGTTGGTGTCCTGGTCACATCAGGATGAAGAACTGGGGAGTTTTTTACTACAGACATTACGCACAACATTTGTGGCATCATGAGA
>scaffold287
GTGGACAGTGTGTACACATTCGTCCCTGTTGTCCCAAAGCACACCGGGATCTCCTGGTGCATATCTACGTCCCGTAGTTAGCTATTCTGTTGGCCGTCGGTCCGCTTTTAACATTGTCTCCAGCTACGATGCTCTTTCTAAGGATCCTGTCGCGAAATGCTCAACAGTGGCTGAGTGTTTGTGTGTAGTCTCGGATATTACGGTCTTGGACTAAACGTGGCAAGTCTCGGTGGCAGCGTCTACGCCAACGGCCTTATCGCTGGAACAACAGAAGTTGTATCCTACATCGCCTGCATTCTCCTCCTCGACCGCACAGGCAGGAAGTACCTACACTGTGTGTCCATGATTCTTGGTGGTATCTGCTGCANNNNNNNNNNNNCATTTCGACGGCGTTCGGCACCCTCTTTATCTACACTCCGGAACTATTCCCAACAAACCTCAGGAACGTTGGTCTGGGGAGCAGCGTCCTCGGTGTCTAGGCTTGGAGGGATGTTATCACCATTCGCCTCAAAGCTTGCAAAGGTCGTGGCCTGGCCCGGTGCCATCTTTGTGATCATGTGCCTCCTCGCCGGGTTCCTTATTCAGTTTCTACCGGAAACACGTGGTCACGAGCTGCCGCAGACGATGGAGGAAATCAAAGAATGGTACCGAGCCAACATCCCAGGCCAGAAAGGAAAATAAGGGTTCTGATGACATATAATTCTCACCGCCTCGG
>scaffold288
GCTAAGGCAAATACTCACCACCTTCGTGCTGCAACGAGCATGACTCCGCAGAATTACATTAATTGACATAAGCAGAGATCGCCTTCCTACAGTAGACAGTCGTATGGTGGAAGCTCACGTTGTGGTCCAGTCATTTCTTTTCTGTGTGTTGCTCGCTGTGCACACTGTGAACACTGCAGCTGACATGATGATGCGAGCTGCTCAGTTTGAGAAGGGTGGTCCCGAGAATCTGTACGTTGCAGAGGTAGCCAGGCCCACTCTCGGGGAGAGACAGGTTCTCATCAAGGTGCACGCCTCCGCCATCAACAGGGCCGATACCCTGCAGAGGAAGGGTCTGTATCCACCCCCTCCAGGCGAGAGTGACATTTTGGGTCTAGAGGCCGCAGGGATCGTGGATTCCATCGGACCGGGATGTTCTGAGAAATGGAAGATCGGCGNNNNNNNNNNNNCTGCTTACCAGCTGCTGCACTTTGTGGGCAAGGTCCAGACGGGGGAGACAGTGTTGATTCACGGGGGAGCCAGCGGGGTGGGGACTGCTGCCGTACAGCTGGTATCCCTGGCAGGTGCCAAGTCCATTGTAACAGCAGGGTCCGAAGCTAAGATCGAGACTGCTGTATCCCTAGGGGCCTCAGAGGGGTTCAACTACAAGGAAGGAGACTTCAGCCAGAAAGTCCTGGATGCAACAAACGGCAAGGGAGTTGACGTCATCCTGGACTGCGTGGGCGGGTCTTACTACGAACAGAACATGAACGCCATCGCCGTGGATGGACGATGGGTGTTGNNNNNNNNNNNNGTAAACGAGTGTCTGTTACAGGGACAACCCTCCGTGCTCGATCTCTGGAGTACAAGACCAGGCTCGTTGGAAGTTTCGTGCAAGAAGTGCTTCCACATTTCATCTCTGGCAAAGTGAAGCCGATCGTATTCACGACTTTCCCACTGGAGAAGATCGGAGATGCCCACAAAATGATGGAGGACAATAAAAATACAGGGAAAATAGTCCTAGTGGTTAATCAAGATCAGGATAAGAAAGATGAACTGTAATAAAGGCAATATATGTAACGTTCATTGCTTACCAGTGTACTTA
>scaffold289
GGGGGTGAAAATGGCGAGGTTTCGATACAGCAACGATCTGAAAAGTCGTTCAAAGCGAAGAAACGAGTCGTCGAAGTAGACGATGATGATGACATTGTCCCAGTAAAGGAGCCAAAAATTGNTAAAAGTAGATCTTGTCCCTATTTGGATACCATCAACAGATCATTGTTTGGACTTTGATTTTTGAGAAGTTATGTTCTGTGTCCCTGTCCCACATCAATGTCTATGCCTGTCTGGTCTGTGGCAAGTACTTCCAAGGCCGTGGACCCAACACCCATGCCTACATCCACAGTGTGTTTGAGGGCCATCATGTCTTCCTCAACCTACAGACACAGAAGTTCTACTGTCTCCCCGACAATTATGAGATTATCGACTCATCACTTGAAGATATTATCTATGTCCTGAACCCAACTTTCACGGACGTCAATATCAAGAGACTCGACAAGAACCCCAAGATGTCCAGGGCCTATGATGGCACTMCATACTTACCAGGTATTGTTGGTCTTAACAACATCAAAGCCAATGATTACTGCAATGTGGTGCTGCAGGCCTTGTCTCATGTGGTTCCACTGAGAAACTACTTCCTCCAGGAAGCCAGCTACAAGAAAATCAAGCGTCCCCCTGGAGACCAGGCATTTCTCCTTGTACAGAGGTTTGGGGAGTTGCTACGGAAACTGTGGAACCCCCGAAACTTCAAGGCCCATGTCAGTCCCCACGAGATGCTTCAGGCAGTAGTATTGTGCAGTAAGAAGCGCTTCCNNNNNNNNNNNNGACAGCACCATGAAGAGATTTGAGCTGACAAGACTGCCCCCATATATCATCATATATATAAAGAGATTTACCAAGAATTATTTTGTACGAGAAARGAATCCCACTATAGTGAATTTTCCTATCAAAAACATAGACTTTGGAGACATGCTGTCAGCTGAGGTGAGGGCCCAGCACAAGCACACGTCGTATGATCTTGTAGCCAACGTTGTCCATGACGGAGAGCCCGGGGCGGRCAAGGGCWCATACAGGGGACACATTCTCCACAAGGGTTCTGGGAAGTGGTACGAGCTCCAGGATCTCCACGTGGCAGACATCCTCCCTCAGATGATCACACTGTCGGAGAGTTACATCCAGATTTTCGAGGTTCGTCGAGACATCTTGAACCCTTTCTACAGTGATGGAACCAAACAGGAGAACATGGATACAGT
>scaffold290
GTTTACGATCCNGTTTTGGATGACAACCGGAGAGTGACAGGGCAATCACTAACATCATCCTTAGCTATTCACCGATGCCGTGATGGCAAACCAAACTAAAAGACCCTCGAACATGCCGGATATTCTTCTNTCCCCCTTTGGAGGAATGGAGGAGGAACGCCAGGAGCTAACGCGGAAATATTTCCCCAAATACACCATCTGTGCAACTCGCGGGGGAATTCAATTTGTGGCTGTTGACATGAGATGGGGAATCACGTCGGAAGCGACTGAAAACGCCCAGACTATCAACATCTGCCTCCGAGAACTGGATCGGTGTGACATTTTTGTTGGATTTTATGGACAGCGTTATGGTTGGCATGGAGTTGATAATGAAATTATGCAAAAGAATATTGANNNNNNNNNNNNGGATGAGGAAGAGTCTGACAGACTGCTAGAGCTGGCTGACCATAATGCCTTCATGGCAACCAGACAGGCTCTGTACATCGGCGGTGACCGCTATTTCCAGCAACTCAGCACATATCTGTCCTCAGATGTAAGTGAGAAGGTTGTGGTGGTGCCTGAAGCAGGCCAGGGAAAGTCATCACTCCTAGCCAACTGGGTCTCTCTGGTCAAGGACTCCCATCCAACAGCCATTATGCCCTACCACTTCATAGCTGCCAGTAAAGAAAGTAGACAAAAAAAAAAAAACTAGACACG
>scaffold291
AGCGGACTGTTGTTGGCACAAAGGAGAACGTGTACASTATGTATGTGAACARCAAAACCAAACACCCTGTCAGCTATGAAATGATGGGATATGACTCTCTACTGGGCTCACATTATGATAAATATGTCCTCGACTATGATAGCTATTCTGGTGGAAAGTCAATTCCTGAAAGTAACTTCGAGACACCAAAAAATATGTCGTGTGGTGGATTTCCTGGACCTGGCGCGAGTCATCACCTTGATATGAACCCAATGAAGGAGTTTATCCACAACGAAGACAGCCATACAGAAGTGATGTTTGACAACTTCAAAAGGACTCACAAGAAGAGCTACCTTTCTGACAAAGAACATGCACAGAGAACGCATCTCTTCAGACAAAATGTCAGATTCATCTACTCCRAAAACCGAGACAACCTCAGTTACCGCNNNNNNNNNNNNGCTGGAGTTTTGGTACAACTGGTACCATTGAGGGTGCAAACTTTCTGAAGACTGGGAACCTGGTGCGTCTATCCCAACAAGAGCTGATGGACTGTTCCTGGGGGGAGGGCAACAATGCTTGTGATGGGGGTGAAGACTTCCGGTCCTACATGTACATCATGAAGACAGGTGGTCTGACCTCGGAGGAGCAGTATGGCCCCTACCTCGGCGCTGATGGAACATGCCATGCCAAAAAAGTGCACCCGGTGGTTCAGCTGTCTGGCTATGTCAACGTCACCCCTTACGACGTAGAAGCCCTGCGAGTCGCCATTGCCAACGAAGGTCCAATCTCTGTCAGCATTGATGCTTCCCACAAGTCCCTGTCCTTCTACGCTAATGGAGTGTATTATGAACCTGCCTGTGGCAGTGATCCCGATTCCCTTGACCACTCCGTCCTGGCTGTTGGTTACGGCGTGATGAACAACCAGGCGTACTGGCTCATCAAGAACTCCTGGTCCACATATTGGGGGAACGACGGCTATGTTCTCATGGCTCAGAAAGACAACAACTGT
>scaffold292
CAATACAGTGTCGCGGTTGCAGCAACGTCATGAACAACATTGCAGTTAAACCTGGACTGGAGGGATATGCTCTGCCACGGAAGTGCAACACTGACCAGGCAGGTCGACCCAAGTGTCCGATCGATCCATTCTTCATCATCCCGGACAAGTGCCAGTGTGTAGACTACCAGGTGTTGAAGCTGCAGGAGACGCCAGAAGCTGTACCTAATGGTGAAATGCCACGTCATCTGCAGCTGTACTGTGACAGATATCTCTGTGATCGTATCGTCCCTGGCAACAGAGTAACAGTCATGGGAGTCTACTCCATCAAGAAGAGTTTCAAACCAGCAAAGGGTGGCGCCAGAGATAAAGTGAACGTTGGAATCCGGATGCCATATTTCCGTGTGGTTGGCATCCAGGTGGACACNNNNNNNNNNNNATGGTGCCGGTCGCACTGCACTCAACCCTCTCACCCCTCAGGAGGAGGAGGAACTCCGCAGATTGACCAAGACCCCAAACATCTATGAGACAATCGCCAAGAGCATAGCGCCATCTATCTGGGGCAGTTCAGATATTAAGAAGGCTATTGCTTGTCTGCTATTCGGAGGTTCCAGGAAGAAATTGCCAGATGGCTTGACCCGTCGAGGTGACGTCAACTTGTTGATGCTTGGTGATCCTGGAACAGCCAAGAGTCAGCTGCTGAAGTTTGTAGAGAGAGTGTCTCCCATCTCTGTTTACACATCAGGAAAAGGTAGTAGTGCAGCTGGACTCACAGCCACC
>scaffold293
CAGTAAGTTATGGAATACCTGTCATCGAGCAGATCTGGTAGGTCCGAGTCTCCGCAAGTCTCTGGAGGATCTTGGCTTGAAGTACCTAGACCTGTACTTGATGCACTGGCCGGTAGCATAACAAGGAGGGTGGAGACTTCCACCCCTGGGGATGGGGAGACCGGGAAGGTTCTGTTTTCTGATGTGGATTACCTGGAGACATGGAAGGCACTAGAAGACTGTGTAGATGAGGGTCTGACACTGGACATCGGGATGTCCAACTTTAACAGCAAGCAGCTTCAGAGACTCTTGAGAGAAGCCAGAATACAGCCCAGTATGAATCAGATTGAGGTNAAGTTGTCATAATACCAACAGGAANNNNNNNNNNNNAGGAGAGCGTTCTCAAGGACATTGCCCTGAAATACGACAAGACACCAGCACAGGTTGCTCTGAGATGGGCGTACCAGAGGGGATATGCCACCGTTCCTARMAGTSGTCATCARCKCASAGTACATSSRGGAGAACATCAAGTTGTTTGACTTCGAGCTGTCTGCTGATGAGATGAAGTCCATCGCCACCCTGAACAAAGACATGCGGCTGGTCTGGCTGGATAACTTCAAATCTTTCCCAGAGTACCCTTTCGAGTACCCGAGTGAATAGCCGAGTGAATACCCGAGTGAATACCCGAGTGAATAGCAGTTAACGTACTGGACAGGATGAAACAGGGGCGATGGCGGACCTCTTGGAGTCGATGCATCTACAACAGAACCTGTCGTCCTCTCTGTGCAGATGCGTGCATAATG
>scaffold294
CAAGGGAGAAAGAAAACCAAGAAAGGGTAAAACCGAGAGTGGGAACGTTCTAAACGGAGGCACTTCTTGTGCCGGACCTTCTAGTGTAAGTAACGGTTTGGATGCCCTCCTCAACCAAGTTTCTATGGAACCTCGGGTCGGTGACAGTGCTCAAATGAAAAGGGAAAAACAGTTAGTGATCCTTATGAATTTAATGGCAAACTTGAGGACGCGGGTCCAGGGATAGAACTACCAATGAAGAAGATGAAAAGTGAGAAGGTTGAAACTGCATCTTCTCCCATGCAGACATCCTGCTCCGATGTTGGTGTAGAAACGTCCAATGTGGGCGTGGCCACTGATCCAGACTGCCTTGGTCCATGTGAGCCAGGGACAAGCATCACACTGGAAGGGCTTGTATGGCATGAGACTGAAAATGGTGTGTTGGTTGTGAATGTCACATGGCGAGGAAAGACATACGTNNNNNNNNNNNNAAACTGAAGACCTCAAAAGGACAAAAACTGATAAAACTAAAACAAAAAAGTGCAACACGTCCAATTGTGCCAGCACCACCACCTCAAGTGATTGCGTTGTCAAGTAGTGGGACTGTCAGTCGTTCCAATCTATCCCCAGTTTCCACACAGATGTCTCCTTCAATAAGGCCAATTCAACCCAAGCCTACCATTATGGGTGAGCCATCAGGTATAAACCCTGCCCTAGCATCTCTCAGGCAGGACAGGAAACCCAGAAGAAGGGAGACAGAGAAGAAAGTCAAGAAAGAGAAGGATGGGAGTAATGGTAGTGCTCTTGTGAATAATAATAAACAATCTTACAAA
>scaffold295
GGAACCGGAAACCGCACGTTTTTCGCGAAATGTTCTGTCAAAATTTGTAAATATATTCTTTGAACGGCTACTATTACATCCAGAGAGCTTGTTTTTCCGAAGACAACACGCCACGTATTTATCTTATTTCGTTTACTTCATACGGTGTTTTGTTTCATTTATGTTCGATATAATTGTTGTGTAGATTGCCAATATGTTTCAAAAACCCTTTCGAGTGAAAACACAGACAGCCATCAAAGGTTCTGACAGGAAACGGCTGAGGGCTGATCTAGGTAAGCTATATCCAAGTCTCTCATCCGATGACCTGACAGCTATGGTTCCCCAGAAAGAGGAAATGCCGATGGCTAAGATCAGCACCCATGGTGGACNNNNNNNNNNNNGGAAAAGTCATGTCCTGCTGGATCCGGATCTTGCTCACATTCTACTGACCAAACAAGAAGGAGACTTGTCCCATCTCAAGTGGGATGAGCTGTTCTCGAGGGTGGTGGACCGAATGCAGCCAGCTTTCCAGCTGGAGTTTCCTGGCAAGCCTCCAGTGTTGAGGAAAGGAAAGATCGAGCCAATCAAACTCAGTGTGGAGCAGAGGGCATCCAATAAAAAGGCAACTGTAGTGGACAATCTGGAGGATTTTGGCATTGACCCAGCAGCTTTTGCCCACACCGTCCAAAAGAGTGTGTCCTGCAGCTCGTCCGTGACACCGCATCACCAGAAGAACAAGGGAATGCAGGTGTTAGTGCAGGGAAACCAGATTGC
>scaffold296
TGCAAAGAACTTTGCTGCACAGAGAGACTATGAGCCAAATGGACCAGCGGTGAACTCTGAGTTCTACACTGGCTGGTTGGATCACTGGGGCTCCCCTCACTCAACAACAGACATGGGATCAGTTGCCAGGAGTCTGGATCTGCTCCTGGACTATGGCGCCAACATCAACATGTACATGTTTGAAGGRGGCACCAACTYTGGTTACTGGAATGGTGCCAATGCCCCTCCTTACCAGCCTGTACCAACCAGCTATGACTATGACTCTCCCCTTAATGAGACTGGTGACATCACGGATAAATACATTGCCATCAGGCAGGTYATATCAAAGTATAACCCCCTACCACCAGAGCCGATCCCTACCAAACACCCCCAAAGTCGTCCCTATGGAAATGTGCAGATGGATTTTATGACANNNNNNNNNNNNGACCCTGAATGGAAGCGTTTTGGAAGACTGGGRGATTTACCCAATAACACTTGAGAATATTCKGTCTCCTGACAACTTTACCAGACAGTACAGGGCTGGTCCCAAGAAATCAGCATCCGGTGAGCTGGAAACTCCCTCCATCTACATAGGTAAAATACCAGTGCCCAACGTGGCARGTATGCCACAAGACTCCTACCTGGACATGAGGCCTTGGCATAAGGGTCAAGCYTTGGTAAAATGGCTTTTAATCTGGGACGGTACTGGCCAGTTGAAGGGCCACAGGTTACACTGTATGTCCCGAAACCTGAACTGGTGGCGCCCCCAGGGACTAACTCCCTTGTTATGCTGGAACTGGAAAGCACTGGAT
>scaffold297
GTGTTGACAACAGTGACTACATGCGCAATGGAGACTTCGTCCCGACTCGACTACAGGCACAACACGGATGCTGTAAAATCTTGTATGTTTGTCAAAGACTAGAGCAAATCCAGAGAATAATGTGGGTCTACTGAAGATGTCTGGTGTTGAGGTTTTAGTGACTTTAACAACAGATGTTGGACGTATCCTAGCCTCCCTGCATCAAGTTCAACCCAGAGGCAACATCACTTTCATCACTGCGGTCCGGGTAGCTCATCTGGCCCTGAAACACCGCCAAGGGAGGAACCACAAGCTGAGGATTGTTGTGTTTGTTGGTAGTCCAGTGGAGGATGAGGATAAGGAGTTGGTGAAAACGACAAANNNNNNNNNNNNCTATCAATGGAAAGGAGGGGTCAAGCTCCCATCTGGTGACAGTTCCCCCGGGACCAATGTTATCAGATGCTCTCCTCAGCTCACCTGTCATTGTTGGGGAAGATGGCTCAGGTGTTGGCATCAGCGCAGCAGGGTTTGAATTTGGTGTTGATCCTAATGAAGATCCTGAACTTGCACTCGCTCTGCGTGTGTCGATGGAGGAACAGAGAGCCCGGCAGGAGAGGGAGGCYCGAGACACTGCCACACAGGCTGTCATGGAGACTGGCACCCAGGGCCCACCAGCTACAGAGGGTGGGAACCCTGAGGAAGTGCTGCTTGAGAAAGCAATTGCGATGTCCATGCAGACGGATGAAGCCACTCCCACACCCACCAGTGGCATGGACTTTGGAGCCATGTCTGAGGATGAACAAATAGCATATGCTATGAGACTTTCACTTAACACAGAAGGAGGTAGTGACGGAAGCACCCCTGCCC
>scaffold298
GGTGTATCAACGCAGAGTACCGGGGGTATCAAGAGTTGCTGGTCTCACTTCAACATTTTGCTTTTTGATTCACTACGGTGCCCCGATAAAAGTGAGAATGGAGTTTTTGATAGGGATCCAAGGGAAGGATTTCATTCTGACAGCTTGTGACATGGTTTCTGGAAGAAGTGTCATTGCCATGAAGCAAGATCATGACAAGATGCACAAGTTGAGTGACAAACTCCTCATGCTGGTGACTGGAGAGTCCGGGGACACAGTGCAGTTTTGCAGAATACATNNNNNNNNNNNNCCAAAAATATTCAGTTATACAAAATGAGAAATGGTTATGAATTATCACCACATGCAGCTGCTAACTTTACTCGCAAGAACCTGGCAGACTACCTCAGAAGTTCTACTCCCTACATGGTGAACATGCTGATTGCTGGGTATGACGAGGAAGAGGGACCTGTATTGTACTTCATGGACTATCTGGCGTCACTCAACAAACTACCATTTGCTGTACATGGTTATGGCAGCCTCTTCACGATGAGCATCATGGATAGATACTACAAAAAGGACATGAACCAGGAAGAAGCGATGAACCTGTTGCAGCAGTGTATTGATGAGGTCCAGAAGCGATTCATTGTCAACCTACCAAACTTCAGAGTACGACTTGTGACAAAGGACGGTATCAAGGATCTACCCATCATCAAACCCAAGCCCCTCGTTGTATCGAGTTGATCTCCCACTGTCATCTATATCATGATTCTGTGTTTCAACTGCCAACTCCCAGATGACTTGCTCTTTCAAGATAACAGTTGACCCAAGTATACATGTTTCAATTGTTGACTGATCTTGTTGCTGTGTCAAGATTTAGAAGTGCTACTGTTATAAATGGTTTGTAATATGGCATCAAGGCAGGGAGGTTCTGTGGGAGTTGGCTTTAAGCATCAATGTCAAGCGTCAGAGACCAGCCTATTTTACATAGTCAATGTACATTCATTGTTTTGTCACAAGACTTCAGTTGTGAACTGACCTGTTCATTGACAGAAATAAAATATGAAAACTAGCAAA
>scaffold299
TCAACGCAGAGTACATGGGGAATGACAACAACAGACACTGTAGAAAGCAGTTTGTTGTTGAGGCACGAGGTAAAGAGTGTTATTTCTGCCTCTGCACAGGGAAAAGGAGTGTGTAACATCCAAAGATGGCAAACACAGAATATTTAGAAACTATGCAGCTGGAAAGAATAATCGGGTTCAACGGGTCTGTACCAAGTGGACTGAAAGTTCATCCAGATCGTCAGCATCTCATTTACCCACTTGGCTGCAACATCATCATTGAGGAGATAGCAAAGGAAGGCTATGNNNNNNNNNNNNGTTCTGGGCATCAGTTTTTTGTTGGGAGTAGCAGTTCAAACATCTACAAGTTCAACTATCCCGAGTTCAGTTGTGTCCTCAAGAAGACATGCCACTCCAAGCCTGTCAATGATATCATCTTCCCACATGGATCGTCCGAGCTGATTGTGACTTGCCAGGATGAGGAGATCAGAATCTGGCACCGGGGAGACTGGAAAGGAAATCCGGCGTCATGTTGTCTCCAACATGATGTGCAATGCTCTTGACATCACAAGGGATGGCACAGCTATCATCAGTGCCTGGGCTGATGGGAAAATCGAGTGTATGGTTTTGGCCCTAAAGACATCACAGAGAAGTTTTGTATCCCTGATGCTCACAACAAGGGTGTCACAGCTATAGC
>scaffold300
AGGTGTATCAACGCAGAGTACAYGGGAAGCAACTTCCGGTGACGTAATGCATAGTGTTTCCTTGTTCGAGAGGTGAAAGGAAAAACAAGATTTAATACCCCTATAATCAAACTCATCAACAATGGTTGTGCGCTAACTAATCTTGGAAGTTTGAGGAACGGATTGGTTGTCATACAAGACGGAAACGGCCTAAAACGGGGGAGCAACTTATCAAGTGTGATCTATGCCGCTAACGTGCCCTGGCGGCGAGCCACTTCCCCGCTACAACAGTCGAGAGAGGTAGAGGGCGGCCGCCGCGGAGCGCCGGTGCTGCACCTGCCACCGCCATGCCCTCCAAACCAGGCAGCCTCAAAGACCCAGATGTAGCYGGTCTGTTTTCCACGGAGGATCCGGAGAAGATATTCACGGATCTCCGTGAGATTGGACATGGGAGCTTTGGGGCTGTCTACTTTGCCAGACATGTCCNNNNNNNNNNNNGAAGAAGAAGGACTTGGATGATGCAACACCTAAGAAGGAGCGTGAGGATACAATGAGGAACTACAAGGAGAAGATGTTACGACAGCAGAAGGACGCAGAGTTCAAGCTGGAGAAACAACAGAAGGACACCACAGAGTTCCAGCTGAGGAAGTTCCGCAGGAAGAAGGTCCTACAGTTCCATCAGCTGGAACAGAGGCTCCTGAAGGAGGAGATCGCTCAGCGTCGGGCGCAGCTGGAGTCTGAGCACGCGATGCTCGTGCGGCACCACGAGGAAACGCAAGACCTGGAATACAAGCATCTGGCGGCCATACAGAAGATGAGGGATGAGCAGCTGCGTAAACNGCATGAAACAGAGCGAGAGAATCAGAAAGAATACACAGTTAATGCTGAAGCAGACCTCAGCAAAACCTG
>scaffold301
TGCGTTATTCCGGTTTCCAAACTTCCTGAAAATGTCATCTTTGACAAGACAGAAACCATCAAACCTGGACAAAAATCTCGGGAAAGGAAAGCCCGAGGTGAATATTGCAACCTTTGCACTCCTATTCTCTGAGATTGTCCAGTATTGCCAGAACAGAGTCTACACTGTGCCTGAGCTGCAGAACAAGCTGGCTGAGTTAGGTCAACATGTTGGTTCCCATCTGCTTGACGTCCTGTTTCTTCGAGAAAAGGGGGTTCAAGCGTGAAATCAAGCTATTACAGATGCTCATTTTCATCAAGTCCAACGTCTGGAAGACTTTGTTCGGAAAGGAGGCCGACAAACTAGAACATGCAAATGACGATGAGAGAACATATTATATAATAGAGAAAGAGTCTATGGTGAACAAGTTCATATCAGTACCTAAAGATAAAGGCAACCTGAACTGTGCAGCATTCACAGCAGGGNNNNNNNNNNNNCCTAGAAGCAGTATTAAATGGAGCAAACTTTCCAGCCAAGGTGACCGTCCACTGGCACAAAGGGACCACCTTTATGATCAAATTGGATGAATCTGTTATAGCCCGAGATAAGCACATTGACGGCAGGTGAAGACAGGGGGAGCCGATCAGGGTGACACAGTCCAGACTGTGTGAGAGCAGCAGTTACATGGGGATGTTGTTGCTCAACAGACTGACTTGGAATGAGTGTGAAGTGTCTAGACAAACAACCACAAAAACTGCCAGTGAAGCCTAGGTACTAGATATGTTTGTCATCATCTTGGATAAGTGGATGCAAATAATCATACAACATACTCTGTAATTTCTTAAATTAAACCTTCAAATGGAAA
>scaffold302
CAAGCTGTCTATACCCGAGTCTGTCATGGACAATTGTCAGTTGTCCGCTCTGCAACTGGAAGCCATTGTATATTCTAGTCAGAGACATCAGACAATCCTGCCTAGTGGTGAACGAGCTGGCTTTCTCATTGGTGATGGCGCTGGTGTTGGTAAAGGCAGGACAATTGCTGGTATAATCTATGAGAACTACCTTCAGGGGAGGAAGAGAGCACTCTGGTTGAGTGTTTCCAATGATCTGAAAGTTGGATGCTGAAAGAGATCTGAGGGATATTGGGGCCGGGAAAATTGATGTCCACTCTCTCAATAAGTTCAAATATGCCAAGATAACCTCCAAGGAGAATGGAAGTGTGAAGAACGGTGTGATATTCTCGACATACTCATCACTGATTGGCGAGAGCCAGTCCAGTAGCAAGTACCGAACACGCTTGAAGCAGCTCCTCAAATGGTGTGGCAAAGATTTTGATGGACTTATTGTATTTGATGAGTGTCATCGAGCAAAGAATCTGTGCCCAGTGGGGTCCAGCAAGCCCACAAAGACAGGGCAGACAGTGCTGGAGTTACAGAACAGACTGCCCATGGCTCGGGTCATATACGCCAGTGCCACAGGAGCTTCGGAACCAAAGAACATGGCCTACATGACCCGGTTAGGCTTATGGGGACCAGGCACACCTTTCAAAGAGTTCCCAGACTTCATCCAGGCAGTTGAACGAAGGGGTGTTGGTGCCATGGAACTGGTTGCCATGGATATGAAACTCCGTGGAATGTACATAGCTAGGCAGCTAAGTTTCAAAGGTGTTTCCTTCAAGATAGAGGAGATTCCACTTGCTGGCGACTTTGTGGAAATCTACAACAAGTCTGTCAAACTGTGGGTAGATGCCCGTGAGAAGTTCCAGCAAGCTGCAGACCTGATTGATGCAGAACAGAGGATGAGGAAGAGCATGTGGGGACAGTTCTGGTCTGCTCACCAGCGCTTCTTCAAGTATCTGTGTATCTCTGCCAAGTGTGCTCACTGTGTGCAACTGGCGCGAGAGGCTGTTAAGGGGGGCAAGTGTGTTGTGATAGGCCTCCAGTCAACAGGAGAGGCACGGACGCTAGAACAGTTGGAGGANNNNNNNNNNNNGAACTCAATGACTTTGTCTCCACAGCCAAAGGTGTGATACAGACGCTGGTGGAGAAGCACTTCCCTTGCTCAGACCGAAGGAAAACATTTGACATGTTTAACCTTGGTGGACATTCCAACAACAGAACCAATGGATTCTTCAACAACAACAAGAGAAAGAAAGATACGGTTAACAACAACAATGCCAAAAAGCCCCGCAATGACAGCGATGTTGACAGTTCAAGTGACTCTGATGACTCAGGCAAGGAGCAAAGTGACTTTGACCTCAGCCTCAGCAGCTTCTCTGATTCGGATTCTGAGAGTGGAGATGACAATATCAACCCCTTCGGGAGTGGGTCCGACAGTGATGATGACCCTTGGTTGAAACGGGGGACCAAGGAAAAAATCAAGGGAGTAAAAAGGYGAAGAAAGAGAAGAAGAAAAAGAAGAAGAAGGAAA
>scaffold303
GACTCACGCCGGGAATAACAACAGTGACTTGTGAAAGCGCTTCATGGTTATTTATTGAAAACTGTCGAGATGAAGATGAATATTACTTCAGCAGGTGGAGTTTTGTCTCTGCTTGATGAACAGGAACCGCAGCTCAAGGTGTTTGCTTTGGATAAACTAAACAAGATTGTTGACGTCTTCTGGGCTGAGATATCTGAATCAGTTGACAAAATAGAGGTTCTTTATGAAGATGCCACCTTCNNNNNNNNNNNNGAATCGAGAAATGGCTGCACTTGTTGCATCAAAGGTGTACTACCATCTTGGAGCGTTTGAAGAATCCTTGACCTATGCCTTGGGYGCAGGGGATCTGTTCAATGTCAATGACACATCAGAGTTTGTAGAAACAACAATAGCCAAGTGTATCGACCATTACACGAAGCAGTGTGTTGAGAATGCTGAATGTTCGGAGGAGGACAGGAAGCCCATCGACCCCAGACTGGAGGCTGTAGTCAACAGGATGTTCCAGAGATGCTTTGATGACAAGCAGTTCAAACAGGCTCTTGGTATTTCTTTGGAGACAAGAAGAATCGACATTTTTGAACAGTCAATTTTGAAGTCTGATGACATCCCATTCATGCTGTCATACGCATTCAAAGTGTGCATGGCCCTGATCCNNNNNNNNNNNNTATTTACCCAAAGACACCAGTCCAGGCTCGTCCTACTCAGAAGGGGGAGGACTCTTTGCTTTAGGTCTCATACACGCCAACCATGGAGGGGAAATAACAGACTACCTTCTCAACCAGTTGAAAGATGCTTCTACAGATATgGtCCGTCATGGAGGGTGTTTAGGTGTAGGCCTTGCAGCCATGGGGACAGCCAGACAAGACATATATGAACAGCTGAAGTTCAATTTGTACCAGGATGATGCTGTCACaGGAGAAGCAGCTGGCTTAGCTATGGGCCTGGTGATGTTGGGAACTAAGTCGGCCACAGCCATTGAGGATATGGTCGCTTATGCCCAGGAAACTCAGCATGAAAAGATCCTgCGAGGTCTGGCTGTTGGAATCTCCCTGACCATGTATGGGCGCCTAGAGGAGGCGGACGCTCTGATCGAAAGTCTGACTCGGGACAAGGACCCCATCCTGCGGTGGTCAGGGATGAACACTATTGCCATGGCGTAtTgTgGATCGGGAAACAACCaGGCCATCAGGAAACTGCTGCACGTGGCTGTCAGTGATGTCAACGATGATGTCCGCAGAGTTGCTGTGACTGCCCTGGGATTCCTCCTGTTCAGAACCCCAGAACAGTGTCCAAGTGTCGTGTCCCTGCTGTCCGAGAGCTACAATCCTCATGTCCGATTCGGCGcCGCCATGGCACTTGGCATTGCCTGTGCTGGCACTGGGTTGAAGGAAGCAATGACACTACTGGAACCCATGGTCCAAGATCCAATAAACTATGTTCGACAGGGAGCACTCATTGCATCTGCTCTCATCCTGGTCCAGCAGAATGAAGTCACATGCCCCAAGGTGACCCATTTCCGACAGCTGTATGCAAAAGTCATCAGTGACAAGCATGAAGATGTTATGGCAAAGTTTGGTGCCATTCTGGCTCAAGGAATAATTGATGCAGGTGGCCGTAATGCTACCGTGTCTCTGCAGTCCCGTACCGGtCACACCAACATGGAGGCTGTGGTTGGGCTGCTGGTGTTCTGCCAGTACTGGTTCTGGTATCCTCTCACTCACTTCCTGTCACTCTCCTTCACACCAAACTGTGTGGTCGCACTCAACTCACACCTCAAGATGCCGAAGATTGAGTTCAAATCCAATGCCAAGCCATCAACATTTGCCTACCCTCCTCCCCTAGAGGAGAAGAGCACCAAGACCAAGGAGAAGGTGGAGACGGCGGTTCTCAGCATCACAGCCAAGCAGAAGAAGAAGGATGCAGAGAAACAGAAGGATGAGAAGATGGAAGTTGATGAAGAAAAGaAAGATGAGGGCAAGGAGAAAGATGTGGAGATGAAGGAgGACAAAcCaGAAACAAAAAGaAgGAAGCTGACAAGaAAGATGaTAAGAAGGAAGaAAAGAAGGAAGAAGaAAAAGAGGAGAAAGAGAAGAAGGAGAAGGAACCAGAGCCTcCATTTGAnACAGCTGTCGACAACTGTTCACAATGCAGATGCTGTGTGTTGCTGTGGTAGCCTTTGCCGTCCTTGGCGTCGTTTCTGGGTCAACGATCTCGCCTGACCCAAAGTTCGTGttTTGGTCCnAATGATGGCCAATCCTGCcCGTGTCATGAAGTCCCAGCTGAAAGTGCTGTCAATGGGAGAGGAAGTCCGTTATACACCaGTGAAAGACCTGACAATCGGAGGCATCATTATGATGAAGAACACCAAACCTGGAGAAGATGAGGAGATTGTGGAAACAGTGGCAGCGGGAGGACCTaAGATTGAGGAAGAGGagGAGCCCGAAcCCCCAGAGCCCTTTGAGTGGACCGAGGACTAGAGTCCCTGTACTGccCCAGCAGTCACGCAGGAACAGATAAACCAGGTGTCATCTGAGtcTGCATGCGGAGCCTCAACTTATCTGCTTcaCtTTTACTGAATAGTcCATGTTAcCATGTAtTTTGTGaAACTGTGCATGtTAtTCTGCTGTCACGGATTGTctCCACaTCAGTCaAAATTCTaAAATTATTATAAATCAATGaAGAAATGGACTGaCTCACAGCTTGATGTGtTTAACACtTcAACAtTTTCtGCATATCGTGAAtTTAACAAGAATATGTATATGAAACTTCCAGGAAACCAGTATGaAAGAATAGAAgaTGTTACAACAACAGTATCAAAATTCAAGTGATTTCCAAGTACATTGTATTCCATTTTGTATGTTCATGTCATTTTAATTTTATTTAACTAATAGCTTTTGTGGTAttTATTGAAACTGTTATGTCTGCATCACTGAACTGTATGTCAATGTTACAACTAGGAATAAAACTGATCACACACCC
>scaffold304
TGTTTTAAACTGACCTAGCAATATGTCGGCCTTTTTCCGTTTTCTGAGCAAGCGACGAACCCGAAGAGGGGGCAAAAATAGAACGGATCTTGGTCACCCCGCCAAGAAAAAGAATGTGTTGACTTGCACTGTGATGCTGCTCGATGGCACGGATTTTACTGTCGACATAAATAAAAAGGCCAACGGTGGTGAGTTGATGGAGCAGGTCTTCTACTATCTGGACATAATAGAAAAGGACTACTTCGGGCTACAGTACACTGACGTCCACAACGTCAATCACTGGCTGGATCCCACCAAACAGATCCGCAAACAAGTCAAAATTGGCCCTCCTTATACATTCCGATTTCGAGTCAAGTTTTATCGTCTGAGCCAAATAACCTCGGGAANAATTGACAAGATACCAGTTCTTCCTCCAGTTGAAGCAGGACATTTTCCACAACCGCTTGCCTCTGTCAGAAGAAACTCTCATTGAACTCTGTGCTCTAGCATTACAATCTGAGNNNNNNNNNNNNATGGAACTAGCCATCCATGAACAGTTCAAGAAGTGTGGTGGGATGACGCCAGCCCAGGCAGAGCTGGTCTACCTTAACAAGGCCAAGTGGCTGGAGATGTATGGAGTGGACATGCACATGGTCATGGGTCGGGATGGCAATGAGTACAGCCTGGGCCTCACGCCTACTGGAGTCCTTGTGTTCGAGGGCAAACAGAAGATTGGTCTCTTCTTCTGGCCAAAGATGACCAAGCTGGACTTCAAGGGAGAGAAACTCACACTTGTAGCTGTGGAAGATGAYGAAACCGGTGCAAGGTCAGGACCATGTGTTCGTGTTCAGACTTTGCCAGCGACAAGGCATGCAAGCACCTGTGGAAGTGTGCAGTAGAACACCATGCCNNNNNNNNNNNNCTTCCGACTGAAAGGCCCTGTCAAGGAGGGCAATGCCAGACAGAACTTCTTCAGACTTGGATCAAGGTTCAGATATAGTGGTCGAACAGAGTATCAGACAGCTACTGTGAGTCGAGCTCGCCGCAGCGTCAGATTCGAACGGAAGCCTAGTCACCGCTACTCTCGCCGGGCAACTTTTGAGCGAGCTGAACGAGAAGAGAAGATGAAACTGGCTCAGGAGAGAGCAGATAGGAAGAAGGCGGCACAGCAGAATAGGGAAGCTATCCGTGCAGAGAAGAAAGAAACA
>scaffold305
GAGACGAGGACAGAGTGTATCTATGACTGGGACAGGGGACGACACTAGCACCCCCTCTTTCTCTCATTCACCATGCATTCTACAATTTCCATAGCCATTCTGGCCGTGCTGCTGTGTGGTCCGCGGGCTCGGGGCGAGGAAGACTGGAATGACATTCGGTTGGTTGGGGCACGAAGTCCGTACAAGGGGCGCGTGGAAGTCAAGGTCAACGGACGTTGGGGCAGCGTCTGCGACGACGACTGGTCCGTCTACGATGCGGAAGTGGCGTGTCGTCAGCTTGGCTTCAGCGGCCTCGCAAAGGCACAGCCTGGAGGGACATACGGCCAGGGAACCGGCCCTGTCTTTCACACCAACCTCAGGTGCACAGGGAACGAGTCCCGCTTGTCCGACTGTCAAGGTCAACATGATCCTTCAGTCATTGACTGTTCTCACCAGGNNNNNNNNNNNNTGGAGATGTATAGTACCTTCCGTCAGTCTTGGACACCGGCCTGCAGCAACAGCTGGACAACCATCAACGCCAAAGTCACGTGCACCAACCTGGGATATAAGTACGGCGGAGCGGTGAAGACTCCGATGCCAGAGAAAGGTTTACGCGTCCTCTTGAACCGTTTGACGTGTCACGGCAACGAGACGAACCTGGCCCAGTGCCCCGGTTACTGGATGAGACACAGCTACGACTGTGGAGCGTTCCCTCCTACCACTGCTGCTGTAGACTGCTCAGGTGGCATCAAAGTCCAGCTGACTGGTGGCACCAAGCCTCAGGAAGGCCTTGTGGAGATTCTTCAGTCAGGATCGTGGGCGGCCGTGGCTAATAGCTCCGTTCAGACGGAAGAAGCCTCGGCCCTGTGCGCTTCTGTCGGCTATCAGAACACCAAGCCGCAGGTGTTGCCTGGCAACACGTTCGGGAGAGGCACCAACAGCACCATCTCCACATTATCGTGTTCCGGGGCGAGACAGCACATATCACAGTGCACCATCTCAGCTCCTGTCGTCAACACCAAGTCCGTCCATGCCGCCATACCGGTGTTTCAGTTGTGGAGACACCTACACATCGGAGTCAGGCAGCATTCCTTCTCCCGGGTACCAGCCAGCGCCTCTGACAACACTGACTGCCTGTACCGCATCAGTCCTAAGGGTCCTGCTCAGCGCTACAAG
>scaffold306
TCGTGCKGGCCTGGACAACTTCCTGTTTACAGTAAATGATGGCAGACATGAAGGATTTCTCATCAATGGAACACTTCAGACGAATCCTGCCATGTCGAGTATTTTCATCAAACCTCTGATTGAGGATGCCCCCAAACTTGTCACAAAGAAACACCCAAACAACCTTGAATATTTTGGAGGACAACGGTATGGCTATGTCCTCAATAACCGTGTGTTGCGAGTGGTGGACAGCGACACCGAGAGCTCGGGRCTAGTGTACGTCATGTTGCAGAAACCGAAACATGGCCRTATTGAAAATACTGCWTCCAAACGATTTGTGAGACGTCGATTCACTCANNNNNNNNNNNNCAAGGTGGAGGACAGTCGCGGGAATGCTCTGGAAGACCAGGTGTTTGAAATGAGATGGTCAAGAATTGAATTCCTGAAGGAAGATGTTGTGGTTTGCGAGAACGTTGGTACGTTATCCGTGACGTTAGAAGAACAGGAGCTATCGACCAATCGGCTTTCATCGGTATCAATGTCCGCCAAATGTCGGCCCGGAGGGACGATGACT
>scaffold307
ATGTCTATAGATTCTCACAGCATATTTCAAGAGGACTTTGATTTCATCATAGAACCAGTCACTGCCCAGGCAAGGCTGATCATCAGCACTGAGAACAATTCTCTGCCAAAGGTGTTTGCAGACTTCACCCTGGAGGAGATAGAGGTCCTTCTATCCAGGCAGCAGTTCCTGAATCTGTTGACACTGAGTGAGTCATTCCAACTTATGAGCATCAACCAGCGGTACAGGAAGTACCACCCAAACATCCCTCTCAAGGTCAGCCCAAGGTCATGGTGGCATTATGCCAACACAGCCATCTTGGAGGAGATGATCCGTCCCTATTCCTGGGAGAGAATCAAAGAACACAGGAACCANNNNNNNNNNNNCAAGCTGGGTGCTAAACGCAAGGAGGAACAGGGGAACTGGTTGGTTTGGTGGCTGGTTTGGAGGAAAGAAGAAGAAAGAAACTGAAAAATCTGGAAATGATATCCAGGAGAAGTTCTATGAGCAGTTCACTCTGGAAGAGAAGAACAAGCTGTATGGAGCTATAGGCTATGAGGAGAATGAGTCTGATCCTACACTCCCCATAGATTACATTGCAGTCCGACTGGTCACTAAGCTGAACAATGTCTCCGTTTCTCTCAGGGATCCAGGGAAAAGACCCCAGTTGCTGCGGCTACAGCTCAAGGATGTGTTCACATCATTAGGGCGACGACCAGCAGCAAGTGCTGTAAGTGTGGAAGCCAAGATAGACC
>scaffold308
GGGTTCTCAGAAGCAGATGGCGGCGCCTGTGTTGCGGCACGAGTTTGTGAAACACCGGGTTGTAACTGTGAAGCTAAGCTTCAGTGCCCAACCTGTATAAAACTAGGGATTCCAGGGTCCTTTTTCTGTTCCCAGGATTGTTTCAAGGGGTCATGGTCTGAACACAAGAAGCTCCACAAGAAAAATAAAGAGAATGATGAGCAGAACAAGGGTGGTTACAACCCTTGGCCCGGGTTTCATTTCACTGGGACTCTGCGACCCTACTCTGTGACTCCGAAACGACAGGTCCCAGACACGATTGGAAGGCCAGACTATGCTGACCATCCTGTAGGCGTCCCCCTGACTGAGCGCCAGCTGCGAGGAACAACCAACATAAAGATACTAGACGATGAGGAGAAGGAGGGCATGGCTATTGCCTGCAGNNNNNNNNNNNNAGACAACTGGACTGCTGTGACTCAAGATGGCCGCCGCTCAGCTCAGTTTGAACACACTCTACTTGTGACAGAAACTGGCTGTGATGTCCTCACGAGGAGGCTTGACAAAAATGGACAACCTCATTTCATGGACAAGATGTAACAGTAGACTGATTGCTGTTTTATGTGATGATAGTGTGTGGAACTATTTTATTGTGGAGCAATATACACGTGATGTCATGTATCCTTGCACTGACCACATCACCTTGCTGGAGAAGTCTTGTCTGTCGCAGAAGATTATCATGGTGTATATTTGTTGGGATTTGGCTGAAAAAAGNTCCTATACAGTGAATGT
>scaffold309
AGTACGCGGGGGCGAAAGGTCAAGATCGGTTGAACAGGAAGTAATGGACAAGACGTAGGCATCTCGTAATGTAAACATCAACTCCCCGCTGACCGTTGTGTCACCTATCGAGATCGCCATTAACATTAATATACTGTATCTGGATATATGACAGAGGAACACTGAGATAACAGCTCCAGTATGTGGTACCTGGTCGCTGCAGATAAATCCAGATGTGAAGTATGTGTTGCTGGTTGGTCGAGAGTGCTCAGTAGGACGTAAAGACTGTGATATTCTCCTGACAACTGATCCCACTGTCAGCAGAAAACATTCAGTACTGCAACTGACTCATGCAGAATCCAACCTGAGCCATCCCCAGAAGTCTGCGCTNNNNNNNNNNNNCTCAGTGTTCAAAGGGATGAAATTCATATTTCTAAGTCAAAGACAGTTCAAGAAGATGAACCTAGCAGTGGAGTTGGCGGGGGGAATGCCGATACTGATGGAAGAGGGAAGTGATGACAACGATGACCGAGTCCTGGTGGAGAGTGGAACCGTCGTCATGAACTGTGGCACTGAAGACCTAAAGACTCTAACACCAGCTGGGCAGGAGTGGGTCACCCATGTCAACAAGTACCTGAAACGGAAGGAGAAGAATGTGATCCAGGACGCAGAGGTCGGGTACGCCGTACTGTACTGCTCCACAGACAAGCACTGTAACCCTGATATAGACAATGCCCAGCAGCTG
>scaffold310
AGTCAACAGAAGCTTTTGCTGAACGTAAACTTTCATTAATTTGTCACTGTTGTTTGATAAACAAGGACAGCAACATGCCGGAAAGAGAGATGGAGGTGTTCTCCAATCCCCTCCCACCTGTCAATCACCAGCAGGATCCAGATGATGATGACGCTCACCCTCTCACAAATGAAGACTTCCGGAAGATGCTGATGACCCCGAGGGGTTCATCATCAAGTTACACAGCCACAATCAACAAGGCAACAGCTCTGAGGAAGGAGGAAGATGAGGATGAAGATCCTGCCACCAGGAGGCAGAAGAAGAAAAGCTACTATGCCAAGCTGAAGAGGATGGAGGAGGAGAGACAGAAGGAACTGGCAGACAAATACAGAGACAGAGCACGGGAACGACGAGAAGGTTCAAACAAGGACTATGCAGAGACAGAGATCATCAGCACCACCGCTGATTACCGAGCAGTGGCCCCTGATGCCAAGGCGGGAGAGAACTATGCTGAGCGTCGTAAACAGCTCATCCAGGAGTCTAAGTATCTGGGAGGTGACATGGAACACACCCACTTGGTGAAAGGACTGGACTACGCCCTGCTGGAGAAGGTACGAGCAGAAATCACATCAAAAGAGAGAGAAGAGGAGGATGCTATGGAGAGTGCGGTGACCAACGCCGCCGCCCCTGCCGCTGCTGCTCAGGCCAACACAGCTNNNNNNNNNNNNCCCTGTACTACCCCTGCACCAGCACCAGCACCGCCGGAACCCAAGAAGAAAGAGGAAGAAGATCCAGAGAACCAGATGCAGTTCAAGACCAAAATGGCAAGGAATGTGTATCGTACAATCTTCAAAGCCCGACTCCCAGATAGGAACGAGTTGTTTCTGCCACGCCGGATGGCATATGTTGTAGACTTAGAGGATGACTTTGCTGAGTCTGATGTGCCAACCACACTTATCAGAAGCAAAGCTGATTGTCCCAGTCTTGAGGCMACAACAACACTGACAACGAATGACATTGTGATTAACAAACTTACCCAGATCTTATCGTACTTGCGACAAGGCAAGAGGGAGACCAAGAAACTCAAGAAGAAGGAGAAAGGCAAGCTGAAGGAGGAGGACAAGAAANNNNNNNNNNNNAAGAAGAAAAGGTCCTACTTTGAGAAACCATCTGAAGAGGATGATTTCCGAGACAAGCCAACAGAGTCTGCCAAGGAGCTTGTGAAGACCATCAATGACAGGTTTAAGAGCTGCCTTCCAGTATGGTGTTAAAATGGCTGATGGTCGCAGAACTCGGAGGACAGGTCCAAAGGATGAGAAGGCCAAGCTTGATCGTGAACTACAGCAGATCAACCGTATCATCCAGAAGAGGAAAGTGGCAGAGCCTGGGGACGGGGAGAAACGCATCAAGTACTGAAGTCGTACGACATGAAGTTATGTGTACAGTG
>scaffold311
GGTCTTCGAAAGTAAATACAACATGATAGACGTCGCTCAGTAAACCCGTTGCATATTTCACATGGTTAGCATCAATATTGTATAAAAATGCCGCATTTAAAAGAGCCAAAACCAAGGGAACCTTTGTGGAAAGAGTGGGACTACAATGCCCAGAAAAGAGGGGTTCGTCACACCGTGTATTCAGTCAACGGTGATGAATACACCGGGGAATGGCTGAACAACAAGAAAGATGGGAAAGGCACATATAAATGGAAGGCCACTGGTGCTCTTTATGATGGAGACTGGAAAGAAGGGGAAGAGAAATGGTTTTGGCACCNNNNNNNNNNNNAGAATGACATGAGACATGCTTATGGCACCCAGTTTTATGCGGACAATGAGTACTATGAGGGGGAGTGGTATGCAGACAAGCGGAGTGGCTGGGGAAGGATGTACTTCCAGGATGGCACGATCTACGAGGGGGAGTGGTATGATGACCTCAGGAGTGGACAAGGCATGCTGCGACAAACCAATGAGAACAGGTACGAGGGTTCCTGGAAGGATGGCAAGAAGAATGGCCCTGGTAAGTTCTACTACCTGAACACGGGCCAGGTGTTTGAAGGTGTGTGGGTGGACAATGTCCCCAAATGTGGCACCATGCAAGACTACGGCCGTGACGGCGCCCCAGCACCAACACAATACCCTATACCAGAGGTGAAGCTGGACAGTCCGGAGGCAGTGGTGGACGGAGGCGGAGGACCAGTTCCTGCAGGACCAGGACTGACCAATCAGATCTCTCCAAGACGACACCAGGCTCTAATGTCACACTATCATTTGTACTGTCATATTGTCCTGAGTTTATTTTGATTAAGTTCTGTCAATGAATATTATATATTTCAGTATTCAGTATCAGTGCTGTTGTACATTTCTGTATGCAGTACTAGTAATTTTAATATTCATATGATGGATCAAATTTTCTAATATTGTGGGTTACTTTCCTGAGCCAAATACCTTCCGACTGATCAGCCAGTAGAGACATGTAACTGCCAAACTGGTCATCAGACCTGAATCAGTATTTATTTTCATTCAGAAATTTTACTTTCTAGTTTTTTTCTCAGTTATCTGTAAAATTCTGTTATTAAGGATGTTTCCATGCTTCTTTAGAGAAGGCATGCACATATTCATGTTACCATGGTTACACCTTAAAATACCTTGTTTTGCTGATGTTAAAAATGTACTTAGCTATTTATGTACATAAAACATTTATGTAAATATTGTATTGCACCATATATTTTATTGCCTCTTATGCTACAAGTGATACATTGTATTAAGCTTCCTGTC
>scaffold312
ATTGCAGAGACAAGATGCATTCATTGTGACCTCTCCACAGAATGTACAGCCTGTGCAGAGTCAGCCCCTCCCTGCCTCTTGTCAGAATATCCCGTTCCAGCCCTCGTCCGGGGCAGCTCCTCGTCCCGTGGGTCCAAGCGGGATCTCAGGCCAACAGCAGCAGCAGTTCCAGCAGTCCTCTGGACCTCAGTCTGCCGGCTCCATGGCTCCAGCCCACTCGCCTGCTCAGATGAGTTCTCCAGTGACAATGCTGACAGCCCCCTCACCTCAGCCGCAGGTAACACCATCACCCGCAGCCAAGGGTAACACAGGAACCCCATCCCCTAGTGCGGCTCTCAACACTCCAGGTAACCCTGGCTCTGTCGGGTCCCGCCCAAGTCCTGGCCAGCCCCAGGAACCACCAGCGAGGAGCAGGCCTACTAGACAAACTCAACNNNNNNNNNNNNGACAGGGGCGATCCTGGCGAGCCAGGACTGGTTGGAGCACAGGGAGATATGGGTCCACGTGGATTCATGGGACCAAGAGGCCGTCCAGGACCCGTCGGTCCACCTGGTATGCCAGGATCAGAGGGCTCAATGGGATTCAAGGGAGACAGGGGACCTATAGGAGCCCCAGGAGCTCCTGGCAACCCTGGATCATCAGGACCAACTGGTCCACCAGGACAACCCGGACAACAGGGTCCTTCTGGCATTATGGGTGCCACTGGAAAGCCTGGACTCCCTGGCTTGTCTGGCGCCATGGGACCACCGGGCATGAACGGTGATAATGGTGAACCTGGACCTAAAGGAGATGCTGGTTCACGGGG
>scaffold313
GGGCTACACCCATCCCCTACTGACTCTTGTTCCTTGTGGCTGAACAACGCAACTGTTGCTGCCCTGCCCACCAAGTGTAGCAGACACAACACACCCTCGCGTTGTCACTCACTAACCAAGATCGTCAAGAGCTGCCTTGCTGGGGGTGATGAATATGTTGTGATCGTCTGTGAGAGAGGTGATGCCCTGGCGTCTGCTGTAGCCGTGGGGCGAGCTCTGCCTCTGTACACAGCCAAGTCCAACCAGGGAGGTGGCAAGCGCACTGTCAATGTAGAGTTCCTCCTTGTGGGCCAGTACAGTGACACACCCCTCAGTGAAACTGACATCCAGTGTATGNNNNNNNNNNNNACACCTTGGCTTCGACTACTCTGGTGTCTGGCTTCACATTGACATGGCAGCACCTGTGCATGTGGGTGAAAGAGCAAACTGGATACTGGAGTTAGTCTACTGACGACCCTATTTGGAGAGTTGTCAACCAATTCCATGCTCAAGTTTATAGCGCCATCAGTC
>scaffold314
TCCCTCAAAATAATGACAAAATGTTAATGGCTTTAGGGGAAGAGGAACAGATTCATCTTGGTCAAAGAACTGCAAAACGATTAAGATCGTTATTTGTAGATGAAGATATGGAAAATTTTCGATTTCTTGTCTCAAGCAAACAGAGAACGCAGGAAAGTGGAAATGCTTACCATGAGGGTTTTTTACAGGCTTTAATGGGAGACTCTGAGGAAGGTGATATGGATTCAGAATTGAGTGATGAAACTTTGAGGTTTCATGAAAGGTGTCAAAAGTACATTCATACAGTTGACAAGAATAAAACTGCTATCATGGAATTTTATAAATTTCTTTCTGGGAAAGAAATGACCAACATTATGAAGAAAGTCAATTCTAAATTGGGAATTCCAGAAGATATCCTGAAAACAGAACATTTACGGACAATGTACCTTGTGTGTGGGTATGAAAGAGCCTTATACCAGTCTTCCCCATGGTGCAGTCTGTTTGATGAGGNNNNNNNNNNNNGATTTCAAGGTGCTAGAATACCTGTCTGACTTAAAGCACTACTACAAGAACGGCTATGGACACACGATAACAGCAGTACAGAGCTGCCCGCTGGTCACTGACATCTTCACCACCATGGACGATGCTATTGAAGCTATGGAAACCGAAGTGGACGAGGAGGATTTGAACGGGTATGTACTAGGAAACTTCTACTTTGGCCACGCAGAGACCCTAGGACCCCTGTATGCAGCATTGGGGCTGTTCAACGACTCACTACCTCTCACAGCTGATAACTACCTCCAGCAAAACAGTCGTCTCTTTCGGACCAGTGAAATTCTGCCTTTTCTCTKSCCAATTTTAATGTTGATTCTCTACGAATGTGACCAGAATGATGAACTGTTAACTGAAAGTGAGGCTGCGGATGAAACTAGGGAGACAACCCAGTACATGTTACGACTGTACGTGAATGAAAAACTAATGAAAATTCCTGGCTGTGAAGACTTTACATGTCTCTATAGCCAGGTAAGAAAGCGATTTGTAGATCTTATTTCCTGTAATTTCAGTAAAGTTTGTGACTACAATGGCC
>scaffold315
GTGTTTGTTGTTTATAATTTATTTCATCATGCCTGATCACTTAGGATCTGACCAGAGGAAAGTGAAGGATGACAAAGAAGAAGATAAGCCCATTCAGGTTCTTGATGAAGGGGACATTGCTCTTTTAAAGACATATGGTGTTGGTCAGTACAGCAAAGCTATCAAAGGAGTAGAAGAAGACATTCAAAATGTTCTCAAAGAAAGTTAATGAACTGGCAGGTATCAAGGAGTCTGACACAGGCCTGGCACCACCGGCACTGTGGGATCTTGCTGCAGATAAACAGACATTGCAAAGTGAGCAACCACTGCAAGTAGCNNNNNNNNNNNNCCAAATATATAATCAATGTTAAACAATTTGCCAAATTTGTCGTGGATCTTGGAGACCAGGTGGCACCCACAGATATTGAAGAAGGAATGAGAGTTGGAGTTGACCGCAACAAGTACCAGATCCACATTCCTCTTCCCCCAAAGATTGACCCCACTGTCACCATGATGCAGGTGGAAGAAAAACCTGATGTGACATACAGTGATGTAGGTGGTTGTAAAGAGCAAATAGGGAAACTCCGAGAAGTTGTGGAGACACCACTTTTACACCCTGAAAGGTTTGTCAACCTTGGTATTGAGCCACCCAAGGGAGTGTTGTTGTTTGGGCCTCCAGGAACTGGGAAGACCTTGTGTGCCCGTGCCGTCGCTAACAGAACAGATGCCTGCTTTATCCGAGTCATAGGATCAGAACTTGTACAGAAGTATGTTGGAGAGGGTGCTAGGATGGTCAGAGAGCTCTTTGAAATGGCAAGGTCAAAGAAAGCATGTATTGTGTTCTTTGATGAGATTGATGCTATCGGAGGTGCCCGGTTCGATGATGGTGCAGGGGGAGACAACGAG
>scaffold316
GTTTTCGCCCCCACGTCAAGGAATGCTTCTTGCAGTCTTCACAGGCAATGGTGCTCAACTCTTCTGTATGACGTTCATCACACTGGTGTTTGCCTGTCTTGGTTTCCTGTCTCCTGCCAACAGAGGTGCTCTCATGACTTGTGCTATGGTGCTGTATGTCTGCCTGGGGACACCAGCTGGCTACATCTCGGCCAGGATCTACAAAATGTTCGGAGGAGAAAAGTGGAAGTCCAATGTGTTGCTCACGTCCTTTTTTGTCCCTGGTGTGATATTCGGTATCTTCTTCATACTGNNNNNNNNNNNNACTGAACCTTATTCTGTGGATCAAGGGTAGCAGTGCTGCCATTCCCTTCACCACCCTTCTGGCACTGTTGGCTCTCTGGTTTGGCATCTCTGTGCCACTCACCTTTGTCGGAGCATACTTCGGCTTCAAGAAAAGGCCCATTGAGCATCCAGTTCGCACCAATCAAATCCCCCGTCAAATCCCCGACCAGACCTGCTACACAAAGGCCCTGCCTGGGATCCTCATGGGAGGCATCCTGCCTTTCGGCTGTATCTTCATCCAGCTGTTCTTCATCCTCAACAGTATCTGGTCCCACCAGACCTACTATATGTTTGGTTTCCTCTGCCTGGTGTTCATCATCCTCATCGTCACCTGTTCAGAAGCCACAGTCCTCCTGTGTTATTTCCATCTGTGTGCAGAGGACTATCACTGG
>scaffold317
GCAGTACCAATGAAGGACCAGGCTTGCTCCGAGTTTGTGTTTATGCCTTTGAAAGGGGACTCGGCAAGAAGCCCAACCCCGACGAAGGAGACTATGAGGGCCTCAGCAAGCCCGGACAGCGAGTCCGAAGTGACTTTAGTGAGATCGAAAATTGTCGTTGTTGGTGACTGTAACTGTGGAAAAACTTCTCTCATTCGGATGTACTGCAAACCCGGTGAATTCTCGGATACCTACACACCAACCGGTTTTGATACTTTCACATCCACCTATAACGTATCGGAGACGTACAGGATACAGATCAGCATATGGGATACATCAGGAGATTCCGGGTNNNNNNNNNNNNTGCCCCAAACAACCCCTCATGTTGGTGGGCTGCAAAACAGATCTTCGAAACGAGATAAAAACTGTCCCACCAAGCAAAGGCAAGACACCATCAATAGTATCATACGACCAGGGTTTGAAGACGGCCAAACACATCGGAGCCCTTGTATATTCCGAAACAGCTTCGAAAACGTCGCAGAGAAGCGTCAATGACGTCATGGAGGTTGCCGCACTATCGTCAGCCGGGACAAAGGGCAATACACCTGAAGCTACCAGTTTTCGCCG
>scaffold318
ACACAGACAACATGGCCACCCACAGTATGAGCAGAATGTTTCGACCGAGTCTCTGTCGTCGTCTTCTGTCAAATGGCAGAGTCAGTGTCCGTGCAACTCGTAGCTGCTCGTACTTTCCCATCGATGACAGTTTGTACAATTTGGCTGAAGAGCAGCGACAGCTACGACAGAGTGTTTTCCAGTTCGCACAGAAAGAACTTGCCCCAAAGGCAGGAGAAATTGATAAGACCAATGATTTCAAAGATTTGAGGGATTTCTGGAAGAAATGTGGAGAACTTGGCCTCCATGGAATCACTGCTCCAAGTGAATATGGAGGATCTGATATGTCGTACCTGGACCACTGTCTTGTCATGGAGGAACTGTCTCGGGCATCGGCATCGATTGCTCTCAGCTATGGGGCTCACTCTAANNNNNNNNNNNNCAGACAAACCACAGCATGGAATCAGTGCTTTCCTTATTGAGAAGTCCTACCCTGGATTCAGCGCAGCCCAGAAGCTGGACAAGTTGGGGATGCGAGGGTCCAACACATCTGAACTCATCTTTGAGGACTGCAAAGTACCAGAGGAGAATATGCTGGGACAGAAGGACCGAGGCGTTTACGTCCTGTTTAGCGGTCTAGGCATAGAACGATGTATTCTGGCGGCAGGCCCTCTGGGAATTATGCAAGCATGCTGTGATGTGGCATTTGATTATGCACATATTCGAGAGTGTTTTGGATCCAAAATTGGGCACTTCCAGATGATTCAATCCAAGATGGCTGAC
>scaffold319
GTATCAACGCAGAGTACATGGGGCCCGGATGAAACTCGTGTATCATCATGGCGTCGGGTTTCACAATATTGATCCTCTTTGCGGTAGCAGTTGTTGGTCGTGCACTGACACCATCAACATTCCTCACCACGGTAGACAGACAGAGATTGAAGTCTGTGTTCCAGGCTGCTCAACCATTCCAAGATGCAGCTAGTGCACATTACTCCATTTTGGGACTCAAGTTGCTGGATGCAACTCTTCCCAATGCTCAGGACACTTGCAAAACCTTGACATCAATCGTGGATGCTGGCAACTTAGCATCACTGTTCCATGCATCTACTGCTGCAAAAGCTCTCAGTAGCTGCAAGCTTGGTGTCAACAATGTACAGCAGCTCTTGCAGGATTCCANNNNNNNNNNNNCAGTTGAAGGACAAAGTGTCAGGCAAGCTCATTACAGCTCATCAGGCGTTTGTGAGACTAACCAATATGCAGACCAAGCAGGAGATTATCTTTGTCACAGAAGCAGATTCTTCGCAAACGATGAAGTTTGACTTGGATGTTGGTGCCAGTGCTAAGGAATTCGGATACTTGTCTGGGAAATACAGCATGGAGCTCATTGTCGGTGATGCTGTTATTGAAAATCCTTTCTCCTGGATCCTGGCTGATGTCCAGCTTACCTTCCCAGAGGGTGCTGCATCAGTGAGAGAGGCACAGAGCCAATATGCCAAGAAACCTGAAATCAAGCACAAATTCCATCCTGAAGAGAAGCGTCCACCGACCGTGGTGTCCTTTGCCTTCACAGCGCTTGTGCTGCTGCCCATCCTTGTGTTGCTGGTTCTGTGGCTGAAAATTGGTGTGAACATATCAAACTTCCCAGTATCATTGAGCGCCATTGGATTCCATCTCTGCCTTGGAGCTATCTTTGGCCTTTACTACTGCTATTGGACACAGCTGAACATGTTCCAGACACTGCGCTATCTGGGACTACTAGCAATACCTACATTCCTCTTTGGTAACAAGCTGCTCAGTGGTTTAGCTTCTAAAAGAAAA
>scaffold320
ATGCCGTTTGCATTCTGCACCCGTGAGAAGCAGCCCTGGTGTGAGTTTGCTGAGGATGCCTATGAAGGAGAGTCGACCAAGTTTCTCTCAAAGTACGCAACCAAGTATGACATGGTGATCATCAGCCCGATCCTGGAGCGTGACTCTGACCATGGCGACGTCCTCTGGAACACGGCCGTCGTCATCTCCAATACTGGAGCTGTCATTGGGATTACAAGGAAGAATCATATTCCAAGGGTTGGCGACTTCAATGAGAGCACTTACTACCTTGAGGCAACACTGGCCACCGTGTGTTTGAGACCAAGTTTGGCCGGATTGCCGTCAACATCTGCTATGGCCGTCATCACCTNNNNNNNNNNNNCTTCACTGTTGCCATCAACAGAGTCGGCACGGAATACTTCCCCAATGAGTTTACCTCCGGATCAGGCCAGCCTGCTCACAAAGACTTTGGGCATTTCTATGGATCAAGCTATGTTGCTGGTCCAGATGGAAGCCGCACTCCGTCATTGTCTCGTACCCGTGACGGGCTCTTGGTGACTGAGA
>scaffold321
GAGTTCCATCTAGGGAAAGGACAGACACATCGCTTGAGGGCACAATGTCCAGCTCAGCTCTGAACATGGTGTGGTCATTTGGGCTGAATCGCAGCATCCCAGTTCTCAACTTGACCGATGGAGTGAGGAAGGTGATCATGTACCCATGTGCCCACGTAGGCGTCCTCTACGACTTCCACAACAACAAACAACACATACTACAGGGACATGCAAACCCGATCACATGTNNNNNNNNNNNNAGAGGACAAAGTTGGCATGAGTATTCTCCCCTTGACTGGCAACCCCCACAACAGCATGGCACTGGTAGCTCATCCTAGTGGGATCGCCAACCTGACATGCAGTAGTGATGGTCGCTACTTGTTCACCGCTGGTGGAGCGGATGCTGCCGTACACATGTGGGAGGTGAACATCAGCGCTCTCGAGGCCCAGGCTCAGCTGGGAGGTGAGGACCTGATCCCATTCTATGGTTTACTGGACGGCGGCCGTGATGGCGACTTGTTTGCAGAGTTAGAGGACTACTTCTACTACGCACAGATCAGGAGTCAAAGTGTGAACACCATGGAGACAAGACAAGTG
>scaffold322
GACCTGTACGGTAACTGCACCGCCAGTCACTCCGGAACATCAGCAGCTGCCCCCGAGGCAGCAGGAGTTTTCGCTCTAGCCCTTGAAGCCAACCGGAATCTGACATGGCGTGACATCCAGCATCTGACTGTTCTCACCTCCAAGAGGAACTCACTCTACGACTCCAACGGCGTCCACGAATGGAAGTACAACGGCGCCGGCTTGGAGTTCAACCACCTCTTCGGCTACGGCGTGCTTGACGCTGCCGCAATGGTGGATCTGGCCCGCACTTGGAAGGGACTTCCCGAACGTTTCCACTGTACCGCCGGCTCTGACAGCACTGAGAGGTATTTCGACATATCCAATCCCATCCGTATCACCATTGACACCGACGGTTGTGCCGGAAGTGATAGCGAAGTCAACTACTTGGAGCATGTGCAGTCGTTCATCACTCTNNNNNNNNNNNNGAGCAACGTTCCGAGGAACCGTCACCATCTACCTCACCTCTCCCATGAATACCACATCGATGATCCTGAGCCAGCGCCCCAACGACGACGACAGCAAGAACGGCTTCACCAGGTGGCCCTTCATGACCACACACACCTGGGCCGAAATGCCCCATGGCCGCTGGACCCTGGACGTCATCCTGGAACCAATCATCGKWCTAAAGACCAACCACGAGGAAGGAGTCTTCAAGGAATGGACCCTGGTCCTCCATGGATCTAAGGAACAGCCCTACAGGGACCAGCCTGTAAACAAGGCCAAACATCAGAAGCTGTACAAGGTYAAGAGACAGCATGCTAGTGGCATTGCTTTCCGGAAGTAAACGCAGAGTTACCCCCCGTTGCATCGGACATAATGGCTGACAGCTCCCTTGCCTTGACGGTTACCGTCACAGCCAGTGTTTTGATGCTAAGGGCAGGTACTAGTATTGCGTTTCAGCGTTCTGACAAYAAAACCTG
>scaffold323
GCAGGTGTATCAACGCAGAGTACGTGGGGATGACCAATAACGTGAAAGTTAGTGTACTGCAGTAGTCTGCCTGTTTTGGGTTTCAAGAATCAGTCACTCTTCAAGTTCAGATCTATTGTTCGACAAAATCAGGATGTTAACCAATCTGTTTGTCCTGACTGTGTGCTTCATTCCGGCTACACATGGACATGGTGCCTTCAGGAAGATGTTTCCCGAGAAATACCCAGAAATGATCCGAAATGGTGTTGATCCTGGGGAACCCCTTTTCTTGACACCCTACCTTGAGAGGGGTGATATTCAARAGGCCAAAGAGATGAGTCTGACAACGTCTCCCATCATTGCCAAGGGCTACTCCGGCTTCCTGACTGTCAACAAGACCATCAACAGCAACATGTTCTTCTGGTTCTTCCCGGCTCAGACTGATCCTGCCAATGCTCCTGTGTTGCTATGGTTACAAGGAGGTCCTGGAGGTTCATCTCTCTTTGGTCTGTTTATAGAACACGGACCGATCTTGGTGGATGCACACGGAAACTTACAAAGACGAAACATCACCTGGAACAGCAGGTACTCCATGCTGTATGTTGACAACCCAGTAGGTACTGGTTTCAGCTTCACGGGGGANNNNNNNNNNNNCCTGAAGTCCGGCATGCGATCCATGTCGGAAATGTGTCCTACTCCGAGCCAAGCAACCAAGTATTTGAGAAGCTGTATTCCGACTTCCTGGACACCGTGAGGCCTTGGTTTGTCACTCTGCTCAACAGTGGCAAGTACAAGGTGCTGCTGTTCAATGGACAGCTGGACATCATCGTGTGTGCTCCT
>scaffold324
CAGGTTGAAGGAAGAGATGAGGAAATAGAAAGGATGAGCAGGATGTTGGATGGCGGCCGCCCGGCCGATGTGGTGGCCCTCGAGTCGCGCAACCGTGCCAACGAGCGGATGATCTCCCACCTAAACATACAGGTGGACTTCTTGAGTAACAAGAACCGAGAACTGGAGAGGAAGCTACAAGACTCCAACTACAAGATCTCTGATGCCGACTCCAAACTGATGAAACGTCAGTCCCAGATCCGCGATTTGGAGGCAGAGCTGCAGGATGTGGACCGCATCGCCAAACGTATCCAGGGGGACAAGGAGAAGGTGGTGAAGACAGCTGACCGGGAGATGTTCGAAGCCAAGGAGGAGTTGGAGAAGTCTCGGTTCGAGCTGGAGGGACTCGACATGACTGTGGCCAGTACGAAANNNNNNNNNNNNAGAGACCAGCCGCAGCAAGGACATCGCACTGAGGGAGAACAGGCGGCTCCAGGACGACCTTGCCGTCATGACCAAGGAGAACCAGAAGCTGAACCAGGAGCTGCAGGATGCCCTGGAAGAGCGGGAGCAGCTCAAGGTCCAGGTCCAGGAGTACATCATCGAGGTCAAGCGCACAGAGGACGTCCTCTCATCCAAGGAGCAGGAGCGGTCAGACATACTAGAGCAGTACCGCCGGCTGTCAATGGAGGCAGAGCAGTACCAGACTACCAGCCACCAGCTGGAGAGCGAAGGATCCAAACCTGCGTCTAGAGCTCATGACGAAGGACTCCGAGCTGCGGCGCTACCGCGACAAGACTGATAACTTGGAGAGGGAGGTCCAGGAGCATCTGTCAGCCCAGCAGTCATACGAGATCCAGCTGTCGAACCTGACCCGGTCGGTGGCCACACTGGAAGAGA
>scaffold325
TGAAGAAGGCTGAAGGTCATCTAAAGAGACTGGGGGATGAAAATGAGAGGGAGAGGGCCAGATTGTGGGCAGATCTTGCTAAGACTGCTCGGAAGCAGGAGGTGTGGGACGTCTGTAGAGTGGCCAGTCGGTTCTGTATTCTGTATGACGACAGCAGATGGAGGAATGCCCCACCTGTGAAGACTGAAAGCCCCAAGCAAGAGAGGAGTCGTACAGCTGAGAGGGAGTCCAGAGATGAGGTCCCCACGGAGAAAACAGGGAGTCGGTTAGGGAGTCGTCCTACAACTCCAGTCAAAGTCAGTCTGTATGATAGAGATCTTATCAGAATTCTGGCAGAGGTCAACTTTATCCAGGGAGAGGCAATGGTCCACCTCCTCCGCAATGAGGGAGTCCAGCTGAATGACCAGCCAATTCNNNNNNNNNNNNTGGTTGAGCAGGAGATGTTGAGTTATGCCAGTGGACTTCAAGGTCAGAGTCTCATAGAGAACATGGGAGGCAAGAACCAACTCCGCCGAGAAGCCATGGAAGCCTTCCTCAACAGCTCACGATTTGCCCGAAATGCCAACAACTATGAGCTTGTAATGACTGCGGCAAGACATTACTGGAACGCTTGTCTCCCCTTGGTTGGTCAGCCAATAGAACGAGAGCTTCTGAAAGAACCAATCAGAGTCATCCTTCAGTGTATCACAGCAACAGCCGAAGAAACCATAAAAAGAAGAGGAATAAAGGTGATGACTNNNNNNNNNNNNGCTGCAGTCTATGGACCAGGCTGTCAATGATATGCCAAGGACCAAAACACAGACTTCTCATCTTTAAGCACCGTGTGATGGTGAAAGCTAAACTGGGCCGGCCTGTTCATATGGATATTCAAAAGTTCAAGGATGAGAGTGAGGACTACGTGGCCCACATGTGGAGACGAGTTGCCCTTAGTTCCAAGGAAACCATTGAGCAGATGTCCTCCTACCAGTATGCAGTGGAAGCTCTCAATAGCCCCAGCAATGAGTGGCTGAAGGTGGACTACCTAATCGAGTTCGGCCAGTGGCTGTATGTCAACGACTTCCCCCTGCCAAGATACAATTGACCAGATAGAGTGGGCCATAGACATCCTCCTCAACATCCAGGCTGGA
>scaffold326
CAAGTCTATCTCTGAACAGATGGCAAATTCCCCTAAGTCGGACAAGGCCAAGCTTATATCACGGATGGCCAAGATGGGAAAGCCGATGTTGCCGTTATCTGGTGCTGTCGCCGCCCAAGCCGATGAGGAGGAAGAGGAAGAAGTGCCAGAATCCCCTCAGCCAGTCCATGAAGAAAGTCCCAAGCCCATAGCTCAACCTAGACCAGTATACCTTCAAAGCCTGCAGCTCATCCTGTGCCCCAGGCTGCGCCCACCATGGCCACACCCATCATCCAGCCTCAAGCCATGATAGGACAGCAGGTCCCTGNNNNNNNNNNNNAGCAACTAGCAGTCTTCCAGCCCAACAACATTCTACAGCAACAGCAACACAAGCAGCATTGCTTGCCTTGCAGCAACAGCAACAAGCAGCAAACATGTCTGCGTTCCAGCCTCCAGCATACCAGGCAGGTGTTCAGCAGCCATACTCAGGGGTCCCCCAAGCCCAGCCAGGCTCCACAAGCTCCTCCGGCGCCATGGACAGTCTGGCTCCTGTTCTGCTGACAGAGACCCGGCAACAGAACACAGAGATACGACTGTCTGTCAGCAAGATCTCTGACAAAGTAGACAGGATCCTGGACAAGGTGAATGTTATAGGACCAGGAGGTGGTATGCCACCAGCTCTACAGTCCATGCATGCACCCACAATGGAGACTGGCGTCCTGCTACAGAATATCACTAGGATAGTACAAGAAAATGAAACTTTAGAGAAA
>scaffold327
ATCACCAGGCCATACCACAGGTCTCCATCTAACTCGGCCCTCATCTAACAGCCCACAACATGACAGCATAGTGCATAATCCATACAAGCTGGTAGAGGAGGAACTTGGCACCCTTTCTCAGGATATAAAGAAGGAAATAGTGACGGATAGCAGTGAACTGGCTGAAATAGCTGGTTACTATTTTGACGGGAAAGGAAAGCTTTTCGACCAATGATAGTCCTTCTGATGGCTAGAGCTTGTAACATTCACAATGATGCTGGCAACTGTGTACTGCCAGCTCAGAAGAAAATGCTATGATAACTGAGATGATCCANACTGCCAGTCTGGTTCATGATGATGTGATTGATGCAGCAGATACACGACGTAATAAGTCCAAGTATCAACGTTGTGTNNNNNNNNNNNNCACCTGTGCTGTTTGCTGCACAGTCGTATCCAGAACTGAATGCAATGATCATGAGGAGATTTACCCATGAGGGTGATGTGGAAACCGCAAGAGACATGGTGGCAAAGAGTGATGGTGTGGAACAGACAAGGCTCCTGGCCAAGCAGCACAGCCTTGAGGCAATACGACAGTTACAACACCTTGCAAAATCAGAAATACAAAGTAGTCTTTCACACATAGCAGAAATTCTTCTGAAAAGGACAAAATAATAGTAATTGTTTCTAGGTGTTTGTTTGAATTATATAGTTGTTATGATATGAATGACTGGTTATACATATGTGATTATGCCCCTATTTTCAAAATACAAAACTCATCTTTCATAAA
>scaffold328
GGCAGTCGCCTAGCGTTTTAAATGTTTGTTGTGTGGTTTGCCTGATTTTGCAAGAACAATGTCGGAGGAGAAGAAGGATACAACTGCGAAAGATGGTGGGAAATCATCCATCGATGACAGTGCATTTGAAGCCCTGGAAAAGGACTTCCAGGATGTCCTCGGAGAGCTAATGGGAGATAGAAGTTTGGAAAATTCCGNNNNNNNNNNNNAGCAAAGTATCCACTGCACTCAAACTCTCACAAGAAGATCAAGCTACCATTGCCTCTCTCAAAAGGAATCGAAAAGGCATGGAAAATGGTTGATGCAGCTCATGAGAAAGAGACTCGGGCAAGGGAGACAATCCAGTCTCTGAAGATGGAGATCTCAAATTTGAGCAAACTAGTGGAGCAGGGAGCTGGTCTCACTATGGGACAGGAACACTGTGTGAATGAGCTGCTGAAGATCAAGGAGAGCTGACAAAGGAGCGTGATGAGCAGCTCCAAGAGATAACCAGGCTCCGAGAGCAGCTCGCGGAATCTACCNNNNNNNNNNNNGAGCAGGAGAGAGCTAATGCAGAGGAGAAAATACAAGAGCTGTCTCAAGACATACAGGTTCGCAACAACGAGGCACAACGTGAAGCTCGCAAGAAGGACAAGCTAGAACGAGAGCTGAAGCAGACCAAGGCGGACCTCGATGGAAAGGCCTCTGAGATCAAGGCCATGACAGGACAGATTGAGAGGTTCAAACAAGACATCAGCAAACTGGAGATGCAACTGAAGGAACAGAGGGTGTTCAATGAGCGATCACTGAAGGACTCGGAGGTGATGCATGCTCGCTTCACCAAGCTGACCACTGACTATGAGAACCAGGTGGTTGCAGCTGACCAGCTAGCAGCAGAGAACCAGTCCAAAGTGTCTGACCTCAAGCAAAAAGAAGATGAGGTCACTGGTTTGAAGGCTGAGACACAACGACTTAGTAAGGCAAGGGAGGTAATCCAGAGGAAGCTACGCCAAGCAGAAGACCGAAANNNNNNNNNNNNGATCACGGAGATGAAGCGTAAGCTGAAGATCATGAACCACCAGATTGACCAGCTGAAGGAGGAGATCCAGGCCAAGGAGGCTGCGCTGGTCAAGGAGCATCTGGAGCACCAGAGGGTGGAGAAGGAGAAGGAGACGCTGAAGGCAGAGCTGCAGAAGATGAAGCAGGCTGCYGCTGAGAGTGAGGCTTATATCAAGAACCAGGAGGCAGAGGAGAGGAAGCTGCTCAAGATCATTGCTGAGGCTGATGCTGAGAGAGTCAGACAGAAGAAGGAGTTGGATCAGGTGATTAGTGAGAGAGACATCCTGGGAACGCAACTGGTACGACGTAATGATGAGCTGGCACTTCTGTACGAGAAGATCAAGATCCAGCAGTCCGTCCTCAACAAGGCGAGATCCAGTACAACCAGC
>scaffold329
CGCTCGTATCCGAGAAATAATaCACACGTAACTTGGCAACAGATAGACTAGCTTACACGAGCGTTGccCTGTCGACATCAACCCCTCAACAGCTGCAGGAGGAGAACCAACCCTTTCGAGCGAGCTGAACCGTCTGGAAGATCAGCTGTCTGCAAGTCGGGCGGAGAGGGACGAACTTGGCATCAAGTACAACGCTCTCAGTGAAAGGnACCCGGAccATTATTTGTCCGCAATGGAGCCCAAGATTATnCTGGAGCAGTCCCTGAAGGGAGATgGCACCGATGTTGATTCCCCtCtCAAAGGGCTGGTGCAGCAAAACATCGAGCTNNNNNNNNNNNNATCACACCACCACGCTGAGAAAGTCCCTGGATGATGGACAGAATGAGAAGAGGCGTCTGGAACTACAGATCCTCAACCTCAAGGAAGACCTCGATAACGCTCACAGAGATAAGGAAGATTCCTTCCGTGACCGAGACCGCATCAAGAATGCACTGAACGTCACTGGCAGTGAGAAGTCACAGTTAGAGAAGGTGCGACAGGAACTCAACGAAAATATCGAGGGACTCCATCGAGAGATAGAGAAACTGCAGGCTGCTAACTCTGATCTTCAGAGACAGCGGGACAACCTAGAGGACGAAAAAGAGGACATCCTNNNNNNNNNNNNGCAGAGGCTGAACTGGCCATGAATGACAAAGAGACCAAGAACCAGGTCCTCCAAGACCGTGTTGAGAGTCTCAACAAGCAGATTCAGGACCTAGAGACCAAGTCCCAGTCCCTGCAGCTGACTGTTGACCGTATGAACATGTCCTTGGCCAAGACAGAAGAGGAAGGCCACCACCACGAGGACAAAGTCCAGTCCCTGAACATGTCGCTGTCTGACAGCAATGCCGCCATCAGCGAGTTGGAGGAGCGCGTTGCACAGCTTCAGCGTACTCTCACCAGCAGCGAGCATGACCGANNNNNNNNNNNNCAGAACCTGTCCGAGCGGGTTGCATCTCTGTCCAGAACCATCGCCAATATGGAGTCAGAGAAGCGTGAGGTGGAGAGATCGGCTGTCAGGCTGGAGAAAGACAAGTCTGCCCTAAAGAAGACTCTTGATAAGGTTGAGAGAGAGAAGCTTCGCAGTGAAGAAATTTGCTCCAAGACTGTTCACGAACGCAGCAACCTAGACCGAGGCCTCCAGCAGCTGGAAGTAGACAATGTAGAGTTGCAGCGTCAGGTGCAACAACTGCAGGCTCAGTTGGCCGAGGCAGAACAACAGCATGCACAAAGGCTGATTGACTTGACCACCAGGCACCGTGCCGAGACCGAAATGGAAACAGAGCGTCTTCGTAGTGCTCATCTCCAGGCAGAACGTCTTTTGGAATCCAGGGAGAGATCACACAGGCAGAAATACAAGGGACTTGAGGAAACAGTGGCAACACTGAAAGACCAACTGTCCCAAGAGATCAAGAAGCGTCAGCAGTACATCGCTCGCAGCGTTCGAACCGGTGATGAGATCCGCGATATCCGCACCATCCTTGACAACTCCCTGTGCAACGTCACCCGTGACTCCAGCCTTGACCCCATTCTTCTGGAACATGAGTCTCGCAAGCTGGACGAATCCCTGGAGATTCACTCCACATACCCCGTGCGCCTTCCCCGACATCGGTCACCTGTCCGAGGCTCCTCCCCAGTCAGGCTGAGTGGCATGCAAGCATTCCGTAGAAGTGGACGCAGTCCAGTGTCACTCCGACAGAAGCTGAAGTAGTAACATCTGACATCAACAAATGAAATTGACTGTGATATTTTAGCAATGCTGTCTCATATTCACGCCTGGTCAAATAAGAAAATCAAAGGACGAATTCTTCAGTGCGAAGAAATAAGTGAAAT
>scaffold330
GACGCACATGACGTCTCGCCAACCAGGGTCTCACTTGGCAACCGGAGTCCATTCTCCTTTCGAAAAATAGCAACACTGTGTTGTGGAAATTTAGTCCGTCAAATCGGACTATCATTTGCTGTTTCGGACGTAAATCGGCTATTTTGACAGAGATTTCACAATGACACTGGGGATGTAGCGGTATCAGACTTTCCGTTGTGTAACGGGTCGTTTTAATGGAAGAATTGTCCATACGGGTCATCCCTCAGCCAAGTCAAAGGACTCGCTCTATACTAACAACGGGAGATATGTTCACCACACACAACGCAATCATTGACCCTGCGACTCATCATCTCCCAGCTATAACCGCTAACCAGACAGTCGGAGGCGGGCCACATGTGAGTAGCGGAGGGGTGAAAGTACAGCAAATGTATGAAATAAAAACCTACCCTGACAAACGAGAGATCCAATATGGCGGCGACCGCGGAGAACAAACCGATCATCCCCATCAGTCTACCGGTCATACTCAATCCCTCCCGTCCGTACCTCCACGGCCAAGCTCGAGCGGAGGTAGTGTCACAAGTAAAGGAGGGTCGGCAGCACGTAGAGGTAACTGTATGAGCCCTGAAACGGCAATGAAGCAATACATGCATAAACTCAGTTCGTTTGAACATCATGAAATTTTTAATTACTCTCAAATATTTTTCGTGGGCCAAANNNNNNNNNNNNGGGGCTCGCAATTTCATCAGTTCCAAGGGATATCCTAGGTACTGCACAGTGACCACATTACCAGATGGAAGCATCACACTCCATGGGGGTAGATCTCGCAGAGGTAAAGAA
>scaffold331
AGCCTCAAACAGTTCTTCGCTTCAGCTTGTATGCTTGAACACGTCAACCTGTCCTCTACAAAACTTCCCCCAGAAGCAGTCAAAGATTTGCTGCTTGGAATATCCAGCAATAGACACATACGCAACCTTCACCTTGACCTCAGCAGCAACGACCTTCAAGGGCAGGGAACACATAACATTGCAGGTTGCATCGGCGAGATTAAAAACCTCGCCAGTCTGGACGTCAGCAACAATGGGTTTGACTCTGACCTCAAGATGCTGTTACCAGGTATAGCGAAATGTCAGTCACTGAGGCACCTTGCTATAGGACGAAACTTCCAGGGTGTAAAACCAAAGAACATGTTGTCAGTCCTTGACCCAGTGGTGCAGCTTATTCAAGAGGANNNNNNNNNNNNGTTCTCTGGAGTCTCTGTCCCTGGCTGACTCTCGTCTCAACGGGGGACACGGCCTACATCATCAACGCCCTTGGCAGCAACACCTCACTCACCACCATCGACCTCAGTGGAAATCTAATGGGGGACATTGGAGCGAGGATGCTGGCAAAGGCACTGCAGATCAACACCAAACTCCGCACCATCCTCTGGGACAAGAACGGTACCACAGCTCAGGGATTTGAAGACATTGCTGACGCTCTGGAGAAGAACTTCTCATTACACAAGATGCCATTCCCTGTGAATGATGCCTCCATCACCATGAAGACTCAGCCTGAGAAGACAGAGACAGCTTTGCAGAAAATTGAGTCCCTGCTCCAGAGGAACCACAGCCCAAGGAAGTGTGCGTCGGACCAGCTGTACCGCCTACAACAAGGCTTCCTCATCAGCTCCACACAACAGATGGTGGACCGACTGGTGGTCCAGGTGCAGGACACCGTCAATGC
>scaffold332
AGCCATTGCTCGGTCTGCACGCAATGCGGAGAACCGTAAGATCCTACATGAGCAGGAGGCTGAGAAGATGTTGATTCACCTGCTGTCGCATGAGTCAGTGGACGTACAGAGCGCCGCAGCCCAGGCTCTCGGCATCATGTGTGAGAACCTCAGCAGCAGAGACTCCATTCGAGAGTGGGAGGGTCTGGCACCTCTGATCAAGCTGCTCAACTCCGAGAGTGGAGATGTGAAGGAATCAGTGACACTTGCTCTTGCCAACCTCACCACAGCCAACTCCACAAACTAGCAATGAGATGCTGAACCTGAATGGTCTAGACCCKCTGATCCAGTTGTTGTCTGACAGTCGGGAAGAGGCTGTAGCCAACACTGCCAGYGTCCTCACCAACCTAGCTCAGGAGGAGGTGCTTCGTATTGAGTGTCTCAACCGTGCTGTTGTCTCCTCCCTCATAGACCCACTTAAGTCCAGCAATACAAATGTTCAGAGCAAAGCAGCTCTAGCTTTGGCAGCCTTTGTGTATGATGCTGATGCGCGGACGNNNNNNNNNNNNATGGAGGATGTAGTGGAGAAGATCCAGCCGCTGACCACCACAAGGTTACAGGTGGTGGCGCTCGCAGAGTTCGTGGCTGAGAAGATGGGAGGTCCTATAGAGAAGGGGCAGGTGACAAACTTCAGCTGGGAACTGCCTCTCAGTCAGATCAAGTCCGAACTCAAGTCAAATGTTGTCCCCATTGGCAAGATCAAGGCTGGAATCCATGTGCACCGAGCATTGCTCTTCAAGATGCTGGCTGACCGTATTGCTGTGGGATGTTCTCTGACACGGGGAGAGTACAATCGTGCCTGGAATGAAGTCATGCTCCCACAAGAAGATGAAGTGGCTGGTGGTGCCAGGTATCCTCCGAAGCCCTACATCGTTGATCTGATCCATGAGCCAGGCAAACTCCTGCCAGTCAACACACCTGAGGCTGTCAGCTACCAGAAGTTGTAGCTGTTAACAGACAGACACTCACTGCTTTGCCAGCCAGAAGCTACCAAGGGGGCAACTACTCATTGGATTCTGTTTCCTTTTATT
>scaffold333
AAATGGATCGTGAAGCGTATGGTGCGGGAAGCTCACCATGAGGCCATCAATAATACCAAGGTCACCTTGAAGAGAGAGGGGATCTTCAAATGGTTGGCAGCAGTGTGTCTGGAGCAGGACAAGTCATCGCTGCATGACATGCTGAAGATCGTCATGCCGGCTCTACACAGGGAGATGACCACACAGGCCAATGCAGACTCCAGCCTGAAGATTCTGGCCCAGGAGGTGATGGATCTGCTGAAGAAGCTGGTGGGGTGGAGGTGTTCTCCCAGGTCTACGCCACAGTGCAGCAGACCAGAGCTGANNNNNNNNNNNNAGCGGGCAGGGAAGAAACGCAAGAGGGCAGTTGAGGCTGTGTCTAAACCAGAGATTGCTGCTAGGAGGAAGATAAAGAAATACGAAGTAAGGAAAGAATCCAGAAAGAGGAAGATACAAATGATGAAGACTGGGAAAAATCCAAAGAAGTTAAAACTGAGGAAAATGGCAATTCTTGAGGACTGAATAAGTGCGTACTTATTGTAATGTAACTCCCAACACTAGGTGTATAATATGTACATAAAAACCAATGAAATTGTACATGGCAATAAATCCTACAATATTCCAAA
>scaffold334
CAGTTTAATGTATCGGCAAGTAAAGGCAAACAAGTATTACCTGGTGGCGGTAAGGAGAAGTCTGCTCTTCAGCATGGCTACTTTGCTGAAAAATTCAACCGAGTTATGGAAGGAGAAGCGTATAGTGACCCTATCAAAATGAGAAGGCAGAGACGACTAGAAGATGGAAAGAAAATTTNTCAAAGGCATTTTTGCCAAGCAAGTGGAGAAAAGAAATGTCTGGTTTAGGGAGCCACGTACGGTACCCTGGGTGTCCCAATTGCTGCCCTTAGCCCAGGAGAGAAGCCAAGTAACCATACAAGTCCCCTGGCAAAAATGTCATGACGAACCCAGGCNNNNNNNNNNNNAAATACCCAGCACACATGGTAGAACCCTATAACAGTGCCCAGGAGAAAGCTAAGAAAGAGAATGAGGGTCACAGGAAGCAGGTGAAGGGAGGAGCCTTCAAGCTGAACATGCACCCCCAGGCTCTGTTTGACTCCAACCCTTACCGATCAGAGAAGGCATTGCCCCCACTGAGGAAGTCAAGTTCTGCCACCCTCAAGAGGAATGACTTGAAACCATTTAAACCCAGCTCCCCAGGCAAACATCCTGGTGGCTCCAAAATTGGTACATTTGATCCTTATCCGACACACTCTCAAGACCCATACAACGTTCGCGTCAAACGGCAAATCAATGTGGTGAACAAAGCGGAAGGATCTTCGT
>scaffold335
GATTTGAGTGACGGGACAGATAGGAAGATCACAAGGAATCAGAAAGAAAACACGATGAGATCAACCATGTCCAGAAAACGTACGCAGAAATGGATCCAACAACGGCGGCTCTAGAAAAGGAGCACGAAGCAATCACAAAAGTGAAATATATCGATAAGGTTCAAATTGGAAAATATGAAATTGATGCGTGGTACTTTTCACCTTACCCAGAAGAGTATGGAAAGCAGTCAAAGTTATGGATTTGTGAATACTGTTTGAAATANNNNNNNNNNNNCAGGAAAGGAAATCTACAGGAAAGGCACAGTACCTTTGTTTGAAGTTGATGGAAAAGATGCTAAAATCTACTGCCAGAATCTGTGCCTCCTGGCTAAGATGTTTCTTGATCACAAAACACTATATTTTGATGTCGAGCCTTTCCTCTTCTACATCTTGACAGAAGTTGATCGACAAGGTTGTCATCTTGTTGGATACTTCTCTAAAGAAAAAGAATCCCCTGATGGTAACAATGTTGCCTGTATACTCACTCTTCCACCATTCCAACGAAAAGGGTATGGAAAGTTTCTGATAGCATTCAGTTACGAGTTGTCGAAACTGGAAGGAACAGTTGGTTCACCTGAAAAGCCCCTGTCAGATCTTGGAAAGCTGANNNNNNNNNNNNTGGTCATGGGTATTATTGGAGATTTTGCGGGATTTTCGTGGAACCCTTTCAATTCGTGACTTGAGTCGCATGACAAGCATCACACAAAATGACATAATCAGCACATTGCAGTCACTCAACATGGTGAAGTACTGGAAAGGGCAACATGTAATTTGTGTCACACCCAAGTTGGTTGAAGAGCATTTAAAGAGTGCCCAGTACAAACGTCCACCAATTACAATTGAAGCACCATGTTTACGCTGGGAGCCTCCTCGTAAAATCGCTAAAGTGGCGAAAAGGTGAATTTTATCACAAAAAAGATGCAGTTATGGAAGAATTGTAGGAAATGAACTGTGTAGATATTTATGTTAGAGTTTTCATTTTCTCTATTCTGACACTGGCAGATTCACAGGAGACAGAACAAAGTTAGGACTGGAAGTGGGATAGCAGCTGGATCTTG
>scaffold336
GAGCACATGTATGGCGGCAGGAATCAAAACGTAAACAATATGCCGACAGAGGACCGAGGCCTGACTGTACGCCAGTTCCTCCACACAACTGTATTCTCACAGTGTTACTCTCCATGTGGGAAATATCTTGTGGCTGCCAACAATTATGGCCAGATTGCAGTGTTCAATTTATCCTCGAGTCTTTCTCCCGATGCTGATGAAGCCTCATACAATCCAGTCTTCACATTCAAGGCTAGCGAGGACGGAGCTGTTTACTGCCTCACCTCCACAAGCAAGCTCCTTATAAGTGCAGGGGAAGGAGATATATGTGCATGGAGGTGGGCGGACATCTTGAATAAGGCTCCTAAAGTCATCTGGTCATTTTCTCTGCCNNNNNNNNNNNNAGGATGGATCTGTCAGAATATGGGATCTGCGATCACCCGGCGAGTCTGTTCACATACTGGAACCATACAAACATGAGATTTGTAGTCGGCCAGAGATGGGTAGATGGCTCGGCTGTGTGACATTGGACTCGGGAGAAGACTGGATGGTGTGTGGCGGTGGTCCGAAGTTGGCAATGTGGCACATGAGATCCCTGCAGCCAACCACAACATTCAACACACCGGGTGTTTGTCAGACCTTTGCCCGATTCCATGATGACACACTGATAACGGGAGGGACTCAGCCGATGGTGAACCACTGGTTCCTGAACGGAGAGCTGAAGCAGGGGGTGCCTTGTACCCCCACCAGCGTCTTCAGTGTCAACATCAACCAAAACTCTGACAAGTACAAGGTGCTCAGTGTTGGGGCAGCAGTGCAATGATAGACGTCTGCACCAACTTTGGATACAAAGCTTTCTCTCTCAA
>scaffold337
AAGAACCAGAGCGTGCTGGGTCTACTCAACAAGTGCCGGACAGCCCAGGGTCAGCGTCTCTTGGGTCAGTGGGTCAAGCAGCCCCTCATGGACGTCAACAGGATAGAGGAGCGTCTCAATGTCGTGGAGGCTGTTGTTGAGGATGCGGAGCTGCGGCAGACGCTGCAGGAGGATCAGCTCCGTCGTATGCCAGACTTCCAGCGTCTGGCCAAGAAGTTCCAGCGCCAGAAGGCAACACTACAGGACTGCTATCGAGTGTACCAGGCGATTGACAAGATGCCACAGTTGCTGGAGACATTAGAGCGCCACACTGGCACTCATCAGCCACTCCTCATGGAACTNNNNNNNNNNNNAGGTCCGAATATGGGAGGCAAGTCCACGTACATCAGATCGATAGGTGTCATTGTGTTGATGGCCCAGTTGGGCTGCTTCGTCCCGTGTGAGGAGGCAGAGAGTTTCTGTGGTGGATAGTAGTACTGGCCCGTGTGGGGCGGGGGACAGTCAGCTGAAGGGTGTGTCCACCTTCATGGCTGAGATGCTGGAGACTGCCTCTATACTGAGGTCTGCCTCTGAGAATTCGCTAATAATCATTGACGAACTGGGACGTGGTACATCAACATATGATGGCTTCGGTCTGGCATGGGCTATCTCAGAGAACATCGCAACAAAGATCAAGGCATTCTGTTTGTTTGCGACACACTTCCATGAGTTGACCGCACTGGCCGATGTCGTCCCAACTGTGACCAGCCGTCATGTGACTGCCCTCACCACTAACGACACCCTAACACTGCTGTACAGAGTCAAGCCTGGTGTGTGTGACCAGAGTTTCGGGATCCACGTGGCAGAGCTGGCCCACTTCCCCAAGCATGTGATTGAGTTTGCCAAGACGAAGGCCAGTGAACTGGAAGACTACCAGTCTATCAGCCTGATGGGCACTGACCTGGCTGGGGACTCAGAACCAGCTGTCAAGAAACGCAAGTGTGCAAAGCAGGATGGAGAACAGTTGATACAGGACTTCATCAGCAAGGTCAAGGCCATTCCTGTATCAACCCTGAGTGGTGCAGAGATCCTGAAGGAG
>scaffold338
TTGACCTTGACCGGTCTTTAGTTAAGGGCCATTTTTTCATGGGTCAGGCATATGTTGAACTTGGGCAGTACGATGAAGCTATTGCCAGTTTGAAGAGAGCCTACGATTTAGCTAGGGAGCAAAAGTTGAATTTCGGAGATGACATCACAGGTGCTCTGCGTCATGCTAAGAAGAGACGTTGGAATATGATAGAGGAACGACGTATACAACAGGAGATCGAGCTGNNNNNNNNNNNNATCTGTGAATAACTTGTTTGGTCAGTTGGATGACCGGAGGAAGAAGCGGGATGTGCCTGACTTCCTGTGCGGGAAGATTAGCTTTGAAATTATGCGAGAACCTGTCACTACCCCAAGTGGCATCACCTACGACAAGAAGGACATCATTGAACACTTGCAGAGGGTGGGTCACTTTGACCCAGTAACACGCACAGACTTGACCCAAGATCAGCTGATTCCAAACTTGGCCATGAAAGAAGTGATTGACACATTCTTGGAGGAGAACCCTTGGGCTGAAGAATACTAGCCTTTGTGCATGTGTGTGTGGGGAGCATGAGCGTATGCACATGTGTGCACAAGTATGTGTGCACGTGTGTGTGTTTAGTGCAGACAGCTGTGATATC
>scaffold339
GATCCTGGGAGAGTACTGCACCAGCTCAGAGGACATCCAGCTGGTCATGACCCTGATCAGACAGGCAYTGGGAGATATCCCAATCGTGGACGATGAGATCAAGAAGGCTGCAGGGGAAGTAAAGGAGGAAGAGATGCRGACCGGTGGYGGGGTACAGAGATTGGTGACAGCTGACGGGACATACGCCACACAGAGTGCTTTTCAGCACAACATCCAGCTCCAAGAAGGACGAGAGGCCCACTATGCGTCAGTTCCTGATGGACGGAGAGTTCTTCACCGGTGCTGCGCTTGCAACCACTCTCACCAAACTGTGTCTCCGATATATCAACATTAACAAGGATGTCAAGAGACAAAATGTCTTTTGTGGCGGAGTCCATGCTCATCATGGCCACCATCATCCATCTGGGGNNNNNNNNNNNNGGAACAGCAGGAGGCTGCACAGAAGAAAGTGGTGAAGGTTCAGGCCGATGACCCAATCTCCTTCACCCAGCTCATCAACAGGGCTGACCTTGGCACAGGGGAGAACATGTTTGAGCTGACCCTGTCCCAGGCTCTTGGGATGAGCAGCAAGAAGGATGCTGACCCTGCCGGTGCATCAAAGCTCAACAAGGTGACCCAGCTTACCGGCTTCTCTGACCCAGTGTACGCGGAGGCGTACGTAAACGTGAAYCAGTACGACATTGTCCTGGACGTCCTCATTGTCAACCAGACATCTGACACCCTGCAGAATCTCACCCTGGAGCTGGCTACTCTYGGTGATCTGAAATTGGTGGAGAAACCTCAGCCTCTTACCATGGCTCCTCACGACTTCTGTAACATCAAGGCCAATGTCAAGGTTGCCTCTACAGAGAATGGAATCATTTTTGGAAACATTGTGTACGATGTGACTGGCGCAGCAAGTGACCGCAACTGTGTCGTCCTCAACGACATCCACATCGACATCATGGACTNNNNNNNNNNNNCAAGGTGGCAGTCAACACCAACATCCTGGACCTTCATGAGTTCCTGCAACACGTCATGAAGACAACCAACATGAAGTGTCTNACCCCCAGAGAAGGCTATATCAGGCAGCTGTGGATTCATGGCGGCCAACCTGTACGCTAGGTCCATCTTTGGGGAGGACGTACTGGCCAACCTGAGCATCGAGAAGCCAGGTCACCTAGGCAAGGATGCCTCTGTACAAGGTCACATCCGAATCAGAGCCAAGAGTCAGGGTATGGCTTTGAGCATGGGCGACAAGATCAACCTGTCCCAGAAGAAATCTCTCAAACCCATGGCCGCATAAAC
>scaffold340
GGTGCTTTAGCGGATTTTTGCGTGTTCAAGAACTGTGTTTTCAGTTAGAGAGATGTCTCTATCAAGAAGAGAGTATGATGATCTGAAGTCTGTCTTGGATAAGACTGTGCACAAGTTCCTGGGTTTCAGTGAACCGACGCTGGTGTCTGCTGCATTGGACTGTATCGACCGAGGCTATGACAGGAAGAAGACTGNNNNNNNNNNNNAGGCGCACGTCAGGGCACAGATGGCCAAGAGGCAGAAAGCTCACGAGGAAGCGAATGCAGCTCGGAAGTTGACGACGGAACAGAGACGGGAAAGCAAAACC
>scaffold341
GAATCAGAGCAAGACTAGATCTCGACTATCTAGGCGCACTGCGCACTCACTCCCAGACCAGCAACAGCGCGCTGCTCAATTACACCGGTCAAACAATCGGAACAAAATGGTGAACCTCGGCGATATTTTCCCAAATTTCCAAGTCGACTCTACCGCTGGCAGGATAGACTTCCACGAATGGCTGGGAAATAGTTGGGCCATCCTGTTCTCCCATCCTGCGGACTACACTCCTGTGTGCACCACCGAGCTGGGCCGAGTTGTACAGCTTGTCCCCGAGTTCCAGAAGCGAGGTGTTAAGTTGATTGCACTCTCCTGTGATGATGTTAAAAGCCACGAAGGATGGTCCAAGGATGTGCTTGCCTACGTGAAAGTGACAACGGACTTCCCCTACCCTATCATCTCAGACAAGGACAGGTCTCTTGCTGTCAAGCTGGGCATGGTGGACCCTGACGAGAAGGATGCTGCTGGCATGCCTCTCACCTGCAGAGCAGTTTTTATTATTGGACCAGACAAGAAACTGAAACTGTCATTCCTCTACCCTGCTACAACTGGCAGAAACTTCAATGAAATCCTGAGAGTGNNNNNNNNNNNNATTCTCTCCAGTTGACAGCCACAAAAGAAAGTTGCCACCCCGGTCGACTGGAAAGCTGGGGATAAGTGTATGGTTGTCCCATCTCTGTCCAATGATGAGGCCAAGAAAATGTTCCCCGAAATGACCATTGTTGACCTTCCTTCTGGGAAGGAGTATGTCCGTATGACAAAAGTGGACAGTCAAGTGAGGATGTAACTACTCTGAAAATGGCTTCTGAAGAAATATTTCAGTGTGTGTGTAAAGACTCACTTAATATCATTGTACATTATGCATTTTGGTTACATTATTTTTCCGTTAAAAGCCAACTGACATTCGAACTGCAGTACAAGCATGCTTGTATGCAATTGTTGTTTGTTAAGACAGCAGATTTGCTGTTATATATAAGCAGACTGGTATATTTTTTCACATATTTTTTAGATATAACTTTCTAGAAAGTGCCTTTCAGATTGTATTGAAAGCTTAGTAAAGGAAATTGTTTCAGATGCTATTTTCTTTGTTCATGAAATAAAGACATCATTA
>scaffold342
AGCAGTATGCAGCCATATCAGAGGCCCACCAGCCCGCCGAGATCATTCCTCAGTTCTCTACCATAGAGTACACAATCAATCGTACAACATGCCACCCTCCCATCTATCTGATAGTGCTGGACACCTGCATGGAGGAGGAGGATCTACAGGCTCTCAAGGAGTCCCTGCAGATGTCTNNNNNNNNNNNNCTTTTAAGCAGCTGATGCAGGCACCAGTGGATGATGCCCAGGAGATTCTACAGACCAGGTTCCCCATGCCAAGATACATTGTCACGGAGTCCCAGGGATCACAGGC
>scaffold343
AGGGTCTGAAGGAATATGGATGACATATGGTCCACCAAACCTGGGCTCTGCTCCAGATTTCCATGGAGACCAGACCAACACATGTAGAGCTATGACGTTCAGCCTTGATGGCTCCCTGTTTGCTTGGTGTACTGCTGAAAGCATCTCCATTGTGGAGACAGCAAGTGTACAGGCTTGTGCAGAAGATTGAGATAGCCNNNNNNNNNNNNCAGGTGTATCAACGCAGAGTACNCGGGGGTCAGCCATCATTTGTGCGTGTGTACCAGTCCCAAACTTTGAGGCCGTCTGCTGCTCTGGCCAACAAGAGCTTCTTCAAGGCTGAGCGTGTCAGCATGGTCTGGACAAGCAGGGCACAGCTGTGTTGATCCTGACGTCCACGGAGGTGTCTGACTCTTCCTACTATGGGGAGCAAGGCTTGCACTACATCAGCACTAAAGGGGAGAGCTGCTTGGTGCCTCTCAGTAAGAATGGCCCTATCTACAACATTACCTGGAACCCTAATCTTAAGTGCCAGGAGTTTTGTGTGGTTTATGGCTACATGCCCTCTAAGGTGTCCATCTACAACATCAAGTGTGAGCCTTTGTTTGACTTCGGCACCGGACCGC
>scaffold344
GAAAAGGACCAGAATCAGAGTCAGTAGGCAGCTTCTTCAAGATGGTTCTAGCAGGACTTGCTGGATCCCCACAGAGGATCAGTGGAACTCTGCTGGCTCTCACCAGACTCTTGTATGGTTATAAAGACAAGGTGTCAAGTGACTTGCTGGACATGCTGGTGGAGAGTGTGTGTCTGCTGCTGTCGCCCAAGACAAGGGAGGTGGTCAAGAGTGGCCTTGGCTTCATCAAGGTCATGCTGTCAGCCTACACAGAGACCAGACTGGCAGGGCAACTCAAGACACTGGTGNNNNNNNNNNNNATTGCAAAGCGGAGAAGAGCTCCCAAGAGAAAGCTGGAGGAGGACTCAGAAGACGATGAGGAGCCAGGAAAATCCAAATACAAAGCTGGAGGAAGTGGAATACACAGGCCCCTCACAAAAACAGGCTCGGAGTCAAGACCTAAACACTTTGGCCAAGATTACAAGGCAAAGAAGGCTGGTGGTGATGTGAAGAAGACAGGCAAACACGACCCCTACGCCTATCGTTCCCCTTAACAGACAGACGCTGAATAGAAGGAAGCAGGCCAAGATGCAGGG
>scaffold345
GACTGGAACGACTCACGTTAGCTTCGTGTGCCAACGATGTCGCCAGCCCTTGAAATTAGATTCATCATTTCAGTCATTGGATCAGAAAGCCTGACTGAGTTAACAGCTCCTCTAGCATGTGCCGTGGAATCAGAAGATGCTGATGAACTCATCAGGGAGAAAGTGGTGGACTTTGAGTATGAAGAAGATGGAAATCTTGTGAGGAAGGTCATTGGCCCCACAGATGAAGTTGACAGCAGCCAGGACTTCACTCTGCTGGGAGAGACTGGGGCCAGGTAGCATGGAGAACCTCAGTCACAGACTCAAGGTGACCAGCTACCTGTTTGACATCATGTCCGGCCAGTCCGAGGTAGACNNNNNNNNNNNNCAACTCGATAAACTGAAGAAAACCAATGTGTTCAATGCAACATTTCATATCTGGCACTCTGGACATTTTGGCACCATAAATAACTTCCGTCTTGGCCGTCTTCCCAGTGTGCCAGTTGACTGGAACGAGATCAATGCAGCCTGGGGTCGGACCGTGCTGCTCTTACATTCACTGGCAAGGAAGATGAACCTCACATTCCAAAGATTCCGACTAGTGCCATATGGAAAC
>scaffold346
ACTGGTTGAAAGAAGCAACAGAAAAAGACAAAAAACAAAGACAAAACTCAAACAATTTCAAAGAACATTTGACACCACTTCCATATACTTTTGGATACAGTCAAACAACAGTGACAAGACACAGCCATTATGATCAAGCAATACTTCACGGATGGATTGATTCAAATAGCGATAATACTCAGCCTTCTCAGAACAGATCTCAATAACTGGCACCTCCACCACAACTACACGAACTACCCAGAAGTGCAAGACATTATTCTCGGACAATCATTTGCCTACACAACAACTAACTTTCATAACCAGTACAACAATCAGAACAGTCCAGGTNNNNNNNNNNNNTGCATGTCACCGTCCCCCACTCATGTGCAAGAAGTACCGGGACAGAATCTGGGCCCTGGGCTGCGGCCGAGGGAGGCTCGGATGAAACTGGCAAGGACTTGGATCTAATAGAGGTATTATGGCGACAAGACATAGATCTGGGCGTTGGCAAGGAAGTTTTTGGTCATCAATCTCCGACGAGAGCTTGAGCGGGATAGAGAGCTAGAACTGCAGAAAAAGAGAGAAAAGCAAAAGGAGCTTGAGCTAATCAGACTAAAAGCAGAAGAAGAGAAACGACAACAGCAACAACAATGGCTCAGTCAGAATTTCATGCAGGATGGAGAAACTGGCGAATGGGTTCNNNNNNNNNNNNAATGAAGGCCTACAGACCATGCAGATGCTGGATGAAGCTAGTAGTGATTCTGCTGTGTCTATGGGCAGTGCTTCTCCAATGCAGGAGTTGAGTGAATCTAACGCCATGTCTCCATTTGATGGTCTTGAGGGTGCAACTGGTGGCAGCGACTACGGCAGTCCCACCTACTCCAAGACTTCCAAGTATGACCCTGAGGAATACCACTACAGCTACTCCTGCAGCTTCAGTCACAGCGATTCTTCACAGACAAACTATTCCACATCCTCCAACGACACAGACGTCAACAAGCCTCTTGGGGGTAACAACCACATCAATCATAATCATACATATCCTCTCAAACCCGGTGCATCTCCCAAGGAAGTAAAAACAGGCACAAAGACAGACAAGCCAAAGACAAAGGGTCCTCATGCTCGAGATCAAAAGCGTGCCCTTGAGCTGAACGTCCCCTTCTCGGTTGAGCAAATCATTGAGTCTCCAGTGGAGGAATTCAACGAGATGATCACAAAATACAAACTCACAGAGCCACAAATACAGCTCATCCGAGATATCAG
>scaffold347
GGACCTTGATAAGTTAACCCGTCGGCGAGAGGAAGGCATCGCGAGTTCAGAGTCCGAATAGAAGATCGTAACGGTAAATACAGGTAACGTAAGTTTTAGCCAAAATGTACAGACTTCCAAGCTTAATCCGACCATGCCTGTCAAGGAGAGTCCATCAAGCTCTTGTCAGAAATTATGCCAAAGACATCAAATTCGGTGCCGATTCCCGAGCCCTGATGTTGCAGGGAGTTGATGTCCNNNNNNNNNNNNACTTCATGAACACAGCTAAAGGTGCCAAGTGTGAATTTCAGGATGCCCCTATGTTGCTGTGTGAGAAGAAGATCTCCAGCGTCCAGTCAATCATCCCAGCCCTGGAACTCGCCAACCAGGCCCGCAAGCCTCTCCTCATCATCGCTGAAGACATCGACGGCGAGGCCATCAGCACGCTAGTGCTCAACAGGATCAAGGTAGGCCTCCAGGTGTTCGGGGACGAGGGCAACCTGGTCAAGCTAGAGGATATCCAGATGCAGGACTTTGGCAACATTGGCGAGGTGACCATCACCAAGGATGACACACTGCTCATGAAGGGTAAAGGAGACAAGGCTGAAATTGAGAAGCGAGTGTCCCAAATCAAGGATGAGATTGAGCTGAGCACTTCGGAATACCAAA
>scaffold348
AAATTATGACCCAAGCCTCCACCCATTTGAAACAGGACGTGAGTATGTCCGAGCTGTAAATGCCACCAAGCTGGAACGTGTTTTCGCCAAGCCGTTTGTTGGATCACTGGATGGTCATCGCGACGGTGTCACCNNNNNNNNNNNNAGAAAACTGCTTTCAACTACAACGAGAAACTGAAGGAAAAGTTTGGACACCATCCGCAAGTCCGCCGTATATCGAGGCATCGCCATGTGCCCAAGTTTGTCTACAATGGTGCCAAGGAAATAAAACTTATCAGAGCTTCACACAGGCGAAAGGAGAGCAATCGACGGGCACACAGTAAGCCAGGGGCCATCCCAGACATCAAGGAGAAGGAGAGGCACGTGGTGGGGGAGGTGGAGTGAGGTGTAGCATCAGTGAGGATGTCAGGAACAAGGAACTGGGTGTGCTGGGGCCGGACTGTGACAGTGGAAGATAGTACATCTTGATGAAATGACATTTTGTAAATAGTATATTTCCATGTGTATGAGGATGACTGTCCATCACACACTAACCACAGGAAGAATATCCCTATATGGTGGTACAGTCTCATGTTGATCTTGTAGTTGTGTATGGGTGCAACTACAGCCCCTCGTCCTCGCTATTCTACAGATGACACAAATGGTTGTTGGGCGCACCCAGGATCACATTCTACAGATGAGTCATTAGCTGTCTGAACCTATTTGTTCGGGGAGTAGATCTGCAGACATGATCATTGTTGTATGAAAACCATTCAGAATAATAAACATCAGGCAAAACCTG
>scaffold349
CAAAGGTTCATCATATCAATTCAGTCAACAGAACAGCTTCTCAGATGGCAGCCTTTGTCGGTCAACATCAGTGTGTTTCAGTCATTAATAACTTCTTCCCCAAAGAAGACATCGATTACTACACTGTGCCACAAGGTTTGGAAAAAGAGGCTAAGCTGCCTGCYGCCATTGCACCCTWCTTACTGACCCTGGTGAACTCTGTCAATATGCATCCAGTAAAGATCGCGTTGTATGTAAAGGATCACAAGGAGCTCCTGGAYGAGTGGTACAAGGTGACGAAGGTCYTGGACTTGCTGGTGGAGAAGAACATGAAGTCCCGGGAAACCAATGANNNNNNNNNNNNTGCTGGCACTCAAGCTGCACTACCTGGCCACAGTCATCAGGAACACAGCGAAGGCAGCCAAGGAGAAGGATGGTGCTGTTGACCCATGGATCAAGAGCTTATTGAAGGGTCGTGATGAGGATGGGTTCCCTGAAAAGCAGGAACGTTTNNNNNNNNNNNNCGCCAGTCCCTGAAGGAGTTCCCATACGTTGAGTCTCAGTTGTTGCAGCAGGTCGTCCGGCAGATTGCACCTGTCCAGATGGGCCAAGGTGTGACAGCCCTGTCCATGTTGATGGCAAGCATCAATGGCCAGCAGTACGGCTGGGATGAGGAAAGCAGTTGTTCCACATGTGGGACACAAAACCCAGAGAAGAAGTGCTCAGCTTGTAAAATGGTGAGTTACTGCAACCAGCAGTGCCAGAAACTACACTGGTTCACACACAAGAAGTTCTAGTAAAAAGTTAGCAGAAGAGTTTGTGCAACGAGAGGAAGTGAGGAGGCAGCGAGAGGCAGAAGAAAAGAGACAGCAGGAGGAAGCACAGAAGAAGAAAGCAGAAGAGGAACAG
>scaffold350
CAACGCCAAGCAAACCACTGGCAGCAAGGTGAACGTCCTCTACTCCACACCAACTTGCTACATCAACAGCGTCAGCAGAGAAGCGGTAACACTTGAGACGATGTCGACCGACTTCTTTCCGTACTCAACCATCCCTAACACTTTCTGGACCGGCTTCTTCACCAGCAGATTCGGACTCAAGCGCCATGTGAAAGTCGCAAGCAGCTTACTACAGACGTGTAAAGAAATGGCAGTTCTAGCACAGCTCCAACATACAAAAGCAAACGTTGATAAGTTAAAGAGTGCCGTGGGGGTATTGCAGCATCACGACGCAATCACGGGCACCGAGATGCAGCACGTCACTGATGACTACAACAAGATGCTGAGTGAANNNNNNNNNNNNGCAGGTCCTGGTCAGGGGTCTGCACTCTGCTAAACATCAGCTTGTGCACTTCCACTGAGTCACTAAAGGAGTTCCAAGTGCTTGTGTACAACCCAATCGGGAGGTCAGTCACCTACAATGTACGTNTCCCAGTGGTGGGCAGCGCCTACAGTGTCACAGGACCCAATGGGGAGGCCATAGTATCTGAGGTGTACCCCATCTCGGAGGACACGTTCCGCATCCCAGAGAGGAAGGGTGCTGTAGCTGCTAATGAATTGGTGTTCTCAGTAACACTTCCAKCRCTGGGATTCAACACCTACTTTGTGTCATTGAACACTGGTGCTAAKARCCAGGTGCSACCAAGAAAGTCATTYACTGTGGGTGCTGACACAACTATTGGGAATCAGTACATCAGCTTGACATTTGATGGAACCTCTGGGCAGCTGAAGTCCAWGAAGAACCTGAAGAAGAACCTGGACATCAGCCTCAGTCAGAGCTTTATGTTCTACCCAGGCTACGCTGGCAACAACAGTGGTGATGTGAACCAGGCCTCTGGTGCCTACATCTTCCGACCGAACGGAACTTCTGCCACAACATCGGGAGTAGTGCTCAACTGTCCTCGAGTACTTACATCCGAGAG
>scaffold351
AGCAGACCAAGTGTCCCATCACAACACAATTGATTCTGGAAATGGACAAGGATAAGAAGGATCCCCTTATAGAAGTGAACAAGAAACTGGTTCGCAAACTCAAACCTCACCAGGTGGAAGCTGCCCAGTTCATGTGGGACTGCTTGTGTGAAACTACTGAACGCATTAAGAAGAAGGAAGGATCTGGCTGCATCCTGGCTCATTGTATGGGGTCTTGGTAAAACATTATCGGTGATTACATTTGTACACACAATGCTGGCCAATGAACAGAAAACAACTATGAGAACATGCCTGATTGTGTGTCCATTGAACACTGTCATCAACTGGCGCAATGAGTGGACCATGTGGTTTGATGAGAAGGACCAACTAGACGTGTACGANNNNNNNNNNNNTGAGAAGGCGGGGCCGTAGCAACAGGTCGTTCTCGGCGTTCTCGGAGGGGGAAGGCCACCTCCGGAAGATAGTGATAAGGAGGAAGTGGTCAAAGACTGGAAGACAAGATCAAGAGGTGGAGAGGATGGTGATGATAGGATAGATTTAGATGATGGTCCAAAACCAGTGAGCAACGAATGGTGGGCTGAATATGTGAAGGAAGATGACCAAAGCAATCTGGATCTCAGTGGCAAACTCATACTTCTCTTTTGAGATCCTTCGCATGTGTGAAGAGATAGGAGACAAAGTGCTTGTATTTAGCCAGAGTCTGCTTTCACTGGACATAATTGAATACTTCCTTGGATGTCATCGACAAGAGAGCAGAGGAGGCAGCCATACAAAAGGAGAAGGAGGAAGAGGAGAAACTGAAGGGAGAGRCCGATAAAGACWARRAAA
>scaffold352
TTTTTGAAAAAGCTTTAGATGAACCGAAATACAGCTCCCTCTATGCCCAGCTCTGCCACAGACTATGTGAGGACGCACCCAACTTCGAACCTCCCCAGTCCAACATCACAACCTTCCGCCGGCTGCTTTTGAACAAGTGCCAAGATGAGTTTGAGAACAGGTCCCGTGCAACTGAAGTGTTTGATAAGAAGGATGGGCCACTTTCAACCGAAGAACATGAACAGTACCATCTGGCAAAGAAGAAAATGCTTGGAAACATCAAATTCATTGGTGAGCTGGGGAAGCTTCAGATGCTGCATGAGGGGATTCTACACAAGTGCATCAAACAACTACTGGAGAAGAAAAGAAACACGCCTATACGGGACATGGCCGAGGATCTCGAGTGTCTCTGTCAGATAATGCGGACCGNNNNNNNNNNNNTGAAGATAAGGGTAAAGTACCAAGAAGAAGGAAATAGCATACTCTAAGGAAGAACTTACAGAAGACAGTGACAAGCCTACTTTCTGATTATACTCGGAAACAACAACAAGGCAGATGTTGCTACACAGATCAAAGACATGTCTATTCCAAAGAAGCTGATTAGAGATCTCTTATCTCAACTGCTGGTTGAATCTGTGGACAAGAGTGAAACTGAGCGGGACCGTGTTATGGACCTGATATCTGAATTGAAGAAGGATGGATTTATCACAACAGAACAGTTCATGGATAGCTTGAGGCGTGTAATGGACAAGATGTCCAACTTGGAAGAGGAAGTACCACTGGTGAAGTCGTCCGTTGCCAGGTTTGCAGCATCGTCCCTGGTGGAGAACATCGCCAGTTTGGAAGAACTCGCTGAGCCATTGGAGAATGGCGTTCATCATCCACTGTTTCTGCTTTGTCTACAACAAGTCGTGAAGCTGCGTTCTGAAGACTGGCTTGTGGGTGTCTTTAGTGAGAGCAAGATCAACTTGCAGGGAATGCTACCAGAGATAGACCAGAAGAAGGAAAGGATGTTAGAGATCCTGGAGGACCGCAGTCTTAGCTTCCTGTTTCCACTGCTGAAGATCCAGTCTGAGCTGTGGAAGCAGATCCAGGCCGAGCCTACTGCCACGGCAATCTTCAAGTGGATCAAGGACAAGGTGGACAACGACATGCAGAACAACCCCGGATTCATTGATGTGCTGACCACTAGTATTCTACGATATGTTACTGGAGAGACAACTCTTGGTAAAGCCATCGATCCCGCAGCTGTCCCGGACAAAACTCTGATAGAGAAGGAGAAAGACCTGCTGTTGAAACTCAAGGCTGTGCTGCAGATGTTCCTTCACGAGAGGCTGGAGCTGCAGGTCAGCGCCCTCTATGCCACGCAGGTCTTCTGCCACAACCACCAATTTCCCAAAGGCATGCTGCTTCGTTTCTTCGTGTACTACTATGACATGGAGATCTTGGATGAGGAGTCCTTCCTCCGCTGGAAAGAAGAAGTCAATGACAAATATCCAGGAAAGGGGAAAGCACTCTTTCAGGTGAACCAGTGGCTGACGTGGCTGGAACAAGCTGAAGAGGAGAGTGAGGAAGAAGAGGAGGACCAGTAAGCCAGGAAACTGTTACCTGCTTAACTGAGGAGGAAGAAGAGAACACTCACTTGTGACTATATTGGTTTTAAGATACAGAAACATGAAAATTTGTTTTTAAGAAACTTTATGAAGAGGAATGTTTAAGTTGAAAA
>scaffold353
GGAGGAAGACAGTAGGCAGTCCGAGAAATGGCGACTCCATGATCTGTCGCTTCAGGGGGGTAATGAAGTGGACCTTCGTGATATTATACCCCATGTATTCGCGTGATTGTGCTTTATAGGACGAAAAAGGATACTATCTTTAAATTACCACCATACACATGAAAAATGGCGGCAAATATGTACAGAGTTGGAGATTATGTATATTTTGAAACATCGTCCACATCCCCGTTCCAAATAAGACGAATCGAGGAACTCAACAAGACTCCAAATGGAAATGTGGAAGCCAAAGTTATGTGTTTTTATCGAAGGAGGGATATATCCAGTTCACTCATCGTTTTGGCGGACAAGCATCAAACTGATGCCCTTGATTCCAAAAAGGTGTACAACCAAGACAGAGATGAAGTTGATATGGATGTTGGAGATGAAGAGGATGATGAGTCATCGCCACCCCCACTACAACAGCAGTCACCACAGGCAAATGAGGAACAGCAGCAGGACAAACAGTCAGAGAAACAATCTGACAAACAGTCCGACAAAGATTCCGACAAACAGCCTGAGAAACAGTCCGACAAACAGCCTGACAAAGAGTCCGACAAACAGACAGAGAAACAGACAGGGTCAGAGCAGCAGCTATCAACATCTACAACAGAAACATCGATGGAGACATCATCTGATAAGGCCGACAACAAGTCTGAAAATTCAGAAANNNNNNNNNNNNGAACAGCTTTCTGTCTGCACACCACAGGTCTTACACGCTTATCGAGGCGATTGTGTGCTGATAAACTCAACTTGTCTCGAGCGGCTCGAAATCCTTTCCAACCTATAAACATAACGGTTATCAAACAAGTTTGTCAGCAGCGATTGTCGCAAGCACCACTACGACCATTGCCTCGAAAAGCCTCCCAACCAAGTGAAAACAATCCTTCAACGACTCGGCATTGATACCACGCAAACGCCAGCAATTTTAAATCGACAGAATTTAAAGCCGCCTGCTACACATTTAGCTTTCCCAAAACCCGACAAAATGCCACTGCCTCGTCTTCGAGCTGCTAGTCCTAACATGAACAACTCCATAAAGCGTCCTCATGAAAACGGTATAGACTCTATTGGCGACACGAAAAGGAATTCTATGAATTCCGTTATTCGACATCCCAGTGGAATCCGTACAGGATCCCCACATCACCGAA
>scaffold354
TGTTTCTCTGTTCATGTCACACAGATATGTGACACCTGATGTGATATGTGACACCTGATGTGACACTGGCCGTGATTCTGCTTTGAAAGATCCGTTGGTTCGTTTCCAGAGAACTCTTCATATCGGATGCAACGGATACCTACCCTGTCACAGCTCTACGCGGGAAGTGCACAGTAGCCCACTACCAAGATATATACTCGGGCCAAGGGATCTCGAGCCCAAACCCGACCACTTCTTCTACGTTCTCGGGGTATAACCCTGAGACCAAGAGACTGGCGACAACGCAGGGTGAGATCCCGGGTGGGCTCGAGCCATCNNNNNNNNNNNNAACCATCAATGCCATGGACATTCTGCATGACTACAAGTATGACACCGGCAAGTCATTGCAAGCCCTCGTCCGAAGTCCAGCACTGCGCAGCATCGAGAAAAAGTGGACAGAGGAAGACTCGAAACGTTTCATCAAAGGCCTGAGGCAGTATGGGAAGAACTTCTTTAAGATCAGGAAAGAATTATTGCCTCATCGAGATACGGCTGACCTGGTGGAGTATTACT
>scaffold355
GGATCTATCGAGGTCGGCGGCTGGGACAACATCATGGCGGTGGCAAAGAAGGCAGACAAGCTCCAGCTGGACAACTTTGACCCGAGTCCCTTCGTCCGCTACACCTTCTGGTCCCTCATTGTTGGGGGCTTCTTCTCCTCGCTGACCATCTACGGGTCCAGTCAAGCCATGATCCAGCGGTACCTTAGCATGAGCTCTACAAAACGGGCCCAGATAGCCCTGTATCTCAACTTGCCGCGGCGCTGATCCTGACGTCCCTGATGGTGTTCCTGGGCCTCGTTGTCCACGCCAAGTACTATGACGATGACCCTGTAATCACATGCCGTGTGGAGAAGCCAGACCAGATTATCCCTACCTGCGGGNNNNNNNNNNNNTAGCCATAGTGGTTGANCGGGGTCCAGCTGGTCGTCATTGTCAGTCTGTGTTGTCTGGTCGGTGTGGTCCTGTTCGCCTTCTACAAGGACTGCCATCCCCTCCACTACAATCTCATCAGCAACACGGACGAGTTACTACCTCTGTTCGTGATGGACATCTTGGGGCGATCTGCCGGGTCTACCTGGAATCTTCCTGTCCTGTATCTTCAGTGGAAGCCTCAGTACTCTCTCATCCGGGATGAATGCTCTGTCAGCGGTGGTGCTACAGGACTACATCCGACCTTTCTGCAGCAGTAACATCAACA
>scaffold356
ATCCTCGGGGGGGACCGCAGACAGCAGAGGATACAGAACTAAAAAGAGGAAGAAGAGGAAGGCAGTGATGATGATGATGATGGTGATGAAGAAGATGATGAAGACGACGATGATGAGGATGATGAAGACGACGATGACGGTGAGGAAGTGGATGAGGTTGAAGGGGAGAAGATTCTGATGAAGAGTGGGAGTCTGAGGAAGAGGAAGAAGCTCAGGCTGAAGGCTTAGTTGTTGAGAGCGAATCCGACGACGAGAACGCTGACAATTGTCCAATCTGTCTTAATCGCTTCAAGGATCAAGATGTCGGCACTCCCGAGGCCTGTGACCACAACTTCTGTCTTGAGTGTATTCNNNNNNNNNNNNCGATGCGATCGTGAGGACAGACTTCTACTGTGTGATGGCTGTGACCTAGGGTATCACTGTGAGTGTCTATCCACCCCCTCTCGCCAACATCCCTGTAGAGGAATGGTTCTGTTCGGACTGTGCTGCTGCCAACAGGGAAGGTGCTGTAGAAGAAAGTGAAGAGGAAGATGTAGACATTCGCCCCCGACGCCGTCTCATAGCTCGTACTCTAGTCAGTGAAAGNGTGCGGACACGGATCAGACAGACCCGTGTTGAGAGGGCGTTACGGGTACCACCAGAACTCATTTCATCAGATGAAGAAGGTGTGTCCGCTGCTTCAACAAGTCAAACCTCAGCATCTCCTGCGCAAAACC
>scaffold357
GACAGATGTTCATGCACGCCGAATTCATACTCTATACAGTAAGTTGTAATTCTGAATATGACACACATCAGGTTTGAAAGGTTTGAGTTTTATAAGTGCTGTTGGTTTGACGTTTCTTGTGCTTTGTGATTCATCCTACCCAGTAGTCTTGGCCTTCTCATTCCTGGATGAAATACAAAAGGAATTCTTACGGGAATATGAAAGAGACAAGACTGTTCAGGCATCATTAAGGCCATATGCTTACATTAAGTTTGACTTGAATATTACCAAAATAAAGGCTCGGTATAACAATCCCAAGTCACTGAGGACAAGATTGGACCTGTCTGCTTTAAGCCAAGAGATAAAAATTCTTCCACCTTATGTCATTCATCCTGATGNNNNNNNNNNNNGCTTCACTGACATCATTCAGAACTGCTGCTACATCAGCGCAGCATTTTGTGTCACTTAACCTATATGGCTGGCTGTCAGTGGTACTGAATATACTATGTTCATTGCTCAATCTCACCCGTGGTGTCAGCATAATGAACGATGGTCACATAGATAGCCTAGACAGTGAAACATTCCAGTATRCTGTTGTCCTTTTTTCTRTGCTTCATATTCTTTGGTTATCAGGTGTACTTGATGAGCTGCCCAACCAGCATGAGGAAGCCTCTGGCCTGTGCTACACGTTGGGAGTTATTTGCCTTTGTCAACTGTATCTGTGGGAACATAGAACAAGTGTACAAATGCTGTTTCATGTCACTGTAGGCTGTGCAGCCTACTTTTACTATA
>scaffold358
GASAGCGCGAGGTTTGAGAACGTAAACACGGTGACTCGGAGTTCTTGTTCCTGAGAATATAAACAAGGGAATGGAGAATGTTTTGTTGATAGGAAGTGGTGGGCGGGAACATGCTCTCGCATGGAAACTGGCCCAGTCTGAAAAAGTCAAGTCAGTTTTTGTTGCACCTGGCAATGCAGGAACAGCAAGTGATGGCAAAATCAGCAATGTTGATGTAAATGTGAAGGACTTCTCTGCAGTGTGTACATGGTGTAAGGAGCACAGTGTGGAGCYTGTGATAGTTGGTCCTGAGGATCCATTGGCTGCAGGAATTGCAGACACACTCAATTCAAATGGTATAGCATGTTTTGGACCATCAGCAAAAGCAGCTGAGATTNNNNNNNNNNNNATTTTGGTCCAAGAATCGGTGCCTGTGTATCCTGGTGACACAGAGACGAGCCTGTCAGGAAGGGTAAAGCGGAAAGAGCACAAGGCATTTCCCCAGGCTCTGGAGATAGTAGCCACACAACAAGTCACCCTCACACCTGATGGTAAGCTGGTGTGGAACTGGTAGCACCAGACATGGAAGACTGCTTGCTTCATTTAAGGTGCTAAGAAACTGCAGAAACCCCTTTGTTACTTGTTTTTTACATTGTTGCACTTTTTAATGCATAAGTTTTGTTTTATATTCAGTTACAAGGTAGCTGACACTCCAAAGACCTTGTGACTAAATAATGTTCATGCTCAATCAAGCAGAAAGTACAAAGCAATTCAAATAATAAACGAATTGCACATCCAGAAAACCTG
>scaffold359
GGAAGAAAGTCAGATAGAAGTCTCATCAAGTCCTGCTTTCCAGTGTTTGGATGAGTTATTTCAGCAAGGAAAGTTAACAGGGACAAAAGTTGCTTTGCTGAAATCTAAATACACTGAACTGCATGAGACACTTAAAACTCCAGACAAAATGAAACAACACTTCTCCGTCAAGCCAAGGAGTATACTGCCGATCTAGAGAAACAGAGAGCAGAGTTAGAGAAAGGGGATAACTTCCCAGAGAGTTCCGACACCGAAGTCACCAAACTCCGTGAACAGTTCCTCAAGTACAACAATGATCTGGTGGAGACGGAAGAACGTCAGTATCAGCTGGAGTACAAGCTAGAGAGTTTGTTAGAAANNNNNNNNNNNNAAAAACAGCTGCAGATACAGGACCACCAGAAGAAGCATCAAGGAGATGCAGCAGAAACTGAAGGAGTTTGCCAAGCTGTATGACGTCATCAAGAATGAGCGTAACAAGTGTGTGAACCTCATCCAGACCAGCACCCAGAAGGCAGCTGAGATGAAAGGAGAAGATCAAGATCCTACAGAACGAGATCGAGATCCTCCGTAACAGCGGTCATGCAGAAGGACAGACAACTTCAGAAGCATCGCCTGAAGCACCGTGCAAGTCTTGAACTCCGTGACAGCATGCG
>scaffold360
GACGTGTTGTCAAGTTTGTAACAGAAATAGCAAAATAGACTTGAGACATAGAGTAACTAACGGAGCAGATACTGCTTTGTTTAAACTACACAAAGTATCGTTACAGCACGGGTGCGGACAGAAAGATGGCAACTGCTAGCTTCCTGGCCGGGAGTCCCTTGCAGGGGGGTGGGGTCGACCACTTGCACAACAGCTGCCGCGGCTGATGCAGGAAACAGAGTTGCAGAAGCTGTTGACAGATGAGCGGATGCGCAGTGAGCAGCATAAAACCAACTACCAGCAGCTGAAACTAGAACACTCAAGACTGCAAGATGAGTACATGCATCTACAAACGGAGGTTAAGACCACTATTGAGGAGAGCCGCATTGTGCAGGAGAAGTACAAGTCNNNNNNNNNNNNGAAAATCGGACTTGAGTCAGACAGTGTCACTCGCATTCAATCCAAGCAGCTTGCAGAGAACTCTGCAGTAATCAAGACTCTTGAGGCTGAGAGGGAATCCCTACGTCGTCAGTCAGACAGCCTCCAGAGGGAGCTATCAGGGACTGGGGAAACCCACAACCGCCTAACAGGGAAGATCCATGAACTGGAGAAGGAGAACCTGGTGTTCAAGAACAGAGTGGAGGAGCTGACACACAAGAACAAGGTGGAGCTGACCAATCTGAAGATGGAGATGCTGAAACAGAGGGGCGATCTGGAGAGGGAGCGTGACAGGCTGGCTAATATGGTGGAAGATATGCAGACCAACATAGAAATTTCGGAGCATAAGATAGAGCAGCAGAATCAGGCACTGGAGGAGAAGGAGCGTGAGGCTGTGAGACGAGTTCAGGCTGCCAGAGAGGAGGAGTTCACCAAGTTCACACAAGCGAGAATAAAAAGTTGGAGTTGGAAGCCAAGCTTCAGGAAGTGGACAGAAGA
>scaffold361
CCGAGGAGATCTTCCCCATGGATGGAGCTGGCACGGACCTGCGGTCAAACTACCTGCTCAACACACGTATTGCCGGCGTTGAGGAGGCTGACCTCCTGTTGCTGGTTGGGACCAACCCTCGTTACGAGGCTCCCGTCTTCAACGCCAGGATCAGAAAGAGCTGGATCCACAACGATCTACAAGTTGCGATGGTGGGGACACCAGTTGATCTGACATACGAGTATGAACAACTTGGTGACACAGCCTCCGTGTTAGAGAGTCTGGCTAGTGGCAAACATCCCTTCTGTCAGACGCTGAATGCAGCCAAGAAGCCCATCATTGTTGTCGGCAGCAGCTTGCTGCAGAGGGAGGATGGTGCCGCCATACATGCCGCTGTGTCCACACTGGCCGAGAATGTCCGCTCCAACAGCGGATGTGGGCCAGACTGGAAGGTGCTCAACGTCCTTCACAGGGTGGCCAGCCAGGTGGCAGCACTTGACCTTGGTTACAAGGCCGGCGTTGACCACATCCGACAGAATCCTCCGAAGGTCCTGTTCATGCTTGGGGCTGACGAGGGGGCAATCACACGAGAAGATCTGCCCAAAGACTGCTTTGTTGTATACCAGGGTCACCATGGCGACAGAGGAGCTGAGATGGCAGATGTGATCCTCCCGGGAGCAGCGTACACGGAGAAGGATGTGACGTACGTCAACACAGAGGGCCGCGCACAGCTGACCAGGACGGCCGTCACACCTCNNNNNNNNNNNNCGTGACCTTGCCCTATGACAAGATCACAGAGGTGAGACGGAGGCTGGGAGAGGTCGCCCCCAACCTGGTCCGCGTCGGCAATGTTGAAGATGCCAACTACTTCGCACAAGCTCAACAGCTTGCACAATTGGTGAAGAAACCTCTTGGTGCCAGCCCTCTCACCCCATCTCAACAAGAACTGAAGGACTTCTACATGACCGATTCCATCCAGCCGCGCCTCACAGGCAATGGCCAAGTGTGTACAAGCCTCCAGTGAGCCTAGTAAATACTGAACTTATGTGTAGACATGCTGTTCGTCACTGTGCTTCAAGACACCTCATTGGTCAATCAGACCTGTTTCTGATTGACGATGGATGAATAACATTCTCTGTCCTGATTGG
>scaffold362
AAGCCCAGCAAGAAGTTCAAAGACAGTAATGGGAAGGGTTCAAGTGTTACCCCGCCCCCACCTAGCAGACCCAAGAGTAAAGTCACACAGTCCAAGAATCAGGAATTTGATTTTGTCGACTCTCCAGTGGATTTGCCCAAATTGCCAAAGAACGATGCTGTGAATCGCTTCTGGGTGTCAGTTGAGCCTTACTGTGGGGAGATCTCAAATGAGGATTTGAAGTTACTGGAGGAAATACTAAAGTCACATGAGGATGAGTCTGAGTACTATAAGATCCCTGCCCTGGGGAAACACTACACTGAGAAGTGGGCGGAGGAAGACCTCAAGGAGGAGCAGAGAGATGGTGNNNNNNNNNNNNGCAGACATTGCTGGGGGCAAAGAATCTGCTGAAGAAGCACCTGCCATCTCCCCACGCATGCTGGCCAAACAGCTGAACATTGTCAACCCAGCCCACTTAGAGAGGAGAATTAAACGAGAGCTTGAAGAACAAGGTTTGATAGAGATAGATGACAAGGCTGAGGACAACCCAGATGATGAGATACTTGCAGAGCTGCGACGCAAGCAACAGGAACTGAAGGCATTGAGCCAGCGAAATGTAACAATCACTAAAACACTGTACAAGCTGGCCAAAGAGGAGATGGCGAGACAGGAGATGAGGAAGAAGTTGGCAGCAGCTGATGCAGAGGTGATGGAAGCCTACCGAAAGATTCAGGCAGCTAAACAGAAGAAGAAAACACCAACAAAGAARGAAAACCTGACGG
>scaffold363
AGTACTTGCAGCATCAGCTAGTTGACCTCCACCTTGAGAAGCTCCTAGGACCAGAGGCATCTTTGGATCTCTCCGACCCCCAGGGGGCACTGAGAAAGCGTTTAATGAGTCAGATTGATGCATACAAGCCTGTCCAGGCAGCTAAGAATGTACCAGCCAATCAGCAAGGAGGACCAGATACCTGNNNNNNNNNNNNGTCTGAGTTATACGAGCTTGTCAAAAGTGGGAGAGCGTTGCTGATTCTCTTCCTCAAGTTGTTGACAGGATGGTGGCCCTCAAAGATCTCCACGAACAAGCTCTTCAGTTTAGTCAGGCCTTGACGCACCTCGACACATCACAGCAAGAGATCA
>scaffold364
CAACCGTGAATGGACATGTCTCAGACTCAGAAGATTCTCTGGCACTTACTGGATTTCCTCACTCACACCATACAGATCAAGTAAGAGATATGACTAAAAAACCACCCATATCCCCATTGGTCAGGAACGCCATAAGACCGGGAGAAAGATCACAAGCAGTCATGTCTCAAACCCTCCCGGTTAGGTCACGAGTTTTTAAAGAACGGCCAAGTTCTGCCCCTGCAGCTGGGAGACATTTCTCAAAAAGTTTGGATGGAGATGACTGGCAAGGAGATCTACGACAATCAGCTGATGAAAGTGGTAATGAAGAACCTCTTGAGAGATCACAGAATAAATCATCTGAAGAATTATCCACTGCTCTGAGTAGGATTGAAGACATGTGGGACAATTTTTCATTGATGATTATGTGAAAAGGGAAAGAAGACATTCCTCTGCATCCCTTGTGAAACAAAAGAAAATAACAAGCCTGAAGATAACTGGCGACACAGGCTTACCATACCACAGCCTTTTAAAATGACACTAAGAGATGAAATGAAAGAAAAAGAAAACATCCGCACAGATTGATTTAGAAATGAAGAGATTAGAAAGAGAGAAACAGGATGAGGTTGAATGTCAGAAAAATTTAAAGCATCTCCTGCTCCAGCCCACATTTATCTGCCATTGTATGATGAGATACAGGAGAGGAATGAAGCACGACGTAGATATGTGAAACAGTACTGCATAGAAATGCTAAAATCTCAAGAGAAACCATTTAACTTCATGACTCGAGAGGATAAANNNNNNNNNNNNTGCGATGAGGTGTTCACCATCAAGCGTAGACTGCGTGACTGTTTGTGATATTTCTACTGCAAAGGCCTTTAAATCAAAGAAGCGACATTTTAAGCCTAAAATCAACCATCAAGTGCCAGATTATGATGCACTATTTAACCAGTTCCAGAGAGAGCTTGCTAGGCGGAAACGACAGAGAGATGCAACTGTTATGGAACCTTTTGATTTGGAAACTGACAGAATTCCATCCAGGAGAGAGAGGATTTTAAGGGAAATTGAGAGGGATGAACAGTTACGGCGGGAAAACAGGTGGCCATACAAATCTGGACGCATGACCCCAAGATCAACAGGGATTCTGTCAACATCCATGGATTCAATTCCTGCAAAGACTACCCACAGCAGTCAACTAAGAGAAAGTGTTACTAGAAATCATCGACAGAAACTGACACAGCAGGAACAAGAAGAACTGGAAGAACGAAA
>scaffold365
AGTCCTACTGGCGCCAGATATGGTCATAGTGTGCTAGAGAAACTAGACATGAGAAGAGGAATCTACAACTGTATGTGAAATGAGCTACAAGAACGAATCAATGTTTATGAAACTTGAAATAGAAAGTACTGAAGGAACAGAATCGTATGAGGGAGGTCAGAATTCGAAGAAGACATCCTGAAAATCAAGCAGCAAATTACTGCTGAACAAAAAGTCAACCTACAAGAGAACATTGATATGATCCGACTCCAAAGGGAAGTGAGGGAGAAGTCCACTCGTCTGACAGCCATCCAAGACAAATACTCATCATTGGAGGATAACACTCGCGTGGTAAAGATGAACCATGACCAGGTGCTGATGAAGATGGAGGAGCTGAACATGAAGCTAAANNNNNNNNNNNNGTGACTTCCAGGAGCTGCAGGTGAAGTACTTCCAGATCAAGGAGCAGTATGATGACCTGGAGGAAAAATGAAAGTTCTTCACCAAGGAAAGTGCTGTAGATTTTACGGAGATGGAGGAGGCCCTGGTGTTGGTCAAGCAGAAGAAACAGAAGGCCATTCCTCAGCCGGACTTCCTGCAGCAGGTCGACAACGAGATGACCAAAGACTACCACAAGCAGCTGCCAGACCTCAGGCTGAGTATGCAGAGACTGTTCATGAACTGGAGAAGACTCGCAACAGTGCTGATGGTCCAACACAAGA
>scaffold366
AGTCTCAGCCGCAGGTGTATCAACGCAGAGTACGTGGGGATGGTTTGGTGAATGTTGACGTTTGCCTGCAACTGCGTATAGCAACATGACAGCGAGAATTCACCAATTTAGAAATGCAGCATACAAGTATGTGTTCTCCAAGGAGGCGCATCAGCTACTGCCGGCTCACTACAAGCGGAGGTGTGTGGAGTTTATGCAGGGAGAGCCTACACCTGTACACTGGCAACCGGAAGAAGGACCATTCAGACGGAACCACAACACAGGAAAACGTGAGCGTGTGCAGAATGTGCCCGTGAANNNNNNNNNNNNTTGTGTACCCCGCTGAGTGCAACAAGGGCCTCTGGGGAGGGGAGGGCCTGGTTGTCGGCTATCGGAAGAGTGATCGGCGCTTTGCTTCTAGAATCCCCAAAATCTGGCGACCATACCTGACAAAGCGGGTGCTATACAGTGAGATCCTTGACAAGTATTTTGAGATCACAGTGACCCTGCGGACACTCGACCTCATCGATGATGCATATGGGTTGGACCACTACATACTGAAGACATCTGAGGTGGATCTCAACTCCCAGCTGGCCATGAACCTGAAGAGAGAGATGCTACTGGCGCTAGTGCAGAAGACTCTGTACCC
>scaffold367
TCTAACGCAGAGTACNCGGGGACCAGTGCACTGAGAAAGTTGAGACGAGCAATGGATTTACTTAGGTGATAATACGTCAAGTGAAAAATCTCAGCATGGCGCTTCAAGTCGTGGTTATTGGTGCCACCAATGTGCCGAATCCAGAATCATTCGGGAAATGTGACCCTTATGCCACCATAGACTTCCAAGGTGCTCGGAAAAAGACACAGGTCATAAAATCTGAACTTGACCCAACCTGGAATGAGACATTTGACTTTTGACCTCCAAGGTGTGGGATTGACTGGAGGTGAGGAAAATATCATTACCATCAAGGATTGGGAGAGAGTTGGAAGAAACCGGCAACTTGGTACCGCCAAAGTATCATTGCGTGAATTGGCAAAAGGAGGTCGTCAGGAACGCCAGCTTAGTCCTCAACCYTGTTGACGCCAACGAGCGCCCCCTGCAGGCCAAGGTGAACGTGAAGATCACCTACACTCCACCCAAGGGCCAAGGAGGAGGTGGAGACGGAGTAATGGGAGGAGGCACAGTGATTGGTGATGTGGGTGAAGAAGAGGAGGAAGGGGAGGAGGAGGAGGACATGGTAGATGCTCCAGTGGACCCTGCTACAGGCCAGCCTAGTAAGACAAAGACAAANNNNNNNNNNNNGTAGAAGGATATCTGTCCTTGCTGAAAAACCTAGCTACAGAGCCCCAGAACAGCATGCCTGATGTGGTGATCTGGATGATCAGTGGAGAGAAAAGACTGGCCTACTACCGCATCCCAGCCAATGACCTGCTCTTTGCTGCAGATCCTTCATCTAGAGGACGATACTGTGGACGTCTACAGACCATTCAGTTGAAGTACCCTGGCAGCAAGGCTGAGAAAGAGAAGAAGTTTGAGGTGCCAGCTATGATACGTGTCAAGTTGTGGCTGGGGCTACAGAGCCAAGGAGAGTGGAGTGG
>scaffold368
GTTGAAGAGCAAAAACTACATGCTGCAGGAGGAGGTGGCCAACCTCCGACGCCAGCTGGTGATGGACCGGGACGCATCCTACAAGGAGACTCAGCTCCGTAACCAGCAGCTCAGTGAGCAGGTGGAGCAGCTGGAGAGAGCCCTGGCTCATTGCTCCACGAGTGGCGGAGTGACGACTATTGAGTACCAAAAGTTGTTTGAGAAGAACCAGGATCTCCAGCGCCAGGTCCTGAAACTGTCAGAAGAGAACATCGAACTCCGCTTCGAAGCAGAGCAAATCTCGGAAAGATCTGCCCAGGATGAAGGATCGTATCAAGGACTTGCAGCGATATGCAGATGCCCTGAAGATGGAGAACGCCCAGCTGAGTGGGACACGGCCAGATCCCNNNNNNNNNNNNGGGAGCCACACTGAGTGACCGCTACACCTCCCAGCAGAAGGGCGACTGCCAAACTGATGAATGACTACGAGAAGATGAGGAAGGAGTTGATGAAGGAGAAGGAGACGTCTGAGAGGCTGCGTGTACAGCTGCGGTCAACAGAGCTACAGTCTGACCACCACCACAAGGAGCTGACCGACACTCGCACCAAGCTGGAGATAGAGGAGGCCAAACGCCCTAATGCCATGTCTAGCGACACCAAGGGTTGGAAGTCAGCTGTTGTCACTCGCATGTATGAGGAGAAGATCAAGGGTCTAGAGCAGGACCTAGAGAAGAAA
>scaffold369
GGTTGTGGCTCTTCCTTACAACACACTGCTGCATCACTCCACTCGAGAAGCATGTGGCATCAAGCTGGCTGGAAACATTGTCGTCATTGACGAGGCACACAACCTACTGGAGACCATCAATAGCATCTACAGCACGGAGGTCACTGGGGCCCAGGTGCTACGTGCCCACTCTCAGCTCAGTCAGTATGAAGCCAAGTTCCGATCACGTCTGAAAGCCAAGAATCTGATGTATGTGAAACAACTCCTGTATGTCCTAGCCAGTCTGGTCAAGTTCCTGGGTGGAAGCTTAACACGGCAGCCGACAAGCAGACCTGCNNNNNNNNNNNNATGACCTTGGCCGGTGTATAATTATGGTGGGGAATGCCATATCCCTAACATGTACTCACCTGAACTCCGGGAGAAGATGGACTACCTCAACAAGAATTATCCTAAAACTGAGGATGGTCGACTTCCTGGACAACTTCACTATGAGAACATCTGTATGAAAGCTGTGAACCAGTCCATCGGTCGAGCTATCCGTCACCGTGGCGATTATGCCTCCATCCTTCTGTGTGACCGTCGCTATGGCAACCCAAATGTAGCAGGCAAACTGCCATCTTGGATTAGTCAGCATCTAAACAAAATTGGCCAGATTTTGGTCCAGTGATGGCCGCCCTTTCCAAGTTTTTTACTGGAAAGAAAAAACTCAACCTTT
>scaffold370
CAGCTTATTCATCGGTGCCTCGATACTGTTAAGCAACTTCGCCATGTCCTGGGAAGAATCCGTCATCACTAACRCCACAACCAAATACAAGGCCGGRACTGGAAAGGACATCGTAGCGGAGATAGGGCTTCATATAGGTCTCCGCGGAGTAAACATTACCCTAAAAGGAGAACCCGAGAGGCAGCTTAACGAGACGATCAACTACAACGAGCACTTCAGCTGGGAGTGGAGACAAGGCCGCCTCGGCTTTGGGCCTTTCGCTGGAAGGTTCGCCCGGGAGTACCGAGCCGCTCAGTTCCGTGGACTCCCACTGCCAGTTCTGTGGATAGCAGAATACTTCACATTCGACGGAGAGGGTGTCAGATGGGGGACGCTTCTACAGACAGGCCGGGTGGTACACCCATATACTGCTATGGACGACGTTTCCNNNNNNNNNNNNCTTCTGACGGGGATCTGCATGGTATCTGGAAACATCATCTGGGCAACGGTCAGGAACTTCAACACGCTAATCATCCCCTTCTCAGCAGAGCACATGATGACGTTCTCATTCAGCTCAGCGTACTGGCTCTGCCTCATTACAGGCATTATGTGCATCATCTTGGGGATAGTCATATATATCCTTGACCTTCGCTTCCCGCGGCATATCGCCACCTTCTTCAACGTGGACGTGCTACAGGACTCGGAAGAGATCCAAGTGGAAGAAATCCATGCCATGGAAGCTGAAGAGAAGCAAGACAATGACGAAGACGAGGACGAGGACGTTGAGAAGAGGACTAACGGCGCGAGCAACGCTCCCCGACCACAAACCTCAAACGACGACGACATCTACGACGTGAGGTTCGACATACCGGCTCCCAAGATGCGCAGTGAGAGGACCTTCACACAGAGGTTCCAGAAGAACAGACGCAAGACCAAGCGTCCCCCACCCCCTCCTCCCCAACAGAAAACAGCAGCGAGGAGGAGGCCTACGAGAACGCAGAGGCTGTCAGATTCTATGCTAAAGGAAAAAGGGCCAACCCAAGAGATGTGCAGCTGGAGATGGGG
>scaffold371
AATGAATGGAAGATGGCGTCCGGGTCGATTGAGATCCCTTTGCGGGATACGGACGAGGTAATTGAGTTGGACTTGGACCAACTACCTGAAGGAGATGAGGTTCTCAGTATTCTCCGTCAGGAAATGGCGCCACTTCATCTCTGGGTCACACTGGCTCTGGAATACTACAAACAGACATATGTTGAGGATTTTGTCAAAATTTTGGAGGCTTCGCGTACAGATGCCAGTCTTGACTATCACAACTTTGAACGTGACCAGATGCGAGCACTTGACACACTTGCTGCATATTACGTGCAGATGGCCCATAGAGGNNNNNNNNNNNNACATCTCGCTGGTCCAGCAGAGGCTGGCAACTCAGATCCTTAAGGATGAGAAGAGCAACCTCAAGACTGTCCTCAGTGCTGTCCGTTGATCTTGAGCTTGGCTTCACAGGTATTTCTAGCTACTTGGGTCAGTTTGGAGACAGGATGAAGTTTGATCTGAACCAGGCAGCAGCTGAGGCCAGACAATGCTCTGATCTGCTGAGCCAGGCTCAGTACCATGTGGCTCGGGCAAGGAAGATAGACGAGGAAGAAGAGACTTGAGGAAGAAGCAGGAGGAAGAACGAGAGGCCCTCAGACTCCGGCAGAGGCAGGAGGAGGATGAGAAGCAGCGTATGCGTGAGGAGGTGGAGCGTCGTCTGTTTGAACAGAGAGCTGTGTTTGTGGAGAAGGCCAAGAAGATTGCTGCAGAGCCAGAGATGGAAGAGAAACCAAA
>scaffold372
CGTACGCGGAACTTTCAAAATGGCGTCTGCAGGTGCGAGTCCTGGCCGATCGAAAAAGTCAGTTCGCTCACCAAGGACGCCTCAGTCCCATAGGAATGCTGGAGACAGGAGTCAGTTGAATAACAGCTTTGAAGAAAATATGAACAACAACAGCATCAACAAGAAAACACCAAAATCTCCAGATCTCCCCAAGCATCAATGAAAGACTGGGCCATCTTCGTCCCTCGCGAGAACTGCTGGAGTACTACAGGAAGAAGATAGCCGAGTATGATGATGAACATGATCAAGTTGTGTGTAAGCTGGAGGAATATAAAGTCACATATGAGGACCAGCACAAGATGCAGTGGGAGTTGCGGCANNNNNNNNNNNNGTCTCAGCCGCAGGTTTTCGCGAGTACAAAAGACTTCCTAGAACTACGTTACCAGGGTCGAGCGAATGAGCGGGGATGGATGGCTGAGAAGGATGACTTACTTCGTGAGATGGATGAGTGTAAACAAAGGCTGACTACCAGCGGGAAGGACACGGTCATCAACGTCACTGATGCAGGTTATGAGAGAGGTCACTATGCTGAGGAACTCCAGTCCCTGGAGTACCAGCTGCAGCAGTCCCAGAAGGT
>scaffold373
GACAAGCAAAACGTCACCGTAGAAAGAATGCTTGAGGTGTGAACGCTCCAAATGCTTAGTTGAATATGTATGGAATGTGTTATATCTCGAGTTAAGTGTGCCAACACCGCTGTGTGGAGCAAGTTTATTGAACCGGTGGAATACAAGGCCACCATTATGCTACATCTCTGTTCTTGGAAACAACCAGGGGAAACATCCTTCTAATTCTACTGTGATCATTTGTCTACAGAATGATGTGTGACTCTGTGATAACCCTGAACGTCGGGGGCGTCCTCTACACAACCACTGAATCAACCCTCAGTAAATACCCCGACTCCATGCTTGGTGCCATGATCAGTGGAAAGTTCCCGATGACCCAAGACCNNNNNNNNNNNNAGATATTTCGACATATATTAAACTTTTACGATCTACACGACTAGCGTTACCTAGCCAATTTACTGATTATGATCTTCTTCTAGTTGAGGCTGATTTTTATCAGATAAGTCCGTTGATTGATGCAATAAACCATGCTCTTGAAGACAAATCTGAGAAACTGGAGTCACACTATTTAGAAATAATTGAAATGAGGACGGGCCTATCTGCAACCATGCCAACAAACAATTCTCGTATTAAAACAGTGTTGTCTGGCCGTAAGGACGTTATTCTCACTCTTCCAGAGCTGCTGATTGGCGAGGAGGCAAAAGAAAAGCTGCGAGAAAAAACTGGAAATGAATTTATCGAAGTTGAATTAAATTCGTCTAGTGTGAGGTTACGGTTTTGTGAGGTGCTGAAGAACCGAGGTTGGGTGTTGATCAACTCTGATCTGTCATCTTCCTCGGGGATTTCTAACACGGTGCAGGGCAAGCTTCATCA
>scaffold374
GTGGTGTGTGGAGCTCTGAAAACACAGTCGTGAAAAGAAAATTGACATTTTGAGTTTGCACAAATTGTAGTCAACTCCCAAGAAATCCAGAAATCATGGCTTCGTCCAGCACTATTGAGAAACCATCAGCACAAGGATCTGCAAAGAGAAAATTTGATCGAATGAATCGTCTTCGAGACCTGGAACTCAAAATGAACGAAGCCAGAAAGTTGAATCACCAGGAAGTCGTAGCTGAGGATGAAAGAAAGAAACTCCCCAAAAACTTTGAGGCCAAAAAGATGAGGACAGAATGGGAGGAGGAAGTTGAGAGAAAGAAGAAGGAGTGTGAGGAGAGAGGAGAGGTATATGACAGAGTCAAGTTGCTGGACGTTGGTGCTGATGAAGCCGAGAGGTGGGAGAGGAAGNNNNNNNNNNNNAAGCAGAAGCTTGGTGATGACTTCTACGCTACCTCTAACACGCTGGGCCTCCATCAGCAGAAGGACACCAAGGAGGCTGTGGACCGCATGGTTGAGGACCTAGAGAAACAGATTGAGAAGAGATCTAAGTACAGTCGTAGGCGGACATTTGACGAGGATGCAGACATTGATTACATCAATGAGAGGAACATGAAGTTCAACAAGAAACTGGAACGTTTCTATGGACAGTACACAGCAGAGATTAAACAGAACTTGGAGAGAGGCACAGCAGTGTGAGACTGACCTGCAGATGGATGTGTTCATGTTGTATATAGTCAAGGACTCTCGGAAGAAGAAACAGCTGATACTGACGGAAAATTGTACCACCTTGGCAGTCTGACTTGGTGTGCATGAAAGATACCTGTCATTACCTTGTTTGATAAATACCTGTCGTTACCACAGAAACTGTTTTTCATTACACTGAAGCAGTTTGTCCGTACCGGATGACTCCCTTCATATTTTGACGGGCAATATTTTAGTATAGTATATCCTGCTGACTTAAGGTGACCAGGCCATGGTACATCTGATGCCACCCTGACAGTGAGCCTATATTTATCAGCATCATGCTCATGCTCATGCTCTAGGATATAATCAGAATAATGTTATAAGTGGTGTCAAACTCACTTCATGATCCAGAAACACAGAGAGGCATTATGTATTCATATTGCCTTTTTAACTTGAAAGGGCATTGTACCCTTGTATTCGTATGATTGACCAATATATGTTTGGTGTGTAGTTATCATGTTGTAATTGTTTCATGAATATAAGGTGTATGTTGCCACTGAGAATGAAAGATAATTTTATGCTATCTTTGAATATCATTTGCAGTACTTTTTCCGATTAGTTTTCAAATGTTTGGGGTGAACGATAAACAAAAATGTCCATACTTTAAATCCATGTAGCCCTAAACTATGAAGATTCTACAGAGCACGTTTTAGGAAAGGTTGCATGTCAGGCTTTATGTTGAATGCTCCATAAACTAGTTCTACAATGACTTCAGTAAATGCTGGATTGTGATTGGTTAATCAAAGTTATTCAGAGGTATATAATGGTAGAATGGAGATAAAGAAAATCAGAAGTAT
>scaffold375
CAGAGTACGCGGGATAGTGAAAACAGACACTAGAAGCAGATGACTAGAGCTATATAGACGAAATTGACAAAGCCAGTCTTGAGGCATAAACAGTGTTTTGAAACTTTATCGGTATCTGCTAGATGTTATTGTTTGGTGACTGAAGTAGCGTGAATCAAAAGAATCGCAGCTGACTGATGCCTAGCGCTCCATATGATCTGGATGCTCATTTGCTGACACACCTTCCTAACTGGCTGAGTTGTCAGGTCTATCTTGCGACTGAGAGCAACAAGCAGAGTTTCACAAGCATCATTAAGTACCAGTACAATCCATCAATGGCTTCCCGAGGGCAGCAGGAAACATCAAAGCTGAGGCAAAACATGGAAGAACAACTTGATCGCCTAATGCAACAGTTAACTGACTTGGAAGAATGCAGNNNNNNNNNNNNTCCCTGGACAAAATGGTGGGAGGAAATCTGAGTCTTGTGGATGAACTAAATGGGATGCAACTGGCTATACAAGCTGCAATAAGTAAAGCATT
>scaffold376
GTCTAATTGCCGTTTCAGAGGAAAACTTCCTGTACGGTGCCAGAACGTTAGGCACTGTTTTCGTATAAATTCAGTATTTAAACGTGCACACGTCGTTCACACATAATAATGTCATCCCCAGAAGTTGAGCGGTTTGAAGTAACCGATAGGGATTTGGAAGATGCCTTTGCGCCTCGAGTTTTTCGCCAAACAAAGAACCAAGCAATATATGGTATATGGGCAGATAAAGAGGATGAGGACGAAGATGAGAGACCAAGTTTGGGGAGGGAAANNNNNNNNNNNNACACCATGAACTAGAGAATTTGGTGATTGGGAAAACACACACGAGGCATTGGGCAGAAATTGTTACAAAGGATGGGTTACAAACCTGGTGAGGGTTTGGGATCTGAAGGTCAGGGTATCACAACCCCTGTACAAGCTGTTAAGAGAAGAGGCAAAGGAGCTATTGGTTACCATGGAACTGAAAGATCAGCGAGATCTCTTGTTGATTTCCCAGTGGTTGATACAGAGGAGGAAGATGAAAAGAATTTCAGGAGGAACTTCATCAATGGAAGCGTACAGAGGCTAAAGCAAAG
>scaffold377
AAAACTTGTCAGGGTTTATCTGCTACTTGAGTCTAGCTGGTGGGACTGGGTCGGGCGTCGGTGCATACACAACAGAGGCTCTACGTGATGAGTATCCCCACTCATTCATCATGAATCAAGTTGTGTGGCCTTATCAGACAGGGGAGGTAATTGTGCAGAACTACAACGCCATNNNNNNNNNNNNTGTCTTCAAACAACCCCGAATGTTCAACCAGTATGAAAAGTCTGCAGTCCTTGTCAGCAACAGCCAATCTCCGATCTGTGCTCTAGAAAACACGATCAGTCGTGCATGGACTATGTTTTCATCGCGAGCGTATGTGCACCAGTACAAGAGGCATGGTTTGGCTGAAGATGACTTTATTGACAGTTTCGTGGCACTGGAACAGGTGCTTGCTAGTTACAAAGCATTGTGATAAATAACAGCCCTCAGTCTGGTTTGATTTGTTTTCTTACCTGGCTTTGAAAATAAAACAATATGTATTTGGAA
>scaffold378
TGTTGAAACATGGCGGCTCCCATGGCAGAAATTTTGGTCGTTGTTTTGGCTCTGGCGTCAGCTTGCACGGCACAGCTAGAACTGGATGACAGGTTCTTAGAGCAGAGGAAAGAGGGATTCTGGTTGGTGGAGTTCTATGCCCCATGGTGTGGTCACTGCAAGAAGCTGGAGCCCCATCTTCCACCAGGTGTTCCGGGAACTCAGGAGCACACCGATCAGGGTCGGCAAGATAGATGCCACAAGGTTCTCAAGTGTGTCCTCAGAGTTTGATGTCCGAGGCTTTCCAACCATCAAGTTTTTCAGTGGAGATAATGTCTACACCCACAGAGGAGACAGGACCAAAGAAGATATCATAGAATTTGCTCAGCGGGCACAAGGTCCCGCGGTGAGGAAGCTGGCTAGTNNNNNNNNNNNNNCCCCGGGGACACCTGCACAGCAAGTACCAATTTCTGTGGATGAACGATGTGGACACTGCCAACACCATCACCATGTCCTTCCTCAGCACGCCCACCGTCTTTGTCCTTGACCCTGAGAAGCACATGCATTACTTCCCAGACACCGGTGTAACAGACTTCACAGTGGCGTCTTTCAAGCAGTTCCTGCAGGATGTGGAGGATGGGAAAATTGAGGGCTCTGGAGGGACTGGCTTTCTACAGAGACTTCTGAGACTCGGCTATGACCTGGTGTCTACAGTTTTGAGCATCTGGCAGGCATCCCGCTGGTTGTTCCTGCTGATGTTTGGCCTGCCTACTGTCATCATCAGTGTCGTCTGCTATAGTCTGTGCTGCATGGAACCCATCGATGACGAGATGGCCGAGGATGAGGATGAGGATGAGGATTATATGCTGGAGGAGGAGGCAGCAGGTGAAATCCAGTATCCTAAAACAGAAGAAGAAAAGAAACTTGACTGAGACAGTTAACTGACAAGGCACTGGATAGTAGACTGACCTATAAATTATGTTTGTGCTATCCTTGGGATTGTGTCAAAATAGTCAGGACGTTTGTTTGTTTATCTGACATGTTCAAGTACAAACACGG
>scaffold379
TACATAGGGGAAACAATCATGGCGGACGTGAAGTCTTTGGAACATCCAACATTGAAGGTTCCATATGAAGTACTGAACAAAAAATTTCGAACAGCACAAAAAAATATTGATCGTGAAGTGTCTCACATACAAGGCGCTGGTAACGAACTTGAGAAATGTCTTCAGGAAAGTAGTGTCTCTGTCGGTGATGTCTCAAGNGTCCTTGACAACATGGTGGAAAAGTTACATTCCTCNNNNNNNNNNNNGCACCTGAATGAGCTCGCGAGACCGCTGCCCTACGCTCACTGTGCCAACTCCAAACTTATCTGCACAATTACAGGTGGTTCTCTCAACGAGAACAACCCTCCTATGATGCT
>scaffold380
GATGACATCTTACTCTGCACAAAACCCTAAGTCAGGTACGCACTGGACATGGGAGATCCTCAACATGATCGTGGCAGGCAAGGCTGAGTACGCCAAACACTGGCAGAATTCWGCTTGGCTGGAATACAGGACCGAGGAAGAACTGGAGGCACTGACATCACCAAGAATCCTACACACGCATCTCCGTCCAAGCCCAACTACCAGAGACAGTATGGGGAGAAACGATGTARAAATCGTGTACGTCAGGAGGAACCCCCAAGGACTGTGTGGTGTCGTCATTCAGTCAACTGTCAAAGCAGATCGTGGARGGACAACCCAACTGGCAAAGCGAGTTATACTGGAACCTGGGACGACTACATTGATCTTANNNNNNNNNNNNACTGATACAAGATGGCGTGCCACAAGTGTTCAGAAAAGGTGGTGTCGGGGACTGGAAGAACTGGTACACGGTGGCACAGAACGAAGAATTTGACAAGGTTTACACTGAGAAGATGGCAGGATACGATCTTCCATTCAAATATTCGATTTGAATTTACAAGACTTTTCACAGTGAAACACTGGTTATAAGGACTCCGTTGCATCTAATGAAACCTTCTCGATTTAATCAGATTTCTGTAATATGGAATATTGTCCCAGAGTGAGTGTTCCTTTAGTTCAGAGACTTTGTTCGAAGACATTGTGACTGTTGATGTCGAACTGGGGGTCCTGATTGGGGTTTCGAGATTGAAATAGTTCAACAACGTCAAGGTTCAATGGTCAAGGTTCACATTATACTGATATAAGAGCGTACCCAAGTCAAGGCAAAGAGGTTTGATGGGCAAAAGGTCTCCGGCCCATATATAAGAGAGTATTTTACGTCTATGTATATATACTGAAATTATACATATGGTCATAATGTTACAAAGAAGAAGATACACGATGCAAAACCTG
>scaffold381
CTTGTCCTATAATTGACAGAACATGACTTGACATCTCATCAGTGTAGGTCATAACAAGTTTATCTGACAGTGCTACAATGGCGATGAAGATATCAAGATCAGATGTGACTGCAGAACATGCAAAGTTCACGCAGGACAGTCACATCCTGAGCGACATCGCACAACAGACACAGGATGCTGGGATGGGGAAGTTGACAGATGAGGAGCTGGTGGAGAAGTTGGAARCACTCCTCCTGGAGRGGATAAAGAAGGGAGACAAATCTGCTTACTTTCAACTTGCACTCTTCTATTTTGAACAGGAAATGTATGACAAAGCTCGAGTATATTTTTGAGAGATCAAAAGACTTCAACTACCAGTCCCTGTACCAGCTGGGTGTCATGCTGTACGATGGAATCGGCTGTGAACAAGATACGACTCTCGGTGTTGAGTACCTGATGCACATAGCAACGTCCACAGTGCGGCAAGCCNNNNNNNNNNNNACATCTGAAACATGCTGCACAGTACAACATTGGCCACGCCTACTTCCAGGGGATACGGGGTCCGGCGACAGTCTGATGAGGAAGCAGAGAGGTGGTGGCTGCTGGCTGCCGATGACGGGAACCCTGCCGCCAGCATCAAGGCTCAGTCAGTCCTGGGAATGTTCTACTCCAGAGAGGACACGCTGGACCTCAAGAAGGCCTTCTTCTGGCACTCTGAGGCTTGTGGGAATGGCAGTCTGGAATCTCAGGGTGCACTAGGAGTGATGTATGAACATGGCATTGGTGTCAAGTACCATCAGGATTCCGCCTACATCTGTCTAAAGGAGGCGTCAGACCGGGGCAATGTCTACGCAATGGGCAACCTCATCTCCCACTACTACCGCCGTAAACTCTACACTAAAGCTGCTGACCTCTCATCCAAAGTAGCCATGTTGGAAGATGTACATCTTATAGCACAGGAGACCGAATGTCTGCCAGCTTTCATTGCTAAAGGCATTGCATTGGCCAGTTTCTACCATGGCCGTTGTCTCCATGAGGGGCTCGGTATCAAACAGAACAAACAACTAGCTCAGCAATACTACTCCAGGTCGTACCAGTTTGACCCTGATATATGTGCTCGACTCCAGAATGTGACACAACACGGTGTCATATAGGCCTACTACACTTCAACACCATCATGCTGTCAGCTGTGATATTATCT
>scaffold382
CAAAGCCTTGAAGCAGATGATAAAATCAACTTCAAACTGGGCAACTACGATGAAATGATGAAACGATACAAACAGCTGTTGGCCTACATCAAGTCAGCAGTGACCCGGAACTACTCCGAGAAGTCCATTAATTCCATACTGGACTACATTTCCACATCCAAACAGATGGAGCTCCTGCAGGACTTCTATGAGACAACACTGGAAGCCCTAAAGGAGGCCAAGAATGAGCGGTTGTGGTTCAAAACTAACACTAAACTTGGCAAGCTGTATTTTGACCGGGGAGACTACACTAAGCTACAGAAGATCCTCAAGCAGCTTCATCAGTCCTGTCAAACGGATGAAGGGGAAGATGATCTCAAGAAAGGGACACAACTCCTGGAGATTTATGCACTGGAAATTCAGATGTATACAGCACAGAAAAACAACAAGAAGCTRRAGGCNNNNNNNNNNNNTGACCAGGTGAACCAGGTGCTGGAGTTGTCCCAGGAGGCCAGCAGTCTGGCAGCACGCTACTCCGCCCTAGAGAAGTGGACCAGCCAGCTCCACAACCTTCACCAAGCTGTCATCAACAAGATTGCATGAGTAACCATGCTGCATCCATACTTAGGGACTGACTGACTGACTAGCAAGCTGAAGCCACACGTGTTGTTGTGATTGCAGAAACTGAGACAGATGTGTCATCTGTGACTGGCATGATTTCATCTGGAGGATTCACTTACAACATTTTGATTAACAACAAATTTAACTTCTGGAAAGGAGGCTTTGAGGCTTGATATCCTACTTCAGCACACAGAATGTGACTTTTCTTTGTCCTGTAGATATAAGTGACATGCACATAACCAGGCATAAGTGATCTATTCTGGCAGTATGTTATGGACATGTGCATGATGCTGTCTGCCTAACGACTTGCTGCTTCTTCCAGAGTGAATGAAGAAGAAACACAAAGGAGAATAACTGGATCTTTAGTGTGTACAAAGAATGTTTCAAAATATTGGATAACTCGAAAGAATAAATTGACGTTTTCT
>scaffold383
ATAGCAAAAGGAATACTGGGAGACATCTGTGGAGAGGCAGCCAAATTGAAAACAATGGGGGTCATGAATCAGATTCCTCCTGACAGACTCGTGAAACTTCTGACCATCTTACAGTGGAATATCCGTGATGGAATCAAGGTTTCACCAAATATCAGCCAGGATGAAGATGGGGAAGATGAGCAGAGACTGTGGCGAGAACTGACAATGGAGAGGATAATGAGGAGCATGGATGCCTCATTANNNNNNNNNNNNAAGAATAAAAGCAGATCAGCAACTGGAAGAGATTGAGAAGAAGTACCCTGGTTTCACCCATATGAAAGCTCTTCAGGGATTGAAGGCTTCCTTCAGGCTGCAGGAGGTGCTAAATAAAAATGCTGAAGGTCCAATCCGTGGAATCCGCAACCATGATGACAACAACCCTCAGAGCCTTAATGCATTCCTCTATACAGTTCTCCGCCCCAACAGACAATATCGGCGTGGTCTTTTAACATCACTTCTCAACCTCTTTGATGATTCCGCACGTGTGAGTTTGAAGGAGCAAGTGTACATAGCAGACAACCTGGCATTCTTCAACTACCAAACACAAGATGAACCTCTCTTCATCATTCACCACATTGATGTCATTGTATCAGTCACTGGATCCAATCTCTTGCAGTCAGTTCAGGAGGCAATGAATCCCAAGAAAATACCTAGTGGAAGAAGAGACGGAAGAAAAACAGAATTGAAATACCAAAACCTCTTACAGAAGATGATGATGATGATGATCCAGAGTCATTACTCAAGAAGCTGCCATCGGAGATCAAGCCCTTGCAAGATATTATCAATCTGTCTCAAGGCTGTGTATTATTGCTTGTCATGAAGCAGCATCTCAAGGACATGTTTGGTTTCACAGACAGCAAAATCTACAAGTATTCACCAACAGAATCTGCAAAGACATATGACAAGCCACTGAACCGAAAGCAGGTTGTCAAATTCAACCCAACCCATACCCTGGAAGTGCTGGTAAACA
>scaffold384
GTATCAACGCAGAGTACATGGGGTACCATCAGATATTGCTGATGATCTCTACAGCTACTTGAGCGGAACTGTCACCAAGTTAGGATTCGAGACCGAAAGAAGATGTGGTACAAATGAGAGGAAAACATGTGCGTGTCAGGGAGTTGACTTGGTGAGACNNNNNNNNNNNNCAATCAGTGTCAGTTTGATGCAGAAGGAGGTGAATGTCGCCTTGGTAACAACAAAGCTCGTCCGTTCAGTGGCGTTACTGCCTGTGTGGACGTTCTGTGCTCATGCTCACAAGGATCTTCACAATATGAACAATGGCAGCACAGTGGTTGTGGACCTTGACCAAGCACAGAGGGTTCAGTAAGCCCGACGATGAACAGCTTCACGTGTTGCCTCTGTATGTTCTCGACCCAACAGATGAAACTGGAAGTGCTGAAGGACAGCAGGAGAAAATCGGGAAGGGATGTCTCGAAGTCCTGTCCAACTATCCACTTGAGGCCAAAATGAGAGCTCAACCCCTTACCCCAAA
>scaffold385
ATGAAAACCAGAAAGGGCAACTCGGTCAGCTTCAAGAACTCCTGGCTGCCCGTGAACAGGAGCACAGACAAGAGCTGAAGCACCGGTACAGCCTGGGCAGCCCAGAGCTCCAGCAGCAGATTCAGAAGGAGGCAGAACGTCTGGCAGCCCAGCATCAACACCACCTGACCCATCAGAAACATAAGATTGATGAGCTGACACGGCAGTACAGTGAACTGGAAGATGAGTTTAGGCTGGCACTGCAGATTGAGGCCAACAGGTTCTCAGAGCTCCAGATGGCTTTTAGAAAAACAAGGCGGAAAATGAAGACAACCGTCAGCTTATATTGACAGCACAGAAAAAGGATAGAAAAGTCCTCGGACGACGATCAGTGAACTAACAGACGANNNNNNNNNNNNGGAGGAAGCCAGAAAGAGAATGGTGCAACTTGAATTGCTCAAGGAGGAGAAGACCCGTCTCTCTGCTGAGGTCCATGCTCAGGAGTCTGTGATTGAAGGTCTGAAAGCTGAGAGAAAGCTATGGGGGAAAGAACTTGCTCAGCAAGGTTCATCTTTGGCTCAGGACCGAGGACGTCTGGAATCCCGAATCGAGATCCTCACCCAGGAGAATGCCACACTCAAGAAACAGCTTGAGAGAGAGACTGATGGTCTTAGAATCAAGTCCAAGGTCATTGATGACCAAACAGAGACCATTCGGAAACTGAAAGAGGGTCTTGTTGAAC
>scaffold386
GACCCAGCACCAGCAGTAGGACAAGGAACCATGCTGCCAGTAGACACAGCACCGACAATAGGACAGAGAAACATGCTGCCAGTAGACACAGCACCGACAATAGGACAGAGAAACATGCTGCCAGTAGACACAGCACCGACAATAGGACAGAGAAACATGCTGCCAGTAGACACAGCACCGGCAATAGGACAGCCAAAATACTATGCCACTAGACCCAGCACCAGCAATAGGACAGGGAAACATACTACCATTAGACACAGCACCAGCAACAGGACAAGGAAACATACTACCAATAGACACAGCACCAACAGCAAGACTAGGATCAGCGCAACCGCAGCCACTAGATCAAGCGCCTGGAATAGGACCAGCTCAGTCAGATCCATGTATGGGTGTACGATGTCCACAAGGCCAGCTCTGCCGCAGCGTCAGATNNNNNNNNNNNNCCTCAGCTTCCTAACTGAGATTCCCAGGCTAGAGAAGGCCGCCAGCTATTCACCAGAGGACATCAAGATGGACGTTACGAAGATGAACCAGCAGCTGAAGCAGTTTGTCCAACAACTGTCATCTGCTCATCCCACTATCCAGGACGTCTTCCACTTCTTCATGGAGGATGTGAAGCGTGACTTCCGTGAGATGCAGGCGTCAATCTGTGAACTGCGAAGCCTCTCCCACCAGATGGCAGACTACTTCTGTGAGACGGAGACAGACTTTGACCTTCAGGGCTGCTTCAAGCGTCTGCATGCATTCTGGAAACAGATCCGGAAATGTCGTCAGGAGAACAGTATGTTTGGAAATCAAGAGAAGATGGTACAGCGTCGTAGTGATGAGTT
>scaffold387
GCAGAGTACGCGGGGGTGGTGAAGTGAGCCGAGTAGCCGGCACATGGCAGATCAGAAGTTACCTACAGAAAAAATAATTATAGACAAAGAGACTCACTCAAATCCGATATCCGAATCACAGTTTTGATTATCCAGTAGATCCCTGGCACATGGACTGGTCAGAGCACTACCCACAGTTCTGTAAGCCTCCAGATACTGAGACTGATGGTGGTAGGGCGAGAACTCGGCCGACACACCAGGTGGAGTTTGCAGACATTGGATGTGGATATGGTGGTCTTCTTGTACAGTTGTCTCCCTTGTTTCCTGAGTCGCTGATATTGGGGATGGAAATTCGGGTGAAAGTGTCAGACTATGTCAAGGATAGAATCAAAGCTCTACGTGAACAGAACCAAGAACAGTATCAGAGCATAGCATGTATTCGAACCAATGCCATGAAATACCTGCCCAACNNNNNNNNNNNNTGGAGGATCATCAGCCAGACATTGTTAGCTGAATATGCATATACTCTGCGAGTGGGCGGTAAAGTGTACACGATAACAGACGTGAAAGATCTTCATGAATGGATGGTTGAGCATTTTGAAGCCTTTCCCTTATTCCAACGGGTGTCTGAAGAAGATTTGAAGGAAGACATAGTTGTGGACAAGTTGTTCGACAGTACAGAGGAAGGTCAGAAGGTCACTCGAAACAAGGGAGATAAGCTGCTTGCTRTGTTCATGCGGATTGAGGACCCCTWCTGCAGCTCAAAAGCCCTTGGAYTTGAGCTGACCTTGTACATTGTACAAAATATTGTATCAAAAGATTGTATATTGTATAAAAAACAATCAACTTCATCTGTGCGCTGGTGTTGATCTGTATCCAGTCATTGTATATGGTATTAAACATCATGTCATCCATAA
>scaffold388
GGTGAGTGTTCGTGGGAGCATTTGTTGAGGGCAATTCTCTGACGTCATTGGCCGGAAGTGGACTTACTACGTCGGTCTGGTCCTTCAAGGTGGATTTAACCTGGTTGCAGCCTTCTCCATCAACTGGCAGATGTTTGCAGCGCTGCGGTTTCTAATCGGGGTGATGATTGGCTCTCTTCAGGTGGTAAGCTTCCCGTATTTTATGGAGTTTCTCGGTAAAAAGTGGCGGCCCCTGGCCTCGTCGTTACCTGTCTGGGTGACCGGTGTATGCATATTTGCTCTGTCCGTCTGGCTGAGACCTGACTGGTCGCATNNNNNNNNNNNNGTAGTCTCAGCCGCAGGTCTTGGTGGTATCTGCTGCACAGCCACAATCTTTCCAGTCCTGTATGGAGCTGGAGGTTTAACATGGCTGACCATAACACTAGCCCTTGTGGGTCGGGCCTTCGTATCTGCAAGCTTTGCAATCGTGTGGCTTTACACATCTGAACTGTTCCCAACTGTCATCAGGAATTCAACGATGAGTGTAGCGAATATTTCGGGTAGATTAGGTGGAGTCATATCTCCCTATATCGCCAATCTGGCGCTTGTAATTCCAGGAGACTTTGGCCGAGCTGTTCCACTAATTATCTTCGGGACCTCCATGGTCGGAGCTGGTCTGTTGGCATTGCTTCTTCCGGAGACCCTGAACAAGGAACTTCCAGAATCCCTCGAAGACGCGGAA
>scaffold389
GGAGCATCCGGGTATTTGCAACATGGATGCCTCTGTGTGAAACGTGCCGAGCGATTGTCAAGTTTATTACATAGTAAATAGAGAGCGTTCCAGGCGATGCCGACAGACACACGGAGATTGACCGGTCCGGAAGGAACGATCAGCCCATACTCTCTGGCCAAGAACAATCCACCGGTAACGGACGGAAATGAGCGAGCCGATGGAAGGAAACCTGATAAAGTGAGGCCTCTGTTTTTACGAGCAGGACTAATCACCCAGGCTCGAGGATCAGCTTACATTGAACAGAATGAAACAAAAGTGATTTGTTCTGTCTATGGTCCACGAGAAGTGATACGCAAGGAAGACTTCAGCATGAAAGGTCAGCTCACTTGTGAGTTCAAGTTTGCTACATTCTCGTGTCACCTGAGACGGAAACATCAGCAGGATAGTGAGGAAAAGGATTTCTCAGTGCAGCTACTTGAAGCACTNNNNNNNNNNNNTGGCGGCGTCCATCACATGTGCTGCTCTGGCTCTAGCTGATGCTGGCATAGAAATGTATGACCTTGTCACTGGGTGTTCTGCTCGTGTGCGAGGAGACACCATCCTGTTGGATCCCACAGAGTCAGAGGAATACAAGCCAGAGCTGACTGCCGAGAAGAACAATGGCTCTGTCACTGTAGGCCTTATGCCATCACTGAACCAAGTGTCGGCAATCACTTCCAAAGGGGAGATAGACTTCCAGCTGGCCACCAAGGCTATCAAAGATTGTGTGGAGACATGCCAGCGATTGTACCCAGTGTTACAGCAGGCCCTGGAGACAGCACTCAAACAGAGGCTGAAGGATGCTGACACAGGATGACCCTCCAAAACCTGTCGATATTACCTTGTAATTATATATAAATAGCAATTAAAACAGAAA
>scaffold390
TACAACTGCCGCACCTGCACCATCATCGGCGGCATTCTGATCCTCGTCGGCTTCACCATCTCCGCCTTCGTCAACAGTATCGATGTCCTCCTCATCACATACGGTGTGATTGCAGGTGCTGGTACTGGCTTCAGTTACTGTCCCGCTGTCGTCAGTCTTGGGTACAACTTCAAGAAGTACTTGGGAATAACGGCCGGCGTCTCAATGACAGGTGCCGCTCTCGGCCTCTTTAGTGGCGGGCCCGTCATCCGCCTCTTCATCGACAACTACGGCCTCAGTGGCACCTTCCTCCTCATGGGCGGTGTCGGTGCCAACATGTGCGCGTGTGGGATGTTGTTTCGGCCGACAAAGCTGGAGAGGGACTTGAAACAGAAACGTCAGAACAGTTCTGAAACCTGNNNNNNNNNNNNTCATCTGATGGTCACTGGATTACTTATCTCTGGAACGGCAACACAATTTGTCCATTTTTACAACTCGTATGCTCTTTTGGTCGTGTTCTCTGTCATTGTAGGACTCTTTGGCAGTTTTTACCATTGCCTTATTCCTGTAGCCATTGTGGACTTCATGGGACTTGACAAGATGGCGAAGGTCCTTGGATTTATATCGGTATTCCACGGCCTGTCTATATCAGTGACACATCCGATCATGGGGACGATCCGTGACATGACCAAATCATACAACTTTTGTTTCAACTACATCGGGGTTTCAAACTACATAACTGCAGTGGTTCTACTTTGTGTTCCTCTTGTCAGACGCTGGGAAACCAAAATGAAATCAGAGAGCTCCCCCGGGGACGTTGAAGAAAACCGACCCCTTAAAAGCAACTGATTCAACTGGAACGATTTGTACGTTATCAACCGTTTTGGGGAAATGAA
>scaffold391
GTGGAGGTGCCGGTGGAGGTCCATGAAGGGGAAAGGGCGTCTCCTCAACCCCCTACCACCCTGCCCCTCCTAGCTGCTCGTCTAAGTGCCATTACCCAAGTGCAATTTAACAACGACAAAAATCAACTCTCAGCTCCGGAGGACAGCAATCAGTCAGATTCCGATGAGGAGCCGTGCCCCAGAGGCTCTGGCACGGTATTTGGCGATGCGGCGACACACAGTGGGAGTTGGCGACCCTCGTCATGAGGCGCCGGAAGATGCCAGAGTCAAGATGGCCCAGAACCAAGCCCTCATAGCCACGCCCCAGCCAACGTCTCATGCCATTCACGACGTTCCCCAACACGAAACCTNNNNNNNNNNNNGCAGAACTCCATCACAGTGGAGGAGGTGGAGGATGGTGGATCGGACCAGGAGCCGGATGCTGATGCTGTGTACAGATATTTAAACAATCGCGGATGGTCCAAGCGACACACGTTAGCGATGGCCAATCCGATGAATGAGATCCCCGAGGAGCTACAGCGGAAACTGTCTCTCCAGCCAATCCGACACCGACGGGGCGGGGGCCTGCTGTCCCCCACAGACCGCTCAAGTACACGTGACTCCTTCAAGGACATCACCTCACTCCACCTTCCCAACGAGCGCTTTTCCCCGGTGAGGCGTGCCAGCG
>scaffold392
GACAGGTGTATCAACGCAGAGTACATGGGGAGTCTACAAAATGGCGGAGAGCCTGAATCCTTTCGAAGAAACTGATTATATTGAATCTGAGATACAAAACACTAGCACTGAAGAGCCTGTAATCTCTGAAGTGCATGTAACTCCAGAGTCAACAGAAGTGTCCTGGGATGCGATTGCCACTAAACTTTTAAAGGACAATTACATTTTGACAGCTCTCGAGTTACACACTGAGCTTGTGGAATCAGGAAGAGAGCTTCCTAGATTGAGAGACTACTTCTCAAATCCTGGCAACTTTGAAAGAACAAAAGAGGACACGCCCTCGCCGACATTACCTCGGACTTCAAGTGTACAGACCTTTGATTCCCTGGACTTTGCCCGCTACTCTGATGATGGGGAAAGACAAGTTGACGNNNNNNNNNNNNCTACTGCCTCAGTGCTGGGAGCAGATAAGTCACAAGTATGTGGAGAGACGGCTGCTAGTGGCAGAAGCCTGTGGAGCTCTGGCTTCATACCTCTCGCATGAGATCCGCAGTTCGTTGTTGATGTCCATGCTGACGCAGATGCTGCGTGACGACAAGGATGACGATGTGAGGGAAGCTGTGATCAAGAGTCTCGGACTTCTC
>scaffold393
GAGTGCACGCCGGTGTACTGAGCTTTAATGTGAGGAGATTTTTACAGAGAGCCATCATCCTTCATTATCACAAGGTTAAGCCACTACACCAGAAACTGCTGTGTAGAAATTGTCACTCCCGAGAACTGTTGATATCCCAGTCAGACATGAGAGTGAGATTGATCCCAGCACTGGAGGATAACTATATGTACCTCCTGATTGATGAAGACACCAAACAGTGTGCAGCAGTTGATCCAGTTNNNNNNNNNNNNGTGCCTGTTCACGCCATGCCACACATCTGGACACATCTGYTATCTTGTGACCGGGAACGTGGGAGAAAGCCCCAGCAGTATTCACAGGGGATACACTGTTCCAGGGTGGCTGTGGGAAATTCTTTGAAGGGACAGCGGAGCAGATGCACAAGGCCTTGATCAAGACCTTGTCTGTACTGCCACAGCAAACAAAAGTATACTGTGGCCATGAGTACACAGTGTCCAAATCTGAAGTATGCCGCCCATGTGGAACCAGCAAGTGAGGCAGTGGCTAACAGACTGGGCCTGGGCTCAGAATCAGAGAGACAAGGGTGAAGCCACTGTGCCGTCCACAATTGGAGAAGAGATGCTGATAAATCCTTTCATGCGAGTCAGTGAGGCCAGTGTGCAGACCCACTGTAAGGA
>scaffold394
AACGAGATCTGACTTCCTGGAGGAACATCGTCGTGTCCTTGAGTCTCGTCTTCAGCCAGTCATCAGGGAAATCACAGACAGCCGAGCCAGGACACGGGAAGAACTGGAGAGTCTGTATCGGAAGATCGTCTCAGCCGTTCTCCTTCGATCTGGTCTTGGGAGCCCTACAGACATCGCTGTCNNNNNNNNNNNNAATATCGGGGCTACTGTGCATTATCCCTAGCCAAGTATGACCGTCTGCTCATCCCCTCCAACCCCGAGATCGGTGTCCTGAGATTCAGGGATCATCACTATGCTTTCTCCAGCAGAGAAGCAGCCTATGAGTTTGCTCAGAACCCAGCTGCATACATCCAGTTAGTTGCTGAAGGAGCTAAGAGAAGCCCGGAGCTGATCCAACTCCTGGAGCTCCATACACAGTTCTCCACTATCTCACCATATTCACAGGGCCGAGACACAGGGAAGATGATCGAGAAGCCTGTCACGAAGAATGACAGTGGGACTCAGACAGACACTCACTTCATGGAGTCCAACATTGTCAAGACTTACGAGTGGAATGAATGGGAACTCAGG
>scaffold395
GACACACGTCAGGATTTCTTGAGACCAAAATTTGACAGGAACTTCTTCACTACGTACATTGTAGCGCATTCATATTTATTTTACCACCAGATTTGGGGAAGTGTTTGAAAACAAGATGGATACACAGGACAACACATGTTCAGTTTGCCACGAGAAGATTTCTGTTTACGCCATTGGGTTATGTGATCACCCTGTGTGTTTTAAGTGTTCAACGAGAATGAGGGTGTTGTGTGAACAAATGTATTGTGCCATTTGTAGAACCGACCTACCAGAGGTTCTCTTTGTGAAGAAACAAGCCAAGTTCTCAAGCATTGTTCGGAGTAACTTTATCCGTCAACCAAAGTATAAGATCCTGTTTGAAGATGAAAATGTGGAGAAAACCTACCGTCTGTTGCAAGAGTACAGGTGTAAANNNNNNNNNNNNCCACCGACGTACAGGGGATGAGGATGACAGATCCTACAAAGGTCATCCTCTTTGTCACTTTTGTGATGAGCGATACATGGACAAAGATGAACTCCATCGCCACTTAAGGAAAGACCACTACTTCTGCCACTTCTGTGATGAGCAGTCCAACGAATACTACAACGATTACGCAGACCTGAAGCAACATTTCCGAGAGAGACACTATATGTGTGAGATGGACCACTGTGTTGGTGTACAGTTCACCAACGTATTTCGCTCGGAAATTGACATGAAGGCTCACATTGCCAAGGAGCATCACCAGCGGCTGAACAAGGCCCAGTACAAGGAGACTCGCACTCTGGACGTCAACTTCCACCTGCCACCACGGGCCAGAGGGCGAGACAGAGGCAGAGGAGGTGCTAATGTTACAAGTGATGACTATGAAGATTCCTCCAGCAGAGGTCAAGGTCGTGGGTACAGAGGACGAGGTTATCGTGGCCAGGATTCAGGAAGGGATCGTGAGGAGAGGGCACAGATAGAAAGAGCCAGGGAAGCTTCTATGCAGGAGGCGATACGGGCGACAGAGAAGGAAATGAGAGAGGTGGAGAGGCGACGTCTTGAAGCCCAAGAAAAAGAGATGGCAAAACAGGAGGAGGAGCGATTGAAGATGGAGCTGAAATCCATTGAAAGAGACTTCCCGTCCTTGTCTGGCAGTGCCCCAGTTCCCTCCATTGTCCCTG
>scaffold396
TCACAGGTCAAGGACAATGTGATTCGTGTTGATGTTTCCAAAGTTAGCCATGCAGAATTTGTGGAAAAGTATGAGAAGACCTATGTACCAGTGGTCCTCACAGGAGCACAAAGCAGCTGGGAATCTGAGAAGAAATGGTCCCTTGAGCGACTGTCAAAGAAATATCGCAACCAGCGTTTCAAGTGTGGCGAGGATGATGAGGGCTATTCTGTGAAACTGAAGATGAAGTATTTTGTAGATTATATGAAGAACAATACAGATGATAGCCCTCTGTACATATTTGACAGCAGCTATGGGGGAGCACCCCAAGAGAAAGCGACTTTTTAGAGGATTATGAGGTGCCCAGCTATTTCAGTGATGATTTATTCAGCTATGCTGGTGAATCTCGAAGACCACCATACAGATGGTTTGTAATGGGCCCTGGGAGATCAGGAACAGGCATCCGCATAGATCCCCTGGNNNNNNNNNNNNCCAGCATCCAGGAGAAACAGTGTTTGTTCCTGGGGGATGGTGGCATGTTGTCATTAACCTCACAGACACTGTCGCTGTCACACAGAACTTCTGCAGTGTTACCAACTTCCCCGTAGTATGGCATAAGACTGTACGTGGTAGACCCAAGCTGTCAAWGAAGTGGTACAAGGTACTCAAGAGGGAGCGACCTGAGTTGGCTGCTGTAGCTGATGCTGTAGACCTACGGGGAGCCCACAGGTTTCAACTCGGACAGCTCCAGCTCTGCCTCCAGCTCCAGCTCCAGTTCCAGCTCCRACAGTGACTCTGACTCTGACTGGGAAAACACCAGAAAGAGACGCAAGGTCACAAGATCAAGGTCTCTCACTCCCAATGGAAGCAAGCAGCGCCATGCATCTCYACATCGCAACAAGCGGAGGTC
>scaffold397
CAGTGGTGTTTGATAATGAACTGGACTATATGATTTAACTGCATTCCGAAGCATATCGTTTGCCTGATGAGCAAATGAGTTGACACTTTTACATACATTTATCACGAAGACAACATGGATCCGAAAATTGCGAAGAAAACACAGAGTACTTTGGGCAAAGTGATCACGAAGCCCCCTTTGACAGACAAACTCTTGGGGAAACCGCCGTTCAGATTCCTTCATGATGTTACAACATCGGTCATCAAGACAACTGGGTTTATGAAGGGACTGTTCACTGATTTTGAATTGAACTCTGAAAATGTCAAGGAAAAAGACAACAAAGTGGCGTTTCTTCAGAAAGCAATCGATATGGTTTGTCTTGTAACTGGGAAGTCTCTGTCAGTCCGACCACAGAAGATAGTGGCAGGACATGAGCCAGAGAAGACAAACGAGTTCCTGCAGGCGCTTGCTGAGGCTATCAACATGAAGGTTGATAATGATGAGTATGTAAAGAGACTTCTTAAGGGGAAAGGTGGAGGAGCTGAGAAGAAAGACAAGGAGAAGGAGTCAAGGTCACGCAGTGCTGACAAGAGGAAAAAGGAACCTGAGGAGAAGAAAGATAAAGGTCATGAAGATAAGGAGAAGACACGGGATAGGGAGAAGAGNNNNNNNNNNNNGACCCACACTCGTCTGCAGCGTCCAACTTCAGCGAAGGGTTCACGGAGGCGTCGTGAAGGCCGCCGTACTGCGGACAGTGAAGAAGAAGATGAAGAGTTTGTACAGAAGCAAGAACCCACAGTTGGAGAAGCTGATCTCCCGCCCCAGGTGGCAAACGCGCGAAGAATGGCACGTCCTTCCAGTGCCCGTCCTGCTCGCCCAAGACCAAAGCAAGATGGTGTAGAGAGTGAACCAGCCATGAGACTTGGAAGTGGACATCCAACGAATGTAATCGTTGACAATGGTCAACAGTCTGAGGATGATGATGAAAATTTCCTAGTAGAAGAGTCCGCACCTCCACCGCCAGAACCAGATCAGACCGTGCTAAGTAAGCAGGATGGGGAAGATGATGCCGATCATGGAGCCCTTGTGAAAAAGATGCTGGAGACCAA
>scaffold398
CACATCAACAGGTCCTTTCTGAGTAAGTTGGTATAGTCATGGGGAGTGCAAAGCAACAAACAGCTATGTCTAGAATCATGAANCTTTTGCAAGAATGGGACAAGGGCTCCAAATCTGTACGAAAGAAAATACTTCAAGATTTTATCATGCAGAATCAAAGCAAAACTGGACCGGAATTAGAACAGGAATTCGCACAAGCAGCAAGCCTGTTTTTAACAAGACTTACAGCCTGGCTGCGTCTAACCTAYATGATTGGGGACATGTCTTCATGAACAACTGTGTGCHGTGTCCATATCTTGTCRGCATCTAGTGGCCACAAGGTTCATGGCAGAATTTCTTGAGGTTGGAGGCGTTCTGACCTTGCTTGAGGTCATTGGACTAAAACAGGCAAAGGAAGCAGACAAAGCGCAGGCTGTCAAGTGCATACAACACATTGCAAATGCTGGCCGCAAATACAAGGAACTTGTGTGCGAGAGCTATGGSTATCCGTGCAGTGGCTGAGTGCCTGNNNNNNNNNNNNCAAATGTTAGTGTAGTCGAGCCGTTGCTGAACCTCTTAAAACTCTCCATCTAGAGGTACAGTTTGAAGCTATTGAACTGATCAAGGAGCTGATGGCCTACGATGTGTCTACCAGTCTGCTGAAGGGCATGGTGGCGCTACTCCGACCAGCCAAGGAGGACAGTCTACCCAGGCCAGAGATTCTGGAAGATCCTGATGTTCCAAAGATCAGTGCCCCACTACCTGTATATGTTCAACAAGCTGCAGCAGCTAAAACCATTGGCATCCTGGCAAGAGATAGTAAT
>scaffold399
TCCTCTTTGGTCATCTAAGGAAAACATATAATGTCAAAAGCCGGGAAAAGAGTCAAGAGCGGAACTGGACAACAGGGAGGTGCAAAATGGGAGCAGGCACTTCTTACTGCTGCATTTGATGAGGAAAAATGGAAATCAAACATAACCTTCGTGGTTGGCAACACAGTTGAAGATTATGTTTACATCAACGTCCTATCAGCTGCTATTGCAGGAGGCACAGAAAACTGTTCAGTATTATTGGCAAAGACAGTCTCTACAATGAAGTGCGTGACCTCGGTAACCCAAAGGCAAAAAAAGGAAAGGAGGTCCCAGCTTATTATGAAGTGTGTGAGCCATGCAAACTCTACCTGGACAATGGAGAAGACATTCCTCTTCCTCTTTTAGCAAGGCTTATCAAGTTCAAACTGTTGGCCATCAAAACAACTGACCTGAAAAGAAGAGAAGCAGAGAAGAAGGCTGAACAACAGAATGCCAAGACAGAGGCTGTTACAGGCAAGGACAAAGGTAAGAAGGAGAAGAAGGATCGTGCCAAGCCCCCCAAGAAGGGAGGTAAGAAGACCCCAGAGCCCCAGTCAGCTAAAGAAGGGAGCAAGTTGCGGAAGAGGGGTAATGAGGATACAGAGAGTAAATATATTGATGATGAGCCTGATGATGGTGCCCAGCACTATGTGGTCATCTATGGATTCCATAACTCACATCTGTTTGGTCAGTTGTCTGAGGTGGGGGTCAATGTGGACTCAGTTATCAGGTTCTCAGCACAAGATTACACCCCACTGGTTGAGACCCAGCCAGAGGAAAAGACAGGAANNNNNNNNNNNNTCAGACCCGGCTTCAGCAGATGAGAGGCCTGAACCTGTTGCCTGAGGACGTTGACTTTGGCATGCTAAAGGAGGGCTATACCTACTCCTTCACTGTCTACCTGAAGAACACTGGTGTGGACAGCTGCCGCTTCAAACTGCAGCAGCCACCCCCAGCCACAGGACTGCGAGTCATCTACAAACCTGGACCGGTAGCAGCAGGCATGAAGGCCGAGCTGACACTGGAGCTGTACGCCATTGCTGTCGGTGTGGAGGGAGAATCTGGTGTTGGCATTGTATCTCATGACCTCATCATCGTCACTGAGACGGATGTCCTACGCTTGCCGATC
>scaffold400
GGATCTAAAATGGCGGCGCCCATGTACAACGTGTTTGTGGGATCTGAGACTGGTTTATTGAAAGGCATTACCTTGAAAAAGTCGCAGTGGAATAATTTGAATGCTATTGCTAGTGAAGACAGAGAGAAAGAAATATGTGCCATATGTTGGGATAATACAGATGAGTCGAAAATATGTTTTGGTTTGAAAAACAGACAGGTGNNNNNNNNNNNNGTTCCGTGCCCTTGCGAAAGTTGAAGGCAAATATTTGACAGCCGTGGAGTCTGGTTTAGTCAAACTCTGGGATGATGACGACGAAAACTCAATCCAAATTGAAGCAGGGAAAGATCTGTTTTGCATGGTGCAAAATCCACAAAAGCCCAATCTCATTAGTACGGGGGGTAAAGAAAACGAACTAAAATTGTGGGATCTTCAAAGACATTCTGAACCAGTGTTCAAGGCAAAGAATGTGAAAAATGATTGGTTAAATCTGAGAGTCCCTGTCTGGGTAATGGGTGTTCAGTTCCTTCCAGGAAGCGACAAAGTTGTGACTGTAACAGGTCATCATCAGGTCAGATTGTATGACCCTCAGAGTTCACAGCGTAGACCTGTCCTTGACATTGAAGTAGATGAATATCCTCTGACCGCTATGTCATTGCGCCATGATCAAGACAATCAAGTTCTTGTTGGTAATACACAGGGAAAGATGGCATTGGTTGATCTGAGGAATGGTAAAGTCATGCAGGTCTATAAAGGTTTTGCTGGAGGTATACGAGATATTAAATGTCACCCCTCAAAACCCCTTGTTGCTTCTTGTGGCTTGGATAGGCATTTACGTGTACATGACATTGATTCCAAGGAAATGGTGAATAAATTGTATTTAAAGTCAAGGCTAAACTGTACTCCTCTTTTCATCAAGAGAAGAAGAAAACATAACGGAGAATAGGAGTGAGGTTCAGGAAGTAGAAGGTGACGTAGAGTCAGGGATTGACTCAGAAGATGAGGATGGTTAGGGAGAA
>scaffold401
GACAACAACACTGTTACGTGAATGGCGGCGGCGGAAACAAATCTGTAGCTTAGACTACGGATATGGTTGTTAAGCATCATTGGATCTTATGATTTGACACTATTGGTGCATGTATGACATTGGCGGGTGCCACTAGCTGCAGTTGGTGTGACTCGGTAAGACACTGATATGATGGACACCAGCCGACAGGACGACACCTTAAACAGCTTGTCTAACAAGTACATGACAGAGTCTCCAGTGTTGAAGGGACACATGGATAAGAGTGGTGTTTTCTCCTCTCTACTGGACATCAGTGGTCAGTATGATGTGGACATGAGTCAAACGAGAATCCAGATGAAGCAGCTGAAGCTGGATTTACAGTCTGAGCAAGATCTCACAAATCAACTACGTCGTCGCTTGAACACTGCAGAAAAGGAGCGTTTGGAAGCTGCTAGTCGATCTAATAATGAGGTCACTACACTAGAAGGTCAGCTGGCTAGAATGGGCTCCCAAATTGAGAAGGGGGAGGCAACCCGTCACAGTCTGGAGTTTGAGCTGACAAAGGCAAGGAGGGAGCTGAGTCAGCGAAAGCAGGCCAGTATGGAGAGAGAGGCGGTCCTCATGGAGACCAATGATGACCTGAAACGGAAGATAAGTGAAGTGTCGGAGGAAATGCAAGCCCTTCAGAAACAAGTACATGCTGTCCACAAGTCCAGTGAAGGCACAGAAATGAAGATGAGGAAGGAACTGGAGGAAAAGGAGTTCCTGCTGAACCGCCACAAGAATGACCAGGAGGTGATGAAGACAGAGAAAGAGAAACTAGAAGCCCTCCTCAAGCAGCATCAGAGCACAGTGTCAGGCCTGCATGAGCGGATACAGGAGCTGGAAAGTGAGAGGACAAGCTTGTCAGACCATTTGCGGAGGGCATTGTCAGAAGTTGATTATGGCAAGGAAAGAGAAGAGAAGATGAAGAAAGATATTGATGTGGCTGTACAAAGGATCAAGTCCCTGGAGGAAAACGTTGAAGCAGAGCGAGCAGCTCATCTCGAGACAAAGTTCAACTCTGAAATTGTGCAGCTGCGAGTGCGGGANNNNNNNNNNNNTGGAGGATGCCCAGAAGAACTACACTCGCACTGCGAGGGAGCTGAGTCGAGTGCGTGCTGAGGCTGGTGAGCTGGAAGGTATTCTGACTAGGACCAAGCTGGACCTGCAGAATACCAACAGTCACCAGGACAAAGATCGGACACGGATACAAGGGCTTTCAGAGGAGATAATGAAGCTGGTTAAGCGACACCGGGCAGAGGACGAGGAGAAGCTGGCATTCCTGCATGGCCTGTATCAGCGCCTGCTGGCAGGGCGAATCGTTGTGCCAGCGAGGGAAAAGGGACTTCAACCAGTTCTCCTGGACTGAGCTGACAGAGGCTGYGTACCAACAAGTTGTTGCCATGATTAACTCTCTACAACAAGCTGATGAAAAGATGCGAGGAATGGAGGAGGCTTTGCGCAAWGAGAGATGAGAAGATCAGCACGATGCAGCGATCATATGAAGACCAGCTGGACAAACTGACATCACTGACAAAGGAGCAGGAGTCATCTTGGCAGAAGCAGAAGGAGGAGCTCCAGCAACACTACACACAGCTCATTGGGGACCTGCAGTCCCGCTCCAAGAAAAGCCAAGCTGTGGCAGACCAGGCATGGGAGAAGATCAGAGCCTCTGGCAGCGTGCAGCAAGGTCTGGAATC
>scaffold402
CATCGAGATGTCACACAATTTGGACTTTGACGATCCCTACTTTGATGACCGGCCCTACGAAATGGAATACGAGGAGGTGGTGCTACACCGGGTGTCCAGCGAGGAGAAACTGGGTCTGACCTTGTGTTACGGGTCTCTGGAGGATGAGGTCACAGATATATTCATCAGTGAGATTGATCCAAACAGTATAGCTGCCAAAGATGGTCGAATACGAGAAGGGGACCAAATCTTACAGATCAATGGGGTGGATGTTCACAATCGTGACCAAGCCATTAAACTTTTCTCTGACCAAGGAGCGGACATAACCCTGCTCGTGGCTCGGCCNNNNNNNNNNNNAATTGCAATTCAACAGAAACTGTTTCAGCAGCAGATGGACCAGAAACATCGCACTCGCTCCCTGTCAAAACCATCTAGTGTCAGTAAGCCAGGGGAAGGTGACTCTGCCAAGTCTGGTCAGGGTAAAGATGCCACCCAATCAGAAAGTGGTGCTATGGAGTGGGTTGTCAAACGCCGGCCTGATGGCACACGTTACATCACCAGACGGCCTGTACGAAACAAAATCCTCAAAGAACGAGCAAAGAAAATCTCTGAAGAGCGCTGTGGGATGACCACAGATGATGACGCCATGAGTGAGATGAAAACAGGAAGGTACTGGACTAAGGAGGAGCGGAAACGCCACTTGGAAAAGGCAAAGGATTACAAGAAGAAGAAAGAGTTAATGATCAAGGCAAGAATGGAAACGCTAGAAGAAAA
>scaffold403
AGCCGCAGGTCTGCAAGTGTCACGTTGTTCGGTGTCTGGAGTCCTGGGGATCATCCCAGCATACAAGGTACGCAACATGCTGCATGTCATGCTGGCATCCATGCTGCTGGTGTGCCTCTTCTAGTTCATCAACAAGATGATCCTGGTGTCCCTCGGGTTGAGTCTTGTCCTAGCTTCCTATGCTGTTATGTACATCAAGGGGGATGTGGAGAGAGCTGGTGGCGTGATAAAGGGAATCGTGACGACCATTGTCTACAGTGTGTTGGTGCTGGTGTTGGCAGGAGTCATCACAACATTGCTCAAGGTCTTGCTGCAAGTTGACGCTGATGACCACATATTCAAATTCCTGAGTTCAAAGTTTGGTTATGGGAACCAGAGGGACTTTGACTCACGACTGTACCTGTGTCTCGGGGCGTTCGACTTCCTCACAGTCGACACNNNNNNNNNNNNGAGCTTGATGACCTACGGGAATTCTACGACCCAGACACAGTGGACCTGATGGAGTGGATCAACAAGGATATTCCCAAGACCTCCTCCTCCACCGGCAGCATGCAGCTCCTGGCTGGGGTGAAGCTGTGCACAGAGAGACCCATCACCAACCACCCTCACTACGAGCACAAGGGACTCAGGATAAAAATCAAAGAGCTGTACCAGATATATGGCAAGCGTGAACCGGCAGACGTCCATGCAGTCCTAAAGAAACACAAGAGTAACTATATCATCCTTGAGGATTCCATCTGCCGGGCGGCCTCAACAGGCTGCCGAGTCCCCGACCTCATAGACTTTGACAATGGTCAGGTGCCAGACAATGGAAAGAAGGAAGATGGTCTGGAGTACACC
>scaffold404
CCCCTTTGACAAGATGACCTCCCAGGAGGCCGCTTGTTTCCCAGACATTCTACAGGGACCTCCTCAGGCTCAGAAGGTTTTCCTCTACATCAGAAACAGGCTGCTTCAACTCTGGCTTGACAACCCCAAACAACAGCTGACATTTGAGGGAGCCCTGCCCCAGATTGAAGCCCCATACAACAGTGACGGGCCTCTAGTGATGAGAGTACACTCCTTCCTTGAGANNNNNNNNNNNNAATGACTATGATCTACTTGCCACACCTGTGTCCCCACAACAAGGAAGTCTACCGCGCCTGTTCTTTGCTGGAGAACACACAATCAGGAACTACCCTGCTACAGTGCACGGAGCTCTGTTGAGTGGACTTAGAGAGGCTGGGCGGATAGCAGACCAGTTCCTCGGAGCTCCTTACGCCCTCCCAACACGGCCTCCTGCAGCGCCACCTATTACTACTTCATAAAATCACGAACTACCATCACAGTTATGTTCATGTGAAGACTCTGAAAGTCTGCCAGCACAGTCAAGACCTTGGTACTGCTGCATACATAGGAATTTGTATGATGCCTTGGTGCTCACATC
>scaffold405
CATGCTGCTGAGAATGGAAATTCCCCGAAGACGTGTTCCTATTTACAACATGGCTATGAAGGATGTACTTGTTAGCTGCACCAGTATTGAAAAGGATTTAAGGGAGAAAATCCACAAGCAGGTTGAATACATGGCGGGCGAGGTGAGCAAGGACTTCACTGATGCAGTTACACACCTCATTGCTGGGGAAGTGGGCAGCAAGAAATATGTCGTAGCTGGCAGTTTGGGGAAGCACATCATGATGCCAAAGTGGGTGACAGCTGTGTGGGAAAAGGCCAAGTACAGACATGTTCATGCCACTGACGACCAGTTCCAGAAGTACCGATGTCCTATATTCAGTGGCCTAGTTGTCACAGTCTCAGGGTTGGACCAAGATGAGNNNNNNNNNNNNAAGCAGGATGGCAGCTGCACACACTTCATCTTCCAGGGGAGAGCCAATGATACGAGCAAAGAGTTCCGCTTGGCAAGAGATCAAGGGATCTTTATTGTCTCCCCTCACTGGCTGTTTGCATGTAAGGAACAAACAGCTAGAGTTGATGAGGGCCAGTTTCCCCATAACTACAACCCAAACCTTAGCCTGGCAGTATCAGGTGGCCGAACTCCAGGACGGCCCTCACGGAGAGCAGCTCGAAACAGCGTGAGGGGGAGTGATAAAAATGAACAATCAGATCAGCAAAAGAAGGAGCATGAGAGCCTTGGAGATCAGAAGAAGCATCAGGAAGAAGAAGCWGAAAGGAGAGCAAAAGACTTAAGGAGGAGACAAAAAAAAAAACTAGCACGCCGCC
>scaffold406
CTGCAGACCGGTTTGTGCTGGTTGGGGATCCCAAACAGCTGCCGCCAGTTGTACAGAGCAGAGAGGCATGGGAACTCGGGATGGGGGAGAGTCTGTTTGCTCGTCTTGACGACACTGGTGCAACATTTGACCTCAACCTTCAGTATCGTATGAACAAGACCATCATGCACCTGAGCAATGAGCTGATCTACGCGGGACTGCTGCAGTGTGGGAGCAGCGAGGTAGCCGAGACCTGCCTGGTACTTCCTGAACCCGCTGTCCACACCACACCTTGGCTTGATCAGGTCCTGGCATCTGATCTGCAGCAGGCAGCCATCTTCTTGGACACCAACAAGGTACCAGCCCCTGAGTCATCAGACGGTAAGGGAATGTTGAAGAATACGGTGGAGGCCGAGCTGGTCCTCATTATCGTGGCAACATTGGTCAAGTGTGGCTTGTCCATGGAAGACATTGGAGTCATTGCCCCATACCGACACCAGGTGAAGCTCCTGCAACAGCTGCTTCACCAGCGCCACCTAGTGGCCGTGGAAGCTANNNNNNNNNNNNTAGCAACAATTCAGGAGAGTTGCTGCAAGACATCAGGCGTCTGAACGTGGCGGTGACACGAGCTAAACACAAACTGATCCTTGTCGGGGATGTCACAACTCTGCGTCAGTTTTGACCCTCTCCTCAAGGTCATCCAGACCATGGAACATGACAACCAAATCCTTGCCTTGCCACCT
>scaffold407
CCTGCGTGACTATCGGCTGGTAGAGGAGGTCACCCAGTGCCCACCATGGTGTCTGACTGTCACCTGTACAGGTCACACCTTCATGCCCAACAATGAGACCTTCCTGCCACGTTACAATGTCAACAGTCCCAAGTTGGTTTTCCCAGCAGTGAATGCCAAGGAGTCGACGTACCGCACACTGTGTGTACAAAACAAGGGCACTACCCCCATACTGTTTNNNNNNNNNNNNGCAGGTGTATCAACGCAGAGTACNCGGGGGAGATACTCAGACTGTGACCTTCACCTACAACCACACTATGGCCGGAACTGACCGTCTGCCTGTACTGCTGAAACTCTCCAAGGGCAGGGAAATACTGCTGAACTTCATCGGAGTGACCGTGGAGCCGGAGAGGCATTACATCCACTTCCCATCCAACAAGCACTTGTTCACCCCTGTCCCTGTGGGAGAGCAGAACAGCCNNNNNNNNNNNNCGGTCAACACCCAGCCCGGATGGTGAACTGACCAGATACAAGACATTACCACCCATCAAGCAGAAGTCTTCTGATGAGGTGAAGGCTGAAGAAAGACGGAGGAAGAGGAAGGAGAAGGAATTGTGGGAGAAACCAGTCCCACCCCGCCCCTTCCTGCTCCACCTAGGTCTGACAGCACGCACACACGACGTGCGTGAGTTCCAGGAGAACTTCCCCAATGACTACAGGAAGTTCTACATAGACAGGTCTCTGAGTGAGAAGCTGGGCAAGACTGCAGACAAGAAGCAGGAGGAGGTGGCCATCATCACAAACACCATCCAGTGCAACCAGGCTGAGGCCAACATCATCTCAGGCGTCCTCAGCAATGTCCTCAGAGGTCTGTTGGACGATACATATTTCCAAGAAGCGGTCAAGAAAGTGTCCAAGGAAGAGATCCCCTACTTCAGACAGTTT
>scaffold408
TGACAGGCCTGAGGCCRTCCCTCCCATGTGTCAACACCACCACCATAGCACCYACASGGGGATACTGGAACCTGCATCATGGACGGCRATCACTACCCCCACGGGAAGCTCGTGGGGACACCGGCGACTGCAAGAGCCACTGTCGCTGCGTCAACAGTCTCAACAACAACATCCAGTGTGACCCCATCGTRTGTCCTTCCCCAGTTCCAAACTGTGACCTAGTGCACATCCCCGGCCACTGCTGCCCTCTACTCCACAACTGTAAACCCGCCCCGGTGGGATACAAAATGGTGGGATAACTTGAATACATGACGGAGAACGTCTTGGGAGAATGTACTTTGACCGAATAAATATCTAYAAANNNNNNNNNNNNGTATCAACGCAGAGTACGCCCGAGGAGGTCCCAGCATCTGAGCAAGAATTAGTCGAAGTTAAAGCCCCTTGCTCGTGCATGGCCAAGGGAGACCCCCACTACACAACGTTTGACGGTGCACACTTGTCCCTGTCCGAGGACTGCAAGTATGTCATGGCGGAGGTCAAGGACGCGCCTGGATGTAACGTGAGAGTTGAGGTGAAGAACGAGAGGAGGCCAAGGTCAAAGTTTCCCGGGCGTGCCTTCACGAGACTCATTGATGTGAAAACTGGGTGAAGACAGGATTAGGCTGGGGAACGGGAAACGTATTCTGGTAAACGGAGCACGTGCTGATGTTGGGCTGAGCCGCGATGGCTTCAACGTCACTA
>scaffold409
GGCACATTGCTTCAGAAATACACTGTACTTTGACCCGAAAGCTCCACTTAAATAAAGTTTTGCCAGTCACGACCACAATGCTCAGGCATTTGAGGAGGCCACTGGGTAACAATGCTGGTCTGATCCTGTCCAGAATGCAGACGGAACCGAGGATCAAGGCCATTGGGCGGATGTTTTCCGTTCAGGACTCCCTGCCCCGACTTCCCCTCCCACAGATAGATCAGACACTACAGAAGTACTTGCGTACTGTCCAGCCGCTTGTCAGCGCTGATGACTACCGCCATACAGAGAAGCTTGTTGAAGCCTTCAAGAAGTCACCTGGTCCCGAGTTGCAAGCTATGCTGGAAAAACGGGGAANNNNNNNNNNNNAAGCTAGCAGCGGTGGAGGCTGGCATGAACGTCCCTGATCTCCACATGGATGGCTCCTTCGCCACCAGCCTGTACTTCAAGATATCCTCTAGCCGGGTTGCTGCCAAGCATGATGCTGTGATGGCATTCGGTGCTGTCGTCCCCGACGGCTATGGCGTTTGCTACAACCCTCAGAACACTAAGATCAACTTCTCTGTGTCATCATACTTCAACAGCCCCGGAGACCGACTCCAAACGCTATGAAACAGCTCTGAAGGAGAGCCTGGACGACCTTCAGACATTACTGGGTCCTCCTCAAGCCAAGTTGTAACCTGGGGTGTGATGTCTGAGACCTTGTGTGTGTTCTGGTGTGAGATATGTGTGACCTGACTGTGTGGATGACTGCAGCTAGTCACAGTGGTGTATCTACAGCGGTGTGTACAATCATCACGAGTGTGGAAAAGATACTGAAA
>scaffold410
GGCTTCAGGTCGGGACCGCCCAGCATTTAGACATCCTCAGCACACACAAAAGGCATTTGAATCACTCAATCAGCATGMGCAWACRYGGACKGTTGTGTGTACATTGTGCTTGTCGTGGACTCAGTGGAGATTCCATCTCACAAAGCAATCCTGTCTTCCTGCAGTCAATATTTCTATGCTATGTTTACTGGAGAGATGGCAGAAGCAAAAGCAAATCGCATCACTCTTCAAGAAATAGACCCMAAAGCATTATCCCTTCTGATAGAGTTTGTCTACACATCAGAAATCCATGTAACTGAAGATAATGTACAGACTCTACTGCCAGCAGCCAACATCCTGCAGATGACTGAAGTGCGAGAAGCAYGCTGTGAGTTCCTGCAGGCACAGCTGCATCCTTCCAACTCACTGGGCATACGTGACTTTGCTGACCTTCNNNNNNNNNNNNGTGGCCAATGGTGGACAGTTGTTTGTAGTTGGTGGAGATGATGGATCTTCGAATTTGGGTTCTGTGGAATGCTTTGACCCGAAGTGTAACACATGGACATTGCTACCATCAAGCATGATGACAGGCAGAAGTTATGCTGGGGTTACTGTGATAGACAAGCCCATCTTATAGCTTTTCCTGCAGCATCTTCACCAGCATCATCATTAGAAAATCATCAGAATCCTGCTTCCTCAGATGAGATGAGGAAA
>scaffold411
GKWRYCAGGAAGYGCAGWGTAYATGRSGAGTCTAGCAGCGAACGGGTGACAAAGAGGCACTTAAAATGTTGTGCCTCGTCCTTGCTGTGTCCCTCGTTCCTGTCGTGAATGGTGTACAGTGTATGTCACCTAAGGGTAGCCCAGTTGACTGGTTCATTGTCTACAAGCTGCCATATCTCCGTCGAGACCAGACTCACTCTGAGGGTCACTCTGAGGGTTACTCTTTTGGTGAAGCCAGGGGTGTTCATGACTCGGGACACTTCTACATGGACGTCAATAACCCGACGTGGACCTTTTCTAATGTCAAGATGAATGATTCGAACCATGCCGTCTACAACACGCTCCAGGCAATATATCAGGCCAAAACAGGTGATGACATGGCATATGTCATGTACAATGACAAAACTCCAAGTGGAAAAGAACCGGAAAGCGACGGCCATNNNNNNNNNNNNTGGTAAAAGCTTCAAAGAGACCAAAGACCACTCCAAGTGGGCTATCTCTATGACGGGTAACTGGGTATGCATCGGAGATATCAACAGACAGCTCCATCAGCTGAAGAGAGGAGGGGGGACCGTGTGTCTGCAGAATGACAAGGTGTGGACTCAGTTCAGCAACAGCATCCAGGCCTTTGAGAAATGTTAATCTGTGAGTCCACATCTAGTGGAAATGTCACAGAAATGTTTCCTTTGTTGCTTTTGAACCATTACCTCCACATTTATATTATTTCTGGTCATAATCTCATCTCTTGATTGGACACATAAATGC
>scaffold412
ACACCGGAAGTTTACCTGTTTACGTTTCTTAGTCGTCCACATGTGATGTTAAACCTTGATTCTACAAGATTTTGAAAAGTGTCAGGATTGAGTAAAAGTTACCAACTATGTCTCTTGCTGATGAGCTACTGGCTGACTTGGAGGAGGGCACAGAGGATGTGGAACAAGATGATGGCGAAAATGTTGCTGAAGTTGCAGACGTGGAAGATGTTGCTATGGAACCTGAGATCCAAACAACACGTGTCACAAGTGTGGCGAAGTTACGTGACAGTCAAGAACTGGCAGACATTATGAGCAACATCAAGAAATATTCATCTCAGTCACGGATGGGAAGTGCTGGCCCTGTGGAAGCAGACCCGGAGTACAAGCTGATAGTNNNNNNNNNNNNGATGGAGTACATCTCCACTGTCAAAGAACTTAGCAACAATATTCTGGAGATGTCCAAGAATAATGAAGTGTTGCAGGAGATTCTAACGTCAGCCACCATCATGGTGGTCAGTGTCACGGCCTCGACCACGCAAGGATCCGTTTTGTCCAATGACGAGTTTGCTACTGTAATGGAGGCTTGTGACATGGCTATTGATCTTCACAAGTGCAAGGTCAGCATCTTTGAGTATGTTGAGTCCAGGATGTCGTTTATCTCCCCGAATCTCTCCATCATTGTGGGGGCCTCAGTAGCAGCTAAACTCATGGGTGTGGCAGGTGGCCTGACCAACTTGTCCAAGATGCCGGCTTGTAACATCTTGGT
>scaffold413
TCTCTCAGTTAGCTGCCACTGGAATCAAGATGGCTGTCCTTGGTGTACAGTTTGTCTTCAGCCTGGTCATGTTCAGTTTCCTCCAGAAGCTGTCACCCTACTATTCCTTTGCTCGATGGTTGATGTGTCGCAGATTGGTGCGATATCTACACCCAACGGATGAAGATCTAAGAACTCAGGCAGGGATTGCACCCCCAGGGAAAGGCAAGGGGAGGAGGAGCGACAAGAAGGAAAAAACTAACAACACAACAGAGACATTCATGGTTCCCAGAAACCTTGACATTCAGTTGGAAATTACCAGAGTGGAACCTGTAGACTTGGTTTCATTACACTTTTACCCCGAGTTCCAGTGGCTCCTGGACTTCTCCATCTGTGCATGNNNNNNNNNNNNTCACATTGAGTTCAATGCAAGCATCGTTTGGTGCCTCCTTGCGATCGGCTTCTGTCTTCGCACATTGCTCTCACAAACAGCTCTTTACTTTCGCACTGAAGAGGGGGAGAGAGAATATTGTGCATTACATTTGGTTTCTTCTACTTAGTTTTAGGTATGGGAGTACTTGTAGTTGGTGATGATATATTGGAGTTTGGACTTGAGGAGGGATATTATAATTTCTCAGGCAATGCTGAACAGTTCTTAAAACAACAAGGTGTGGAATCCACTGGCCCAGTATCACTTCTCACATTCAAGATTGTACTTGCCATTACTTGTTCAATTCTTGGAGCCTTTTTGACATTCCCAGGGCTACGACTAGCTAAACTCCACTCAGATGCCATGAAATATCCGAAA
>scaffold414
GTGCATAAGAAGGGGAGGCACAGGATGAATGGACACTCCAGTTCGAGGACAGTCATGGGGGATAATACCGAGACAAAAACTACAGTGTCGCCAGCGAAGGGATCAAAAACCCTCGCCTCTTCTTTTGATCTTGAGGTGCGCCCACTGATAGACCTCGTCGACAAACTACGTGGATATGGTCTGGACAGAGACATCAACCTTCCTGCAGTTGCCGTCATCGGAGACCAGAGTGCCGGCAAGAGCTCTGTTCTTGAAGCAATCTCAGGCGTTCAACTTCCAAGAGGAACGGGTATTGTGACAAGGTGTCCTTTGGAGATGCGGATGAAGCATTCAGACGATGAGGACACGTGGAAGGGNNNNNNNNNNNNCAAATGGCAAAGGAATTTGATGACGAAGGTGGAAGAACTCTGGGGTTCTAACAAAGCCGGACTTGCTGGACAAGGGAGCTGAGACTGGTGTGGTGAGGATCCTGAACAACATGGAGTTCACACTGTCCAAGGGCTACATCATTGTCAAGTGTCGAGGTCAGGAGGCCATATCGGAAGGCCAGTCCTTGAAACAGGCACTGGACACAGAAGAAGATTTCTTCAAAAAGTCACAGACATTTCAGCTCCTTGCGACCATCTCAGTGGGGAATCCCCAACTTATCATCCAGACTGTCACGAGAGCTGAAAAGACATATCAAGGTGTGTGCAGCAAAAATTACTGTGC
>scaffold415
CAGACTCCACCTACTCCAACTACACCCACACCTGCTGCTCAGGTTGTTGCAAAGGCGCTAACCAAACTTTTGGCAAATGGCTTATCATGGAATCCTCCCCCACATGCACCAGTACCAAAGCTAAGGCTAACATTCCTTGTGTGTTCTGTTGGATTTACGTCACCAATGTTGTTTGATGAAAAGAAACAGCCATACCATCTTATGCTACAGAAGTTTGTATCTTCAGGAGGACAAGATGCTCTATTTCAGGCCTTCTCTTGGGTGTTGTCTATGAATGGAAAAGTTCCATTGGTTGATGGTTTAGAACACCCTNNNNNNNNNNNNACAGACTCCCTCTCCTGCTAGTTCTATAGCTAACAACATGGCTGCTGCCGGGCCATCAGTCCCAGTCCCTGTCAGGCAGGAACCAGAAGTCAACCAGGCACATCTACAGCAGTTGATGGACATGGGCTTTACAAGAGAACACTGTATGGATGCACTGCTACACACAACCAGCCTTGAACAAGCTACCGACTACCTCCTGAATCACCCTCCCCCTGCGCTACAGGTGCCGGGTCTTGGTATGGACATGGACATGTCTGAAGAGGACCAGATGATGCGTGCAATAGCAATGTCTCTAGGGGAAAATGTAGTCATGTCCACTGACCAGGAAGAACCAAAGAAAGA
>scaffold416
GGCAGCCATTTTGGTTGTGAGTATAGCAGACATATAGCGAAAGAACGTTGTAATAATTATCCTGATTTGTGCATTTTCCACACGTTTTTTATAAAGATGTCTGCTCAAGATCAAATTCGCGCCATGCTGGATGAACTCATGGGAACATCCAGGGATGGGGACATTGTTATGTGGGCTTACCCTGACAATATTGCGAAGAGGTGATTGGCCAAGCCGTGAGTTGGCTACCCATTACATGCAACAATGACAGGTACCGGGTGAAGTTTGATGACCCGCGGGTATGTAAGAGCTTCCTCCTCGCCTGCTGTCCTCATGATATTCTGGCCAGCACGAGAATGGATCTGGGCNNNNNNNNNNNNGCTATCAACAGCAGAAACTGAGAGTATGTGAGGTGTGTGGAGCATACCTTGGTATCCATGACAACGACAGACGTCTTGCTGATCATTTTGGTGGAAAACTTCATCTTGGGTTTATTACCATCAGAGAAAAACTAGATGTGCTCAAGCAAATGGTTGCTGACCGTCGCACACAACGTGAGAAGGAGCGGGAAGAGATGAGAAAGAATCGAGAACTTCGTGAAGAAGAGGAGAGAACTCGTCGTCGTCGCACAAGGAGCAGGAGTAGAAGTCGCAGTCGGAGCCGAGAAAAGAGGCGGCGTTCCAGGAGTCGCAGTAAGAGATCAAGATCAAGGTCTCGTGACAGACGTTCTAAAAAGAGATCAAGGCGATCCAGATCCAGATCACGCTCCAGGAGGTCAAGGTCAAAATCAAGGAGACACAGATCAAGATCACGATCTAGACGCTCACACAGTCGGTCTCGAAGATCCAGGTCCAGAAGAAGATCCAGGTCCAGAAGCAAGTCAAGAAGGTCAAGATCTCGAAGTAGATCAAGTCGGAAGCACAGACGAAGGTCTCGTTCGAGGTCAAGGTCTAGGAGCAGGTCGAAGAGGAGTA
>scaffold417
TTACAAGGACAGGGATAGAACACCCAGACTGTGGCAGCTTCTCGCTGGAACCGGACTGTGGGCGCCCCAAGGGGATGAAGGTGGACCGAGATGGTTACCTTGTAGTGGCAGACGCGTACAAAGGTCTGCTGCGTGTCAATGTGACGACTGGGGACATCGAGACTCTCATGCCAGGACATATTGGCATCGATGGCAAACCCTTTCGTTTCCTGAACGGCCTTGACATTACATCTGACGGGATCATCTACTTCACTGATTCCAGCACCAAATGGGAGCGGAGGAACTACAAGTTTGAGGTGATAGAGATGAACCATCTTGGCCGTCTGATAGCCTACGACCCAGCAACTCGATCAGCTCGCACCGTCCTGGACGGCCTCTACCTAGCTAACGGCATCAGCCTGTCTGCAGACGAAAGTTTCCNGGTAATCGCAGGAGATGANNNNNNNNNNNNATTCCAAGGTGCCAGTATTCTCGGATCTTTCCTGGACGTCATAGCTCCGTATCCAGGAATCAAGAGATTTATGACCAAGGTGACACCTCTCTCATTCTATGATATATTCTTGCCCAAACACTCTCTCCTTCTGGAGGTCAATAACCAAGGTCACATCGTGAGAAGTCATCATGACCCAGGGTCAAAGGTCGTACCAGCAATCAGTGAAGGTTTTGAAGCAAATGGACATGTGTACATTGGTCATTTCCGGATCCCCTTTATTGGTGAAATATCTGTTGATGACTTGAACAAGGATGGAAAGGTATAATAAAGTAATGG
>scaffold418
GTCGAGAGAACTCGAGCTAGGATTTTCCGATACTACTGTGCTCGCGATGACAACGTTCTCACTGTTCAGCTTGGATACTTACTGAGATCGGACTTGTGACAGTGTATTTTTGTGATGTGGCATTGCGACATGAACCATTCCAGCCGATACAGCCATGAGCGAGTGCGATTATCTACTTGCGTTTAATTCACCTCAGTATTGCCCCTTAGAATGGCGATCGCTTGTCTAGTACTTGCTCTGGTAGTGTCTACAACAGACCTGTCGTCTGCCAACGGTCCTCCCAAGATATCTGGCAATACCTACCAGCGACATATAGCAAAGCTTGGTAAAAACACACGCCTTGAGTGTCCAGTTGAGGCCGACCCCCTACCATTGACCCAATGGAAGAAGGATGGCAAGAACATCCCTCCAGGAGAGACGCGCTTCAAGGTGACCCCTGATGGACAGCTCCGGATAAAAGAAGTACAAATGAACGATGCTGGAAATTACTTGTGTAAAGCAACAAATGGCTTCGGACATATCAACATAAACTACACACTAATTGTTGTTGATGAGGAAAAAGGATCGTGAAANNNNNNNNNNNNAGATGAAACATAAGGTGTTGTTACGTCCAGTGGGAAGTTCGGCCAGATTAAAGTGCAAAGCCCGGGGTAACCCACGCCCTCATGTACAGTGGTTCAAAGATGGTAGCCAGCCAATCGAAGACAACGAACATTCCCATCCAATGTGGATTCTAAAACTACACGATATGAAGGAAGTAGACTCCGGGAAATACACCTGTGTTGTGACAAACAGACTCGGTTCCATCAATTATACATACTCCATCGAAGTGATAGAAA
>scaffold419
TGCAGGTTGAGGATGTGACGTCAATGTACTCCGGGATCAACATGATTGGCCCTCACGCCCAGCATCTCCTTGCCGAAGTGTCTGACACGCCCACGGGCAAAAACGAGTTCAAGGCGATGACTAGTAAAGTTATCGACGTCGGCTACGCCAGCGGCATCATCGCCATGAGATTGACACATTCCGGGGAAGATGGGGTTTATCCTCTACATCCCCTCTGATTACGCCATCCACACCTACGATACCCTGATGCAGTCCGGGATTGATTACGGAGTGAGGAATGCTGGGTACTACGCCATGCGACACCTACGTATGGAGAAGCTCTTCGCGTACTGGGGCCTGGACCTGAATGCCCCAGACAACCCCCATCGGAGTGTGGCCGGGAGTTCCGTGTAAACCTGGAGNNNNNNNNNNNNCGTCAAGAAGAAATTTGTACAGTTCCTGCTGGAAGACTTTGACGTGAACCGTGACCTGTGGCCGTGGGGTGGCGAGCCCGTGTACCGCAATGGGGTGTTCGCGGGGGTCACCACCACCTGTGGATACGGCTTCACGCTGGACCGGATGGTTTGTCTCGGATATGTCAGCGACTTTGACGACGACGGCAATCCCAAATTGAAAAAGAACATGAACAAATTTGTGATGGAGAAAGATGCACACTATCAGATTGACATTGGTGGGAAGCGGTACTCAGCTAAGGCTGGTATCTACACCCCCAAGTTGGCCATGTCAACGGTAGAACCTTCTTTTATTCCAGTGCCAATGTGATCTGTC
>scaffold420
TGAAAAGAAGACACAGCAGGTACAGGAATCGCCCAGTCCTACAAAAAACCAAGAAGGAGAAGGCCCCTGAACCAGAAGTGTGGAAATGGTGGGAAGAAGAACGGAAAGATGATGGAACCAAGTGGTATTTCCTGGAACATAAGGGCCCAGTGTTTGCTCCTCCGTATGAGCCTTTGCCCAAATCAGTCAAATTCTTCTATGATGGAAAGGAGATGCAATTGTCCAATGATGCAGAAGAAGTTGCTACATTCTATGCCAAGATGTTGGAACATGACTACACCACACGTGACGTCTTCAACAACAACTTCATGAAGGACTGGCGAAGGCAAATGACCTCTGAAGAAAAGGAAAAGATCAAGGATCTAAAGAAATGCAACTTCAGTGAAATGGCTGACTATTTCAAGATGAAGACAGAGGAACGAAAGGCCATGACAAAGGAAGAGAAATTGGTGAACAANNNNNNNNNNNNGCTGACACGGTAGGCTGCTGCTCACTGCGTGTTGAACACATGACGCTGCATGAGGAGAAGGACAACAAGGAATGTGTGGTGGAGTTTGACTTCCTCGGTAAGGACTCCATCCGCTACAACAACAGCATGCCCGTGGAGAAGAGAGTCTTCAAGAACCTGCAGCTTTTCATGGACAACAAGCAGCCTGAAGATGACCTCTTTGACAGGCTTAATACTGCCATTTTGAACAAGCATCTCCACGACCTGATGGAAGGCCTGACTGCCAAGGTGTTCAGGACATATAACGCTTCCCGCACCCTACAGGAACAGTTGGACATACTCACAAATCCCGAAGACCCTGTTCCAGCCAAGATCCTGTCCTACAACCGAGCCAACCGTGCTGTGGCTATCTTNNNNNNNNNNNNGTCCAAGCTGAACTATCTGGATCCCAGAATCTCAGTGGCTTGGTGTAAGAAGTGGAATGTGCCTGTTGAGAAGATCTACAACAAGACCCAGAGGGACAAGTTTCGATGGGCCTTAGACATGGCAGAGGCTGACTTCTGCTTTTGATATGGATGTGTCTTAGGCGTCAGTGATCAAATGTTATTTACTACAGAGCATTTTGTTGCCAGCTGTCACTGGTTTG
>scaffold421
CGCATCAAGGAGACGGAAATAGAGAGGGACAAGATCCTGTCTAATGTTGGTCAGCTGGAGTCGGAGTCCAATGAGAAGCAGAAGAAGGTGAAGGATGAGTTTGCAAARAAGACTGGCAGATCTGCAGCTGGAGCTGAAGAAGATGCAGGCTGCTAAGAGAGAACATGCCAAGATGGTGCGCAACCAGAGTCACTTCGAGAAGCAGCTCAAGACTCTGCAGCACGAAATGCAGGAGATGAAGAAGACCAAGGTGCGACTGATGAAGCAGATTAAAGAGGACGGTGAGAAAAACAAGCAGAGTGAGACACGCAGGAACAAGGAGATTGCTCAGATGAGACGGGAGTTTACTCGAAAGGAGAGCAGGATCCGAAACCTGGAACGAGAAAAGAAANNNNNNNNNNNNAAGCACCAACCATTCCAATAGACCCTATATCTACCTCATCACCACGAAGACGGAGAAGAAATGAATTTTCTCCTAAAGCTGCCAAACAAAAGTGGGACATTATAGAGAGGAATGTTGGATCTGTGATAACTAAACGACAGACAATATCTCACATGGAGAAGGACATGGATGTCTGGCTGAAGCAAAGGGAGAAGTTGAGCAAGAAGCTGGGAGAAGTTTGTCAAGAAAAGAGATTCCTACGTTGCACTTCAGAGGAATCCTGAGATTGTCCGGGACCTGGGTGACCAGATCCAGAGTCTGAAGAACCAGATTGAGTATGTCCAGGACAACATCAACGAATGCCAGACCAACATCATGCAGATGGAGGAAGCCAAGGAGGAGACTGAGAACCTGGATGTCGGTGCTGTCATCTCTTCAGTGACACTGCAGGAGGCCAAATACCTTCTTGAACACTTCCTGCAACTTTCAATCAACAAGGGCATGGCTCTAGCTCTCAAGGATTCCGAGTCAAAGGAGTTATTAGCAAAGCTGCATCAGACAGAGCTGAACAACACCCTGCAACAGGATCATGCTGAAACACRTRATGACTGGATCWTGTTGACATAGAGGTGGACAATCTTATGTCCAACAATGATGAACTCGATG
>scaffold422
GCCTCCTCCCACTCATGGGCATCTTGGGACTGCCGAATCTTCCCATTGACTTCCCTGCTTCACCTGCATGCCAGGCTGTTGCAAGTGTCTGCAAGGCTATTCTTAGCTTGTCGAGAGAACCCCAAGTGTTGAAGCAAGGATTGCTTCATCTAAATGAAGTGCTACAAAAATTGGAGCCTCTACACAAGCCCTTGGACCCTCCTGGAGGCTCTGTGTTGCTACGAGAACTGGCCAGTGTTGCTAACATCCCTGATGCCACCCTGTCCCCCCAGGCCACGCCCCTCCTCCACTGCCCTGTCGGCAGCGCATGCTTACATCATGATGTTTGTACATGTGTGCAGGATGGGGCAGGTCAGNNNNNNNNNNNNCGGCAACGAGGCTCCTACAGACTCCTTGGCCCAACAGCAGCAGCAGACATCCTACAGCTTACCAACACCCTCACAACACAAGCTGGGGGACCTACACACACCAGGGTTGTCCTGGCCAATGATGACTTGAGGATTATATCCAGGCCGGAGGAAGATCTCTTTGAAGAACTATTCCAGGATCCTTTTCCTGAGAGTGACTCTGCAGGCTCCGGTGTCCTGTCTTGTGTTCCATCTACACTCACTCGTTGGACAGAAGAGACCAAGGTCTTGGATGGAGACAGTGTCCACAACTGTCTCATGACGGTGAAACCTAGCATCATTGAGAGTTTGATTAAGGCCAGAGATGACGAGCTGAGTGAGAGGAGAGAGAAGAGGAAGAAGGCAGCAGAAGAAGATGCAGCAAA
>scaffold423
GATACAAACGATCCCTCTGACAAGAGTAGACAGAAATGGCTGATGGAGGAAATGATGATCTGGCTACGGCCATCCTCAAGNGAAAAGAGAGACCAAACAGACTCCTCGTTGAAGAGGCAGTCAACGAGGACAACTCTGTCGTTTCACTCTCACAGAAAAAGATGGATGAATTACAGTTATTTCGAGGTGATACAGTACTCCTGAAGGGAAAACGAAGGAGAGAAACAGTGTGTATTGTTCTGTCAGATGATACTGTAGGAGATGACAAGATCAGAATCAACAGATGTGTCAGGAACAACCTGAGAGTGAGACNNNNNNNNNNNNTGATGCAATCGCACCCAAAAGAGAAAAGACTCATGGAGAGGTAGAGAGACGTATTGTGTCCCAGTTATTGACATTGATGGATGGTCTGAAGCAGAGATCTCATGTCATTGTCATGGCAGCAACAAACAGGCCCAACAGCATTGATTCTGCTCTTAGAAGATTCGGTCGTTTCGATCGTGAAGTTGACATTGGAATCCCAGATGCCACGGGACGTCTTGAGTATTTTGAGAATCCACACAAAGAACATGAAGCTTGGAGATGATGTGGATCTTGAACAGATAGCCCAGGAGACTCACGGCCATGTTGGAGCTGATCTGGCTGCCCTGTGTTCCGAGGCTGCCCTTCAGCAGATCCGAGAGAAGATGGACCTCATTGATTTAGAGGATGACACCATTGATGCCGAGGTCCTTGATTCCCTTGCAGTCACCATGGAGAACTTCAGGTGGGCTTTGAGCAAGAGCAACCCAAGTGCCCTCAGGGAGACATCAGTGGAGGTGCCAAATGTCAGTTGGGGGGACATCGGAGGTCTGGAGAGTGTCAAAAGAGAGCTCCAGGAACTTGTACAGTACCCTGTTGAACATCCCNNNNNNNNNNNNCCGCGGTTCAAAGGACGTGGAATTGGATTACCTGGCTAAGGTGACCCATGGCTTCAGTGGTGCTGACTTGACAGAAATCTGCCAGCGGGCATGTAAGCTGGCCATCCGTGACTCGATTCAGGCAGAGATCAGAATGGAGAGACAGAGAGCAGCAAACCCAGAGGCTGATATGGAGGTAGAGGAGTTTGACCCAGTGCCAGAAATCACAAGAGCTCACTTTGAAGAGTCCATGAAGTTTGCCAGAAGATCAGTCAGTGACAATGACATCAGGAAATATGAAATGTTCGCACAAACATTGCAACAGAGTCGGGGATTCGGGGGTGGTTTCAGATTCCCTGGTCAAACTGGCCCAAGTCAGGGCCCAAGTCAAGGCGGTCAAGATGGGGGCAACTTTTCAGCAGGAAGATGACGATGACTTGTACAGCTAAATCTGACACAGCAGTCATACCCACAGACTAACTGAAAAACAGTTCTGCTGGGCATTACGGCAACACAGTTGTACAGTTTGTCTAGTTTACACTGAACTGTTAGGATGTATCATACACAGTTTGATTTCTCTCTACAGCAATTTATTCGTGTAAAACAACAAAACTCATTTCATTGTCGATGTATGGCCTCAAAGTTTGTCATCCCGTCCCTCTGTAGTAAATTCACAAAATAACTCCTGCCTCTTGTCTCATTGTTTTGGACAGAAGAATTTCATATTCTTGTGTCTTTATTGTGGAACAAATGTCAAATTTATCATTTGCATTCCTGTAGTCAATCACTAGATGTTAAGGAACATATCTTGTGTTTGCAAGC
>scaffold424
TTTGTAGAGCCCATTAGAAATCTGGTTGCCAGGGATCCGAGTCATGGATATTTGGCAGCTAAAGATTTGTATGAATCTGGTTGTGTAGAGGCTTGCCTTGATGTGTGAGGTGGTGCTTGACGTGGTGGCCATTTTGGATTACCAAGCACGTGTGATTCCATTGGATTGTTAAAGTATTTAGAGACAGAAACATTTTGGCAACATGGCTTTACAAATGAACTCGTTTTGTGACACAATGTTGAGACAGAGAGTGGTGGTACAGATAGAGGCAGCTCGGGAAGGTGTAGAACTCGAGCCTGGAACCAACTCAAGCGAAGAGATGGAAAATATCCTTTACTGTCACGCCAAAAGTCGGGAGGAGTACATGCAGCTGATTGCCTCCCTTGTCCTCCACTTAAATGAGAAGAAGCGAAATGCGGGCCGAGCTNNNNNNNNNNNNCCGCTCCTTCGGCCCTGCAATCAACACCCTCTGTGGAGCTCCCATCAGAGGCCCTAGTCCACCCAAGAAGCAGAAGACGGTGCCCCTCCAAACAAAGAAGGAGGGTCTACCGGATCTCCTACAGGGTGAGATCGCTCGGCTACATAACCGCTTCCGTGTCAGCCTTGATCCCCTCCACCATGCTGACTCCAAGTCCATACATTTGGTCTGCCGCCTTGATGACAAGTCCCTGCCAAGTGTGCCCCCAATCTCCGTGATGATCCCAGGCAACTACCCAATGTCCAGCCCACAATGCAACACCAGCTCCGAGGGCTATGATGTCAGCTCCTTCTCCCAGGACGTACAGAAGAACCTCAACGACTCTGTCCTGAACATGCCCAACAAGTACTCCTTGACCTCCCTCCTG
>scaffold425
GATGGTCTTAAGCTGATAAACAACGAGCAGGGTAAGAGGAATGGGACTGCTTATGTAAGATTTGTGAATGAGGAATCAAGTTTTAATGCCATGAACCGCAATGGGATGGACATGAATGGGAGAATTATAATTGTGCACCGGTGTTCTGCTGCCGACTTTGATAAGGCTGTTGATTCATATGTACCAGATGATGATGAGGATGAACCGGAACCATCAAAGCGACCAAGATCTGATCAACCTAAGGATCCAGCCAAGGCTGGTTCTATTGTTATGCCTGCTGCTGGTGAACCCTTTATTGTCAAGATGTCTAATCTCCCATTAAATGTTTCTGTTGATGATGTCAAGAAGTTATTTGGTGGTGCTGGAATAACTGAGAATAGCTTATCAGTGTTCATGGATTATGACATGAAAGGTATGTTCACAGGAACAGCTTGTATTGAACTTAAAAGTGCAGAAAACTACAAAACANNNNNNNNNNNNCATTCCTCAAGCACCTGCACAAAATGATACAAAGACAGATTATTACACCTGTTACAGCACCGACCATCATGCCTTCACTGGGGACTTTGCCGTATGCCCAGCTGCCACAGCCACTGCCAGCAGCCTTTCCCCCGACGATGACTCACATCCCCCAGCGCCCGGCGACGTCCTTCTACCCTCCCATCCTCTACTGGTACCCCAGCCCCCCCTGTCTCCCCTCAGACTTATCTCACCCATACTGGCCCCTCGGTCATCGTAATGAGAGGCCTGCCTTATAATGTAACCGTCCAGGACATTATCAATTAACTCCAAGGATTCCCAGAGGTGAGTCCGGAGACGGTCCAACTCCAACACAGCGCTGACGGGAAGCCAAATGGCGATGCTTTGATCACCTTCTCGTCACGTGCTGAAGGCGAAAGAGCAATCAGTAAAACCTG
>scaffold426
TCAACGCAGAGTACGACGGGGTGGCACGGCAGGACAAGATTGACCAGCTAATGGNGAAATCCAGAAGCACTCGAGGCACAACAGAGAACCACAGAGCACCAGAAGAACCAGTTCCGCGACGCTGTCACCAAATACACCAATGATTGGCTACACTCTCAGGCGTGATGAGCAAGGCTTACAGGACAAGCAGGACAGTGACAGGCAGCAGCTTAAGATGTTAATGGCTGCTCGCAGTGACCGTCTCAAGCGCTTTGGACAGTTCATCCCCAATATCGCCAAACGGATAGATGAGTTCCACAGGAAGGGGTATTTCCATGAGAAACCAAGAGGACCTCTAGGATCCTGTTTCCAGCTGCGTGACCCGGATTGGGCCCTGGCCGTGGAGAGCTGTCTGAAGGCNNNNNNNNNNNNGACGAGAAAGTCCTTGAGGGCATTTTTGAGAGGGAAATCAAAGATCGGAAGACACCCTCCATCATCGTCAGCAGGTTCACTACTCAAATTCATGACATCTCCAGATTTCGGGTCCAGAGTGAGCACCCCTGTATTCTGGACATGCTGACCGTAGAAGACCCTGTGGTAGCCAACACACTCATTGATCAGAGATCTGTAG
>scaffold427
GGGGGCCGAAAGAGAAGATGTTCGGAGCAATGGCACTGCTGCTGAGTCCTGGGCTTATCCTCATCGACTATGGACACTTTCAATACAATGGTGTGAGCCTTGGTCTGGCACTGTTGGCAATGACCTTCCTAGACAAAGGTCATGACCTCTTTGGGTCTGTTGCATTCGTGTTGGCTTTGGACTACAAGCAGATGGAGTTGTATCACGCCTTGCCGTTCTTCTGCTACCTATTGTGATCCTGTTTCCAGGTGTCCCTACCCAACAGCTTCCTGAAGTTGATGTTGTTGGGCCTTGTGGTCATCATCACCATGGTGATGTGTTGGCTGCCATTCCTGTCTGACCTTGACACCGCTCTTCTAGTTCTTCGTAGACTGTTCCCTTTCAACAGAGGATTGTATGAGGACAAGGTGGCCAACGTCTGGTGCAGCCTGTCTGTAGTGANNNNNNNNNNNNTGCAGTGCCTATAGCTGCACTGGCTCCAAGCTTTCCCCTGGCCAGTGTGTGGTTCATGGTCATCTCAACATTTAGTATGCTGCCACTATYGATGTAAGGATGGTCTGCCTGCCTGCCATCGGTCGGACTGACCTTCTTGTACACAATAGTAATGATGTACAGTCAACAAGCGTACACCGACAAGCAGGCCGAGGGAGCAGGGAAAACATTGGTGAAAATACTTTTTACCTTGTCATGCCTGGGTGCTGGTGCACTCACTGTGGCCAGTCAAGTGGTCAAGGCACCAGCAAGACTACCGGACTTATTCCCCGTCCTCATTTCCATCTACTCCTGTATGCATTTCATCCYCTTCCTGCTGTACTTCACATACTACCAGCTGTTCCAGACAGGCTACAAGAAATATATCTCTGTGCAGACGTCAAAGAAGAC
>scaffold428
ACGTGGGGTCCCAACTGCACCAACAACTGTGGAAACTGCCAAAATGACGCAGTGTGCAACAAGGTTAATGGACACTGCCCAGGGAGCTGCAAGCCAGGGTACGCCAGGCCTACGTGCGAGAATGAATGCCCTAAGGGCCTCTATGGAGTTGGCTGTTTGTCCGCCTGTGGACACTGTCACGACCTTGACACCTGTAACCACCTGACGGGCACCTGCTTGTATGGATGTGCTGCCGGATGGGACGGGAGGAACTGTTCACGAGGGTGCCCTGAGGGTAAACATGGCCGGAAGTGCTCCACCTCTTGTGGCCATTGTAAAGATGGGTCTCCCTGTATGAGGACCAGCGGAAACTGTACAGACGGATGCGAGCCAGGGTGGACGGAGCCNNNNNNNNNNNNCCGCGGGTTCTGTCAATGGATCCTGCACATGCAACTCGGGCTGGAACGGCACCAACTGTGAGACCAATGTCAACGAATGTTCGCTAAACGCGTCTCTCTGCAACGTGACTGCTGGAGAAGTGTGTCGAGACACCAACGGCAGTTATGTCTGCGACTGTAGCCCTGGGTTCGTGAGGCCATCAAGCGGCGCTGCTTGTGCACCGTGCAATTCGACAAGCTATGGCACAAACTGTGAAAGCCAATGCACGTGCATATCCGGCAACACAGCATCTTGCANNNNNNNNNNNNCTCAATAGAGACACCTGCACCTGTGCTTGTCGTGAGTTCTACACTGGAAACACATGTGAAACAAACACATGCACTATATCCTGCAGCAACGGCGGTACACTGAACAGTGACACCTGTTCCTGTGCTTGCAACTCATTATGGACTGGAAGCACATGCGCACAATGTTCTCGGGAGTGTCAAAATGGCGGGACACAGGAACCACTCACATGTACATGTGCCTGCAGGGATGGTTATAGTGGCACCAATTGTCAAACACCGCCGAGTGGATGCTCAAGGACTTGTGAAAATGGAGCAACTCTCGACAGTGTTACATGCACGTG
>scaffold429
ACCTGAGAAGCCAGAGAGGAACCTGTCTCGGAATGGCACATTGGTCGTGGAGAGCCCCCTAAGTGCTGGTGTCAGATGCTCTAGGATCAGGCACAGCACAGGCTGTAGGAACATGGCCAGGCTCACGAGGTGGAAGTGGAGGTGTTGGCAGCAGCAGTGGTGGCGCCAGCAACCCCACATCCCGCAACAATAACCAGCAAGGCTACAACCGCATGCAGCGTACAGTGCATGTCAGCAGAGGTCGGAGGTCAGGGGTCATAGTTGGAGCACGTCCTCTTGTACCCGCTTCAGTAGTCCCAGAAGAACTGATAAATCAGTGTCAAGTAGCACTACAAGGCAAATCACGAAATCTTATCATTAGAGAACTGCAGAGAACGAACCTTGATGTGAACATGGCTGTGAACAACCTGCTGTNNNNNNNNNNNNGACAATGTCAGTGGGGAGTCCAGCAAGAAGTCCACAACTCCGACACAGAGCCCTCTCATTCTCGGGGAAGACTTGCAGTGGTGGTCGGCTGCCATGGCCCAGGATGCAGATGATCCACGGTTTACTCACATCTCGGCAATGCACTCGGAACTGGTTGCCGTCGGATCTAACGGACGTCTGTATGGCTGGAAGTGGTCTGACCCCGATCCATACAAACATCCAGATAACCCCATCATTCACCATGCTAAGACTGCCAGTCTTGGACTGACCAATGAGAAGGTGACCGGACTATCAACATGCAGTGTTCGAGCATCTGTGTGCACCGAGTCTGGCAAGGTGGCGACGTGGATGGATGAAGCCCTCAGCCAGGTTGCCGTGAAGCTAGAACACTCTGCTCAAATGTTCAGTGAATTCCAGACCGACAAGATTGTGTCCCTACACACATGCTCCCTGTATACCTGTGCCAGACTGGAGAGTGGGGCACTCTACTGGTGGGGTGTGATGCCATTTTCTCAGAGGAAACGTCTGTTAGAAAAAACAAGAGCAAA
>scaffold430
AGTCGATGAGGAACTGTTCATCAAGTCTTTTGAAGATGTTCCGAAAGTATCAATGTACTCTGCGAGAGATCTGCGGGACAACATCAAGAAGATCGAGGCTGTCCTAAATGACCCCAGCAATGACTGGGAGAAAAGGAATGATTCTATGAGGCAACTTCGAGCCCTGATAGTAAATGGAGCTGCAGAGTATGACGACTTCTTCCCATTACTACGGACACTTGAACCTTGCTTTATGCTTGCCATCAAGGACCTCCGATCTCAGGTGGTCAGAGAAGCCTGCATCACAGTGGCTTACCTGGCCAAGTCTTTAGGCCACAAGGCTGACCATCTGTACGAGTCCCTGTTTCCTCATCTCTTCAATCTCATCCCAAATGGTGCCAAAGTCATGTCCACNNNNNNNNNNNNGCACACCTTCTTGCTAGGGTCCCCATCGTATGGTTCATCTCCAGACCAGGGCGAACTCATCAGTGAAATTCTTAATGAGCTATCAAATCACAATGAACGAAATTCGGAGCGTCAAAAAGCGATGATAACCTCGATGGAGATCACCCGTGATGACCAGTTTGGTCTGTGGGACGAGCACTTCAAGACTATACTCCTCATCCTGTTAGAAACATTAGGAGATAATGATAGTCAGATCCGAGCTTTAGCCATTAAAGTTCTGAGGGAAATTCTAAAGAAGCAGCCTGACCGATTCAAGGATTATTCCGAGTTGACAATTTTGAGAATACTTGAGGCTCACAAAGATCCAGCCAAGGAGGTGGTGTTGTCGGCAGAGGCGTGTGCTGATACCCTGTCCACAGCCATCCCCTGCAGAGCAGTGCATGAGGATCCTCAACCAGATCGTACAGACAGCACACTACCCTGTCATCCTGGCTGGAATCAAAATGCAGACAAAGGTGGTGGAAAGGCTGGACAAGGAGATTCTGGAGAGGATGTTAGCAGATGTAGTCCCAGGTTTACTCAGGGGTTACGATGCTCAGGAAAGCATGGTGCGGAAGGCCAGTGTTTTCTGTCTAGTTGCAATACACCTGGGGTGTGGGGAGGTGCTGAGGCCGTACCTGCAGGAGCTGTCTGGGAGCAAGATGAAGCTTCTGAACCTGTACATCAAGAAAGCCCAGGCCCAGAAGGATGACCCTCGCAGTGTCCAGTCTCCGGTCATGTCTGACACGTGACACTTCCATCATCAACTCATGTAGCAACGAGTGCTGTGCCGTGTGATACACACCCACCTAGCCTGCGATTGGCTCCAGCCAATAAGACTGCTGTATTCCAATCACATGACTACCCATCAGCCAGTCAAACGGAAAAAAAATATAATTTTGCAAA
>scaffold431
CTTGGAGCCAGACGACCCCGAGAAGATAAAGGCTGGAGGTCTGAGCGTGGAGGCTCTCACTGCCCCACACACAGGGAACCGTTCCAGGCAGTGGAGTGGTTGGTGGAGCAGCCTCAATGGTTTCAAACAGGAAGGCAAGCACCATCTCTGAACAGAAGGGCAAGGAGAAGCACCATGGTGGTAGTGTCCTTGGAGCCAAGACTGGAGTCAACACATCCTCCGTAGATGGAGCCACAGGCAGTCAGGTACCGAGTAGTCCCCCACCCTGGCTGCCCCCATTGCTCGCCGTCTCAGTGTCAGTGCTTCAGTCGCTGGGGAGGAGGGCTGATGAGCTGTATCCTGCCTGAAGAGCTGCTGGTGGAAATTCTGGCCGAGAGAATNNNNNNNNNNNNGTATCAACGCAGAGTACATGGGGAGAAGGGACTGAATGAGATTAATTTTGGGGTAGATTGAGATCAATGAGCAAGCCATCAGAAACTTGTTCATCCTCAACTCTGGCAAGTTCAACTTTGACTACAAGTGGGACCTGAACGAGAGATCCACCAAGAAGGACGTTGTTACAATCACACCAATCAGTGGAGGCGTCCTGCATGGAGAGAAACAGAAGTGTATGCTCAGCTTCTGTCCTCCCAGCCGAATGTCGTTACGAGGCTGTGAACTAGCTCTCAAGATCTCTCATGGTCCTACGTATCACATGAGTATTCTCGGTCTGGGCGTCACTCCTGGCTTGCACTTCTCCTTCCATTCCTTCAACTTCGGCAACTGCTTCATCCACCGCGCCGGGATGCCCGACCACACAACTACACTGAAGCTCACCCAAANNNNNNNNNNNNCCCATTGTTCGGTACATGCATCCCTCCCAAACCTCAAGGTCCTTTCATTGTGAAGGCCGGTTCATCCACACCCATCATATTCCGCAACGTCTTCAGCAGCAACACTCCTTTCACCTTCCAAGTAGACAACGAGCACTTGGGTCTGGCGAAGCAGGGAGAGACCATCAGAGCTCACAAAGATCATCGGATCATCGTCAACTTCGACCCAGGCGAGAGTGGCCCTAAGGCTGTGATGATGGGTAAACTGACCGTCACATGTGCTCGGTCAGCTGGTGGCAATTCTAGCGTCCAGT
>scaffold432
GCCAATCAAGAACTTTACCACCGACTGGAACGACGGCAAGGCCATTGGAGCTTTGGTTGATGCCTGTGGCCCAGGATTGTGCCCCGACTGGGACACCTGGGACCCCAAGAAGGCCAAGGACAATGCCAAGGAGGCCATGGACGCAGCTGAGCAGTGGCTAGATGTACCACAGCTAATCAAGCCAACAGAGCTGACCAACCCCAAGGTGGACGAGATGAGTATGATGACATACCTGTCTCAGTTCCCCAAGTCTAAGCTGAAGCCTGGAGCCCANNNNNNNNNNNNCAGGTTGACACGTAAGCGCTGCACCTGGATCTGGCCTGTACCAGCCTGTCGACTTCTGCATCCCGGTTGGACCTATCTTCAACTTTGTCTCAGCATATGTCGTAATGCCGTCAGGAAAGCGAGCGTACCCGAAGATTGAGGACAACCAAGATGGCACTGTCACCATCAAGTATCAGCCCTCTGAAACTGGACTCCATGAGATGCATGTCAACTACAACAACCATTGAAGGAAGCCCCTTCTTGTTCCACGTTGATGCCGTCAACTCTGNNNNNNNNNNNNCTCCTGCATCGTAGACAGCGTTGGAGGCGGCTTTGTGACGGCGTTCGGCGCCGGACTTGTCGGTGGAAACTGCGGCACGAATGAGGAATTCACCGTCGTTGCTGCGAAAGGCACAGCAAAGGACATCGATGTCAAGATCGACGGCCCCAGCAAAGTGGACATGAAACGTAAAGACAACCCCGACGGTTCTGCCAACGTGAGCTACATGCCCATGACACCCGGTGCCTACAGCATTGCTATCAAATACAAGT
>scaffold433
TGTCTCCACGGACGCCGCCAACACCACCGTTAGGAAACTGTATTTCGACCAACCCTCCCCTAGGATTACCAGGACGCCAGTACTTCTTGGGAGCCCGGAACAGCAGTACACTGAAGGCGTACGAGGACTACATCATCAGGACTGCCGTGGCGCTGGGGGCGGATCCGGACGACGCCAGAAATCAGATCCGCGATCTCGTGGACTTCGAGATAGAAATTGCGAACATTACTGTACCACTCGCTGATCGTCTGGACCAAAGCAAGCAGTACAACCCGATGTCCCTCGCTCAGATGGCTCAAAACTATTCACAGTTTGATTGGCTGAAATACACCCGTGACATCATGTCGAAGGAAGGCGTTGCCATCGNNNNNNNNNNNNGCGGTGGGATCCATGTTTGTGGAAAAGTACTTTGATGAGCAGAGTAAAAGAGATATGGGAGGATTAACCGACAATGTCCAGAGCGTCTTCCGGGAACTGGTGCTAAATGGTGATTGGTTGACCAATAAGACCAAAAGATTGGCTGAGGACAAGATTGGAGCCATCATTCATAACATTGGATATCCTGATTTCATCACAAGGGAAGAGCAATTGCATGAAGCAGAGATTAGAGGGCTCAACTTCCGCCAAGAGACCTTTTTCGAGAACGTTCTCAACAACCTCCAAATGCGAACCGTCCG
>scaffold434
CGAGAAGATTGGAAGAAGATGAAGGAACTAGAGGAGATGAGGAAGGCTGGAACAGCTCCTGCCATGCAGGATGAAGAGGGAAAAGACATCAACCCACACATTCCACAGTACATCATGCAGGCTCCCTGGTACTTTGGTGCCAATGCTCCGACTCTCAGACATCAGCGTCAACAGGGAGCGGTGACAAATGAGTCCACGTTGAAGGATGAATGGCAGAAGAGAGGATTAAAAGAGGGTGCTGTTGCAACCAAGTTTAGGAAAGGTGCCTGTGAGAACTGTGGGGCCATGACACATAAGAGGAAGGANNNNNNNNNNNNCAAAGCTGGAACTGCTGCACAAGGAATACTCTACTCGCAAGGAGGATTACAAGAGTCAGCTAAGGACAGCATCATTGACAAGTATGGGGCCAGGAGCATCTGGAGGCACCACCTAAACAACTCCTGCTGGCCCAGACGGAGGATTATGTGGAATACTCTCGCCATGGAACTGTTATCAAGGGTATGGAGAGGGCCAAGGTCAAGTCGAGATACGAGGAAGATATCTACATAAACAATCATACAAGTGTTTGGGGGTCATACTGGCGAGATGGCCAGTGGGGGTTCCGGTGCTGTCATGCTGTCATCAAGGAGTCTTATTGTACAGGGGAAGCAGGCAAAGAGGCAGATCAGATGGGTGGTTTGATAGCAATAGAAAATGGGCAGATAGAGGAACCACCAAAGTCACTTGTTGAGGAACACCAAGAGAAAATGTCTGAAAAGAAAAAGAAGAAGAAGAAGAA
>scaffold435
GACGTCACTCGTAGCTGGGGTAACACGACGCTTTCTCGTGTGGCGGAAAACGTAAACAGTCCTAGAAAAATGACTCTGGAAGAGGCTCAAGCCGAGGAAAAGCAAGAAGAGGTGTTACTCCCCGATACTAACATTGTGACGCATTGTGTTTACAAGAACGATGTCACAAGATTTGTTAAATGTTTCAAGGATGACGAAGATCCTTTCAAGGAGACCGTTGCAGACTTTTTGAACACACGCGATGAAGAGGGAAAGTCGCCGTTAGATGTTGCTGCTACACTTGGGAGGGTTGACATGACAAGGGAATTATTACAAAGAGGGGCAGACATCAACAATGTGACAGCAAAAGGCTACTGCCCACTGCATCATGCAGCAGCGTGGGGGAGGATCGGTGTGCTGAAGGTGCTGGTGGAATTCAGCGCCAACCTGCAGCAACGTAATACTCATGGAGAACGTGCTCGTGAGACGGCACTGAGGTACAACAACGCGGAGTGTGTGGATTACCTGGACTGGGCAGAGGCCAGGGTGCAGCTGGTGGAGACAATNNNNNNNNNNNNCAAAATTTCTAAGGATGAAAAGAACCTGGCTGTCAATTCCTGTAAGGAGAAGAACGAGTGGGTAGAAGGAACAGCAGATGCCACAACACATGACTTCATTGTCCAGAAGCAAGCCCTCCAGGAGATAGTGGCACCGATTCTCCAGAAGATTGCAGAGCCTCCAGTCGAAAGGACAGAAAAAAGTAAATAGAAAGCATTCAACTGGATCCATGTCTTCGATGGTCCTCCTCCTCACCTGACCCAGCAGAGCGATCAACATCCACCATCTTTGCAGCTGCTTATAAGGATGTCAAGATGTACCAATGTATCAATGTATCATGATGGTACTGTACATGATG
>scaffold436
CGGCCAGCATTTCGTCTCACAAAAGGGAGACATGGTGTTTCCATAGTTATAGGTGTTCCCAACAATCAAACGTGACAAGGTTAGCTACCTCACACAGACGTTACGGTCCCTTGTCAATGAACTGAACCCAGAGGAGAAAGATGACTNNNNNNNNNNNNAGCAGACTTAAGGGTAACTCGTAATTCTGGGGATTCAGTCAGTGATATCAACGCTCACTTAAATCACCTGGAGGATGATGTCATGGCCAAACTAGGGTACCTGTCAATTATGAAGTCATTTGCATATCAGCAAAAACAGATGACTGGCTCCTACTAGAGTTCTCTGCTCTTGGATTTATAGGGAAAATGTTCAAGTCAGCAGATATCCCACTGGTGGTTGAGTTCTTTCTGATGTTCTATGCAGAGAAGCCAATTGACTGGCTTCTGGACCATCTTCTACAGGTCAAGGTGTGCAGCCCTGAAAGGATC
>scaffold437
GATGACAGCAAAGAATAAACAAAATGGCGCCTTGTCGAAGTGTTCCGAGCTGGAAATAAATGCGTTTTTAGTTATCACGTCCTCCTGTAGCAGTGACAATGTCACACAGCTACTACAACAAGCAATGGGCGGAGGCTCAGGCCACCCTGGTGGACATTGTTCAGCAGGAGATGCCCCGGAACCCCCAAACCTGAGAGGGATCGTCTGGCAGCATTCCAGTTATTGGCAACACTGTACATCAAGTATATTCAAATCTTCCGCCGCCTGGAGCAGTCATATGACCAGATTGTTCATCCACAGAAGCGCCGGGTATTGCGGCATGTACTTGATGGCATCATAGGGCGTATCATAGAACTCAAACATGAAATGGTTAACCTTGAGTTCTCTGAGTACCATTACTTCGATGATGTCCTGTCTGACTTGAAACTCACTCCCAATGATGTTGAGATTCCAATTCCCAAATATTTCATCATGGAAAGACTGAAACCCCTGAAAGAGCGTGAGAAACTCCTAGGTCAGATACTGACAAAGATTGGACCACAGGACCAAGAGAGGGACAAGGAGGAAGTCAAGATGCCTCTGGAGGAAGNNNNNNNNNNNNATGATCAGAATCAACAACATCGGCAAGAGCAGGGCTTAAATGTGAAATACTTGCCAAGTGTGTCCCCGAGTACCCTGATGAAGATGATGGCGGTTCGGCGGCCATATTTAAACAGAAAACTCCAGAAGAACTTGAACAAGAGCTCAAAGAAAAGGAAGATGACAAGGGGAAAGGAAAGAAAGACAAAAAAGGCAAAAAGGGAAAGAAAGACAAGAAGAAGGACAAAAAGGGAAAGAAAGGAAAGAAGGGTAAAGGCGGGGATGATGAGGAAGAAGAAGAGGGCTGGAAAATGGCTCCTTCCAATTTTGTCCCAGCTGTCAATGAAGGAACAGAACAGTACAAAAATGTGTGGCAGTTCAGAGACGAGAGTGATAACTTCTCCCAGAAACATGATGCTGAGTTGATTAAGGAGGAGAAACGGCGGGAAGTGGAGGATGAGGTCAGAGTCCAGGTCGATGAACTGATGAGGACAGAGCTGAAGAACCTCAAGATGGCGGTGGATCGCGACAAGGGCAAGAAGGGGAAAGGGAAGAAATCTGGCAAAAAGATGAGGGNNNNNNNNNNNNGTACTAGGCAAAAAGAAGAAAAAGAAAGAAGAAGAAGTGGAAAGAAGGGCAAGAAGAAGAAGAAGGAGAAGGATCTGACTCCTGACAGGACTATTGAGGACCTGTATGAGGAGCTGGTGACTCAAGGTATCATCATCCGGACCCCACAGGTCAAGCTGTTTGACTTTGAAGGCGAATACAGCTATCTGGGGACCACTCTACGTCAGGCCAACATTGAGCCTATGCCCTCCCTCAGTGACGTCAGGAGGCTGGTGACAGAGTTTGGCATCTTGCCTTTAGGTTCAGCAGCTGTGCATGATAGTGCACCCATCACCAAGTCCATCATGCTGGCGGGACCACGTGGCACAGGCAAGCGGATGTTGGTCCACGCTATTTGCCAGGAGACGGGAGCCAACTTGTTTGACCTGAGTGCTGCCAACCTGGCTGGAAAATACCCTGGCAAGGACGGCCTGAAGATGTTGATGCACCTTGTCTTCAAGGTCGGCCGTCTCATGCAGCCCTCTGTGTTCTACATTGGTGAATGTGAGAAGATGTTCAAGAAGAAAGTGCCTAAAACTGATCCAACTGACCCGAAACGTCTCAAGAAGGAGCTGCCTAAAGCCCTGAAGACCATCAAGTCTGAAGACCGTCTGCTCCTTGTTGGGACAACCAGATGTCCGTTTGATGCGGAGATGAAACCCCTGATGAGCTGCTACAACCGGATCATCCTCATCCCCCGACCAGACTACGCGTCCAGACACTTGCTATGGCGGCGCCTCATCACCAAGTATAACGGCGTATTGACCAATCACCTGGACGTCAGCTCTCTGTCTAAGGTGACGGATGGCTACACACCCGGCCACATGGTGACGGCTGTCCAGCAGGTGCTCACTGACCGCCGTATCCAGCAGCTGTCCAAGAAGCACCTTCAGGCTGTGGAGTTCGTGGCACCGCTAGCCAGAATTGACCCTATCTATAAAGAAGAAGAGGAATCTTTCAAGGCTTGGTATGCCAAGACACCGTTGGGCAAGAAGCGAGCGAAGGCGGCACAGGGTGACGATGACGACGGCGGGGGAAAGGGAGGGAAAGGAAGAAAGGCAAAAAGGGGAAAGAAGGGGAAGAAA
>scaffold438
GGAAGAAATACCACAGCCGTCACCAACAGTCGAAGACGACCTCCACCACTGATAAAAGGAAAAGGCTACAATAGAACATCTCCCATATGAGATTATGTTGGAGATATTTAGCCGTTTGGAAGCTCAGGATTTGCTGAAAGCTGCTTGTGTATGCAAAAGATGGCATAAACAAGCAAATGACAACTTGCTATGGGAGGAGATATTCCGAACACATGGTGCCACAGTGAAGGATGAGGGAGGCAAGCCCCTGCNNNNNNNNNNNNGTTCTGGTCGGACCCAACAATCAAACACTGTTTAATCAAGGACTGTGAGAATGTTGGCCTCTACATCACAGACTATGCCCAGGGTGTTTATGAGGACAATGAAATCAGTGGGAATGCTCTGGCTGGTATCTGGGTCAAGAACCATTCCAACCCCATCATGCGCAGAAACCACATACATCATGGCCGGGACGTCGGAGTCTTTACCTTCGATAATGGCTTGGGCTACTTTGATTCCTGTGATATCCACAACAACCGCATTGCTGGCTTTGAGGTGAAGGCAGGGGCCAACCCCACTGTTGTACGCTGTGAGATCCATCATGGCCAAACTGGGGGCGATCTACGTACATGAGAATGGCAGGGGGCAGTTCATAGAGAACAAAATACACTCCAACAACTTCGCTGGAGTGTGGATCACATCCAACAGTGATCCTRCAAA
>scaffold439
TTCAAAGAACAATTGTCGACCCATATCCCGAGGTGAAGAAAGAAAGCTGTCGATGTTCATCAAAACTAGCCAAAAGTATCCCTGAATATTTTCATATGCAGTCGGAATCACTTATCAAACCACTGATGTTGACCATCTCGCACCAACATTCAAAAGTCAGGACAGTTGTGGTGGAAACAATAGGAACTGTCATTCAGTATGGAAATGGGAAAGCCGTCGAAACAGTGACATCCCACCTAGCACAACGCTTGTTCGACCATTCCCCAGTTGTGAGGAAAGCAGTGACAAAAGTAGTGGGAGGCTGGTTACTTGACCTTCCTGATCGTTATTCATTCCACCACAAACTGATACCTCTCATCCTCANNNNNNNNNNNNGAAAATGAAGAAGAGATGAAAGACAAGATTGATTTTGCAGCCCCCATCCCATCACATTATCCAGATGATGAAAGACCAAATCTTGGATGTCGGACTTTGGTCATGAGGCATTTGTCAAAGATTTTACCAGGCTTGCTGCGGGATGTCGGAGACTGGGTAGTAGAGACTCGTGTCAAGTCAGCAGCTCTGCTGTATGTTCTGTTGTTGAATGCTGAGGATTACGTGACACAGCACATGGAGAAACTGGTGTCAAGTTTGTACAAGGCCTAGACNNNNNNNNNNNNAGCTGCTGGCCTGTGTGGATGCATTGTCGAGTGTGATGCAGGACTCATGTTCAGCGGTGTCAGATCAACTCTTCACCATCCTCATCACTGTCTTAGCCTTGACTCAACATGACCACATCAAGGAACAGGTGAATGAGCTGTTGAGCAAGGTGGGCACGTCAGAGAGCCTGGGTGAGAGGGAGGAGGTATACAGAGCCCACACCAAGACCCTCCTTGTCTCCTACCAGGATGACTACACCCACTGGACCCTACATAGTGTGGAGCGACAAGTGTTTGATACGCTCCTTGTTGAGGCAGGCCCAGTTGTTGGGGAGCACCTGGACACCATCATGCCTATGTTGGTAGCTAACCTCAACCCAGACAAAGATCCAGAGATGAGACTCAAGTTCTTCTCTCTCCTGTCTCGACTGATGGTGAATGCTGCAGCCACTGTAGACTCCCGGCAACAATTTGGTGACTTTGCCGTGATTGTGTTGAAAGACATGGTGATACCCAACTGTGTGTGGAGAGCAGGTCGGACATCAGGGGCCATCAGGACTACAGCTGTCTCCTGTGCCTGGGCGCTGCTGCAGAGTGGGGTGCTCACAAAGGAAAAGATGTTACCTGTGGTGGAGGACTTCTTGACTCAGCTCATCAGTACCATCAATGACGGCAACAAGAGTACACGCCTCATCAGCTGCCGCGTCCTGACCCGTCTCCTGGACCTGATGGGCACATCCTCTCACAGGACAGACTGCACAACATGTACCCGGAACTACTCAAACGACTGGACGACAGCAGCGACGAGGTTCGACTCATCGTGGCTAAAACCTTTCTGGCCTATTTTGACTGCTTTGAGAGTGGTTATGATGTTGGTCTGTATCGTGCACACCTGGAAGCTATTTACAGAGGCCTGTTGGTTCACCTTGATGACCCGGAGACATCCATACAAGAGGCCATCTTAGCTGTACTAAAGCATTCAGCAACCATCAGCCCTTCCATGTTGGTGACAGAAGTTGACAGTGTGAAACATAAACATCGTACAGGGAAATACTGTGATGAACTTATCAAATATGCCAACACTCTGGAACAATGACACCATTGTGTGTGAAGATCGTCTCATCATCAACATCAGTGTCACTGCTATTGTTGCAGTTACCAGCATGACATTGATTCATATTTATACTGCCAACATTGAAGGAAAGAAAA
>scaffold440
AAAGCCTGCAGTACTGAAAAACGGTGTCAAATCCAAACGACCACCAGACGAGGCGCTCGATCCGGAAAGGCAGGACATGATTGACGAAGTGTCTGSYAGAGTCTTATGAAATCTGGACTTACTCTGTTCTAAGTTCTGTTCTTGTTGGACTTAGCGGTCATTTTCCCTCTTCTTGTGATACCCCTGGAAGTCAGGATCTGCTCTGAGACATGGAGCTGCTGCATCTCGCCTCAAGTTAATGTTGAGCTTCGCAGTTGGGGGTTTACTAGGAGATGTATTCCTTCATCTTCTACCAGAGGCGTGGGCGTATCTGRATAAAGATGATGTGCACAATAGCCATTCAAGAATTGGCCTTTGGATCATCAACGGCCTGCTACTGTTCTTAATTTTAGAGAAGACATTTGGAGATGAAAATGAGTTTACTCCAATCCAAGATACCTGTGAAGATAATCCCAACCCCATCAGTGTCCCTGTGAAACAAGAAANNNNNNNNNNNNGAGACTTTGCAATACTACTACGGTCAGGATTTGATCGATGGAAAGCAGCAAAAGCACAACTCCTTACAGCGACAGGAGGTCTCATAGGAGCTGTAACTGCACTATTGTCCGATTCCGC
>scaffold441
GCCCCTCGTGTTCAGTGTGTGTCTGGATCTCCGCGTTTCGCCATCAGTGCTGATGTCCAGGCCGAATGAAGAGTCGAGGGAAGCCAGGAGAGAGGATGGAGAAGGCAGCGGAGCTACTCATGGGCTGTTTCCGTGTCTGTGCCAGCGACAACCGAGCTGCAGTGGAAGACTCCAAGAAATGGGGAATGTTGAATCTTGTCAACCAGCTATTCAAAATATACTTCAAGATCAACAAGCTTCATTTGTGTAAACCTCTGATTCGGGCCATTGACAGTCTGGTCATCAAGGATCGTTTCAGTCTCTCCCAGCTCATCACATGCGGGTACTATGTTGGAAGGAAGGCCATGTTCGACAGCGACTACAAGGCTGCGGAGGAATATCTCACTTTTGCGTTTGGAACGGTGTCCATCGGCAGTACAAANNNNNNNNNNNNGAGACTCATGGATGTTGAAGACATCGATGATGACGAGACGCAGTGTATTATCGCTAACCTTATATACGAGAGCAAAATCAAAGGCTACATCTCACATCAGCATCAGAAGCTTGTTGTCAGCAAACAGAACCCGTTCCCTGTTCTCTCAACTGTGTTGTAGTTCATCACCAGCAACATCTGGAACATTTCTCATCTTCAGCATCAGAAGCTTGTTGTCAGCAAACAGAACCCGTTCTGTGTAGTGATGTCATTATAGTGTGACGTCATGCAAAAGTACATTCTTCCGTGATGTCTTTCTGAAACCAGTTTGTGTTTGAAGACAAA
>scaffold442
[truncated: 1,147,000 more chars]
